# Supplementary material for: Identification of Key Differentially Expressed Genes During Early Sex Determination in Chicken Embryos
Source: Int J Mol Sci. 2025 Oct 1;26(19):9575. doi: 10.3390/ijms26199575 (PMC12524454; doi:10.3390/ijms26199575)
Supplement: Supplementary file 1 [file ijms-26-09575-s001.zip › Table S1.xlsx]

## Sheet: Table S1
Table S1 Primers for qRT-PCR.
gene	mRNA Accession Number	primer/5′-3′		Product length (bp)
β-actin	NM_205518.2	F: TGGGTATGGAGTCCTGTGGT		160
		R: AGGGCTGTGATCTCCTTCTG
DMRT1	XM_040655644.2	F:AGAGTCGAAAGCGAGAGTGTT		144
		R:TAAGTCGAGGCACTCAACGC
SMAD2Z	NM_001396710.1	F:AGGAGAGCGATCAGACGGAA		134
		R:GAGCCACCAGCTGACTTCTT
FREM1	XM_004949102.5	F:AAGCGTCTCAGAATGCCCTT		131
		R:CTTGGCTGCAGTTTCCTTCG
NR2F1	XM_046905538.1	F:GCGCAAACACTTACCACGAG		244
		R:TAGTATAGAATCACAGGAAACCTGG
SEMA6A	XM_003643072.6	F:AGGAGAGCGATCAGACGGAA		203
		R:GAGCCACCAGCTGACTTCTT
NFIB	NM_001396749.1	F:GAGGCTTTTTCTTAGGGGCTCT		174
		R:GTACTTGCGTTTTCGAGCCTG
RNF165	XM_414696.8	F:TCCTGTGAGTGGAAACTGCC		198
		R:TGCTCATGTCAGGTGGCAAA
SMAD7B	NM_001159663.2	F:TACGCTGTCCATCCATACGC		107
		R:ATTGCAAAGCATGAGCCACG
SMAD2W	XM_046905150.1	F:CCTTTGTTGTGGTGGGAATGC		193
		R:GGCCAGAAGGGTGTAAGAGA
SPIN1W	NM_001396707.1	F:TGTGTGGCAGTCCTAAGCAG		250
		R:CTGGATCGTTGAGCTGGTGA
