# Supplementary material for: Identification of Key Differentially Expressed Genes During Early Sex Determination in Chicken Embryos
Source: Int J Mol Sci. 2025 Oct 1;26(19):9575. doi: 10.3390/ijms26199575 (PMC12524454; doi:10.3390/ijms26199575)
Supplement: Supplementary file 1 [file ijms-26-09575-s001.zip › Table S2.xlsx]

## Sheet: GO
Table S2 GO enrichment analysis of DEGs between male (ZZ) and female (ZW) embryonic gonads at E3.5 (Gallus gallus).
GO_class	GO ID	GO_term	Hit_number	Background number	P-Value	Q-Value	Gene IDs
Molecular Function	GO:0004523	RNA-DNA hybrid ribonuclease activity	29	99	5.20692e-33	1.02628e-29	ENSGALG00000050520,ENSGALG00000047426,ENSGALG00000046864,ENSGALG00000051422,ENSGALG00000052946,ENSGALG00000051123,novel.15066,novel.15048,ENSGALG00000054658,ENSGALG00000054371,ENSGALG00000053504,ENSGALG00000045907,ENSGALG00000049970,ENSGALG00000049534,novel.15147,ENSGALG00000049167,novel.15094,ENSGALG00000049069,novel.15154,ENSGALG00000053907,ENSGALG00000052041,novel.15100,novel.15065,novel.15496…
Molecular Function	GO:0016891	endoribonuclease activity, producing 5'-phosphomonoesters	29	111	2.20888e-31	2.17685e-28	novel.15048,ENSGALG00000054658,ENSGALG00000054371,ENSGALG00000050520,ENSGALG00000046864,ENSGALG00000047426,ENSGALG00000051422,ENSGALG00000052946,ENSGALG00000051123,novel.15066,novel.15147,ENSGALG00000049534,ENSGALG00000049167,ENSGALG00000053504,ENSGALG00000045907,ENSGALG00000049970,ENSGALG00000052041,novel.15100,novel.15065,novel.15496,ENSGALG00000049069,novel.15094,novel.15154,ENSGALG00000053907…
Molecular Function	GO:0016893	endonuclease activity, active with either ribo- or deoxyribonucleic acids and producing 5'-phosphomonoesters	29	118	1.58028e-30	1.03824e-27	novel.15065,novel.15496,novel.15100,ENSGALG00000052041,ENSGALG00000053907,novel.15154,ENSGALG00000049069,novel.15094,ENSGALG00000031355,ENSGALG00000052997,novel.938,novel.15083,ENSGALG00000052395,ENSGALG00000054371,ENSGALG00000054658,novel.15048,ENSGALG00000051123,novel.15066,ENSGALG00000051422,ENSGALG00000052946,ENSGALG00000047426,ENSGALG00000046864,ENSGALG00000050520,ENSGALG00000049167,ENSGALG0…
Molecular Function	GO:0004521	endoribonuclease activity	29	127	1.63225e-29	8.04293e-27	novel.938,ENSGALG00000052997,ENSGALG00000031355,novel.15083,ENSGALG00000052395,ENSGALG00000052041,novel.15100,novel.15496,novel.15065,novel.15094,ENSGALG00000049069,novel.15154,ENSGALG00000053907,novel.15147,ENSGALG00000049534,ENSGALG00000049167,ENSGALG00000053504,ENSGALG00000045907,ENSGALG00000049970,novel.15048,ENSGALG00000054658,ENSGALG00000054371,ENSGALG00000050520,ENSGALG00000046864,ENSGALG0…
Molecular Function	GO:0004519	endonuclease activity	31	175	6.98479e-28	2.75341e-25	ENSGALG00000052395,novel.15083,ENSGALG00000051336,novel.15117,novel.938,ENSGALG00000052997,ENSGALG00000031355,ENSGALG00000049069,novel.15094,novel.15154,ENSGALG00000053907,ENSGALG00000052041,novel.15100,novel.15496,novel.15065,ENSGALG00000053504,ENSGALG00000045907,ENSGALG00000049970,novel.15147,ENSGALG00000049534,ENSGALG00000049167,ENSGALG00000050520,ENSGALG00000046864,ENSGALG00000047426,ENSGALG0…
Biological Process	GO:0015074	DNA integration	25	95	3.21523e-27	1.0562e-24	ENSGALG00000052041,novel.15496,novel.15065,ENSGALG00000049069,novel.15094,ENSGALG00000053907,ENSGALG00000052997,novel.15117,ENSGALG00000031355,ENSGALG00000052395,ENSGALG00000054658,ENSGALG00000046864,ENSGALG00000047426,ENSGALG00000050520,novel.15066,ENSGALG00000051123,ENSGALG00000052946,ENSGALG00000051422,novel.15102,ENSGALG00000049167,ENSGALG00000049534,novel.15147,ENSGALG00000045907,ENSGALG0000…
Molecular Function	GO:0004540	ribonuclease activity	29	159	1.71064e-26	4.81666e-24	ENSGALG00000049167,novel.15147,ENSGALG00000049534,ENSGALG00000049970,ENSGALG00000045907,ENSGALG00000053504,ENSGALG00000054371,ENSGALG00000054658,novel.15048,ENSGALG00000051123,novel.15066,ENSGALG00000052946,ENSGALG00000051422,ENSGALG00000047426,ENSGALG00000046864,ENSGALG00000050520,ENSGALG00000031355,ENSGALG00000052997,novel.938,novel.15083,ENSGALG00000052395,novel.15496,novel.15065,novel.15100,E…
Molecular Function	GO:0004518	nuclease activity	31	228	3.06142e-24	7.54256e-22	novel.15048,ENSGALG00000054658,ENSGALG00000054371,ENSGALG00000050520,ENSGALG00000047426,ENSGALG00000046864,ENSGALG00000052946,ENSGALG00000051422,ENSGALG00000051123,novel.15066,ENSGALG00000049534,novel.15147,ENSGALG00000049167,ENSGALG00000053504,ENSGALG00000045907,ENSGALG00000049970,ENSGALG00000052041,novel.15100,novel.15065,novel.15496,ENSGALG00000049069,novel.15094,novel.15154,ENSGALG00000053907…
Molecular Function	GO:0140098	catalytic activity, acting on RNA	30	366	4.03606e-17	8.83897e-15	novel.15065,novel.15496,novel.15100,ENSGALG00000052041,ENSGALG00000053907,novel.15154,ENSGALG00000049069,novel.15094,ENSGALG00000031355,ENSGALG00000052997,novel.938,novel.15083,ENSGALG00000052395,ENSGALG00000054371,ENSGALG00000054658,novel.15048,ENSGALG00000051123,novel.15066,ENSGALG00000051422,ENSGALG00000052946,ENSGALG00000046864,ENSGALG00000047426,ENSGALG00000050520,ENSGALG00000049167,ENSGALG0…
Molecular Function	GO:0140640	catalytic activity, acting on a nucleic acid	39	814	3.67235e-14	7.23821e-12	novel.15117,ENSGALG00000052997,ENSGALG00000035998,novel.15094,ENSGALG00000049469,novel.15147,ENSGALG00000049534,ENSGALG00000031327,novel.15486,ENSGALG00000049970,ENSGALG00000034905,ENSGALG00000051422,ENSGALG00000052946,novel.15066,novel.15899,novel.938,ENSGALG00000031355,ENSGALG00000052395,novel.15083,ENSGALG00000052041,novel.15100,novel.15496,novel.15065,ENSGALG00000049069,novel.15154,ENSGALG000…
Molecular Function	GO:0016788	hydrolase activity, acting on ester bonds	33	640	6.51359e-13	1.16712e-10	ENSGALG00000051336,novel.15117,ENSGALG00000052997,novel.15094,ENSGALG00000034801,ENSGALG00000049970,novel.15147,ENSGALG00000049534,ENSGALG00000052946,ENSGALG00000051422,novel.15066,ENSGALG00000014672,ENSGALG00000052395,novel.15083,novel.938,ENSGALG00000031355,ENSGALG00000049069,novel.15154,ENSGALG00000053907,ENSGALG00000052041,novel.15100,novel.15496,novel.15065,ENSGALG00000053504,ENSGALG00000045…
Molecular Function	GO:0004190	aspartic-type endopeptidase activity	16	120	8.15429e-13	1.33934e-10	novel.15151,novel.15051,ENSGALG00000049970,ENSGALG00000049534,novel.8278,ENSGALG00000050520,ENSGALG00000052946,ENSGALG00000051123,novel.9737,ENSGALG00000054371,novel.15122,novel.15117,ENSGALG00000049069,novel.15094,ENSGALG00000053907,novel.15065
Molecular Function	GO:0070001	aspartic-type peptidase activity	16	121	9.30143e-13	1.41024e-10	novel.15094,ENSGALG00000049069,ENSGALG00000053907,novel.15065,novel.15122,novel.15117,ENSGALG00000050520,ENSGALG00000051123,ENSGALG00000052946,ENSGALG00000054371,novel.9737,novel.15151,ENSGALG00000049970,novel.15051,ENSGALG00000049534,novel.8278
Molecular Function	GO:0003676	nucleic acid binding	64	2267	3.13099e-12	4.40799e-10	ENSGALG00000032004,ENSGALG00000049167,ENSGALG00000040270,ENSGALG00000051123,novel.15488,ENSGALG00000047426,ENSGALG00000050520,ENSGALG00000054989,ENSGALG00000054371,ENSGALG00000034488,novel.15048,novel.15083,ENSGALG00000052395,ENSGALG00000050798,ENSGALG00000005441,novel.938,ENSGALG00000053907,novel.15154,ENSGALG00000049069,novel.15065,novel.15100,ENSGALG00000015144,ENSGALG00000040086,ENSGALG000000…
Biological Process	GO:0006259	DNA metabolic process	29	531	4.91868e-12	6.46314e-10	novel.15065,novel.15496,ENSGALG00000052041,ENSGALG00000053907,ENSGALG00000039023,ENSGALG00000049069,novel.15094,ENSGALG00000031355,ENSGALG00000052997,ENSGALG00000014732,novel.15117,ENSGALG00000052395,ENSGALG00000031991,ENSGALG00000054658,ENSGALG00000051123,novel.15066,ENSGALG00000051422,ENSGALG00000052946,ENSGALG00000047426,ENSGALG00000046864,ENSGALG00000050520,ENSGALG00000049167,novel.15102,ENSG…
Molecular Function	GO:0016779	nucleotidyltransferase activity	27	476	1.2308e-11	1.51619e-09	ENSGALG00000035998,novel.15083,ENSGALG00000052395,novel.15899,novel.15117,ENSGALG00000053907,ENSGALG00000049469,ENSGALG00000049069,novel.15094,novel.15100,novel.15065,ENSGALG00000052041,ENSGALG00000049970,ENSGALG00000053504,novel.15486,ENSGALG00000026195,ENSGALG00000049534,novel.15147,ENSGALG00000052946,novel.15066,ENSGALG00000014648,ENSGALG00000051123,ENSGALG00000050520,ENSGALG00000047426,ENSGAL…
Molecular Function	GO:0003964	RNA-directed DNA polymerase activity	23	372	8.66953e-11	1.00516e-08	ENSGALG00000052946,novel.15066,ENSGALG00000051123,ENSGALG00000014648,ENSGALG00000050520,ENSGALG00000047426,ENSGALG00000034905,ENSGALG00000054371,ENSGALG00000054658,ENSGALG00000049970,novel.15486,ENSGALG00000049534,ENSGALG00000049469,ENSGALG00000053907,ENSGALG00000049069,novel.15094,novel.15100,novel.15065,ENSGALG00000035998,ENSGALG00000052395,novel.15083,novel.15117,novel.15899
Molecular Function	GO:0034061	DNA polymerase activity	23	383	1.54839e-10	1.69549e-08	novel.15117,novel.15899,ENSGALG00000052395,novel.15083,ENSGALG00000035998,novel.15065,novel.15100,novel.15094,ENSGALG00000049069,ENSGALG00000053907,ENSGALG00000049469,ENSGALG00000049534,novel.15486,ENSGALG00000049970,ENSGALG00000054658,ENSGALG00000054371,ENSGALG00000034905,ENSGALG00000047426,ENSGALG00000050520,ENSGALG00000014648,novel.15066,ENSGALG00000051123,ENSGALG00000052946
Molecular Function	GO:0140097	catalytic activity, acting on DNA	25	507	1.44589e-09	1.49992e-07	novel.15486,ENSGALG00000049970,ENSGALG00000031327,ENSGALG00000049534,ENSGALG00000047426,ENSGALG00000050520,novel.15066,ENSGALG00000014648,ENSGALG00000051123,ENSGALG00000052946,ENSGALG00000054658,ENSGALG00000054371,ENSGALG00000034905,ENSGALG00000014790,novel.15083,ENSGALG00000052395,ENSGALG00000035998,novel.15899,novel.15117,ENSGALG00000049069,novel.15094,ENSGALG00000049469,ENSGALG00000053907,nove…
Molecular Function	GO:1901363	heterocyclic compound binding	81	3866	5.36165e-09	5.2839e-07	ENSGALG00000047126,ENSGALG00000052997,ENSGALG00000041500,ENSGALG00000012629,novel.15678,ENSGALG00000015372,ENSGALG00000000218,ENSGALG00000047713,novel.15147,ENSGALG00000043034,ENSGALG00000049970,ENSGALG00000027630,ENSGALG00000029783,novel.508,ENSGALG00000050881,ENSGALG00000052946,ENSGALG00000043758,ENSGALG00000053478,ENSGALG00000029545,ENSGALG00000051260,ENSGALG00000031355,ENSGALG00000014859,nove…
Molecular Function	GO:0097159	organic cyclic compound binding	81	3906	8.94488e-09	8.39541e-07	ENSGALG00000033061,ENSGALG00000027907,ENSGALG00000037160,novel.15496,ENSGALG00000052041,novel.15095,ENSGALG00000014859,ENSGALG00000029545,ENSGALG00000031355,ENSGALG00000051260,ENSGALG00000013244,ENSGALG00000046864,novel.9737,ENSGALG00000048542,ENSGALG00000054658,novel.15051,ENSGALG00000053504,novel.15151,ENSGALG00000045907,ENSGALG00000033705,novel.8278,novel.15102,ENSGALG00000000218,ENSGALG000000…
Biological Process	GO:0016032	viral process	15	232	1.11289e-07	9.97051e-06	novel.8278,ENSGALG00000031355,ENSGALG00000049534,novel.15051,novel.15151,ENSGALG00000054989,ENSGALG00000054371,novel.9737,ENSGALG00000050881,novel.15095,novel.15066,ENSGALG00000051123,ENSGALG00000053907,novel.15094,ENSGALG00000050520
Molecular Function	GO:0008270	zinc ion binding	24	603	1.89085e-07	1.62038e-05	ENSGALG00000050798,ENSGALG00000052395,novel.15095,novel.15094,ENSGALG00000053907,ENSGALG00000027907,ENSGALG00000015268,ENSGALG00000049534,ENSGALG00000026195,novel.8278,ENSGALG00000035780,novel.15151,ENSGALG00000027170,ENSGALG00000015144,novel.15051,ENSGALG00000054658,ENSGALG00000050881,novel.9737,ENSGALG00000034488,ENSGALG00000054989,ENSGALG00000031018,ENSGALG00000047426,novel.15066,ENSGALG000000…
Molecular Function	GO:0016772	transferase activity, transferring phosphorus-containing groups	35	1167	2.51309e-07	2.06388e-05	ENSGALG00000054658,ENSGALG00000054371,ENSGALG00000014790,ENSGALG00000047426,ENSGALG00000050520,ENSGALG00000014648,ENSGALG00000051123,ENSGALG00000026195,ENSGALG00000053504,ENSGALG00000015349,ENSGALG00000052041,novel.15065,ENSGALG00000014784,novel.15100,ENSGALG00000049069,ENSGALG00000033061,ENSGALG00000053907,novel.15899,ENSGALG00000052395,novel.15083,ENSGALG00000034905,ENSGALG00000053478,novel.150…
Biological Process	GO:0034641	cellular nitrogen compound metabolic process	67	3212	3.93801e-07	3.10473e-05	ENSGALG00000052041,novel.15496,ENSGALG00000037160,ENSGALG00000027907,ENSGALG00000014732,ENSGALG00000014721,ENSGALG00000031355,ENSGALG00000029545,ENSGALG00000014859,ENSGALG00000054658,ENSGALG00000046864,ENSGALG00000015617,novel.15102,ENSGALG00000045907,ENSGALG00000053504,ENSGALG00000015372,novel.15678,ENSGALG00000047713,ENSGALG00000052997,ENSGALG00000047126,ENSGALG00000012629,ENSGALG00000031991,EN…
Biological Process	GO:0006139	nucleobase-containing compound metabolic process	59	2789	1.91354e-06	0.000144106	ENSGALG00000047126,novel.15117,ENSGALG00000052997,ENSGALG00000038817,ENSGALG00000031991,ENSGALG00000012629,ENSGALG00000014184,novel.15678,ENSGALG00000048320,ENSGALG00000037322,ENSGALG00000015372,novel.15094,ENSGALG00000047713,ENSGALG00000039023,novel.15147,ENSGALG00000049534,ENSGALG00000025868,ENSGALG00000040086,ENSGALG00000027932,ENSGALG00000005316,ENSGALG00000049970,ENSGALG00000015704,novel.508…
Biological Process	GO:0090304	nucleic acid metabolic process	55	2521	1.97405e-06	0.000144106	ENSGALG00000035502,ENSGALG00000052946,ENSGALG00000051422,novel.15066,ENSGALG00000015704,novel.508,ENSGALG00000034905,ENSGALG00000035785,ENSGALG00000040086,ENSGALG00000005316,ENSGALG00000027932,ENSGALG00000049970,ENSGALG00000049534,novel.15147,ENSGALG00000025868,novel.15094,ENSGALG00000039023,ENSGALG00000014184,novel.15678,ENSGALG00000048320,ENSGALG00000037322,ENSGALG00000031991,ENSGALG00000012629…
Molecular Function	GO:0016787	hydrolase activity	44	1851	3.52305e-06	0.000247998	ENSGALG00000051422,ENSGALG00000052946,novel.15066,ENSGALG00000029783,ENSGALG00000014672,ENSGALG00000034801,ENSGALG00000049970,ENSGALG00000049534,novel.15147,ENSGALG00000031327,novel.15094,ENSGALG00000048320,ENSGALG00000051336,novel.15117,ENSGALG00000052997,ENSGALG00000050520,ENSGALG00000047426,ENSGALG00000046864,ENSGALG00000051123,novel.15048,ENSGALG00000054658,novel.9737,ENSGALG00000054371,novel…
Biological Process	GO:0044260	cellular macromolecule metabolic process	72	3791	4.48962e-06	0.00030514	ENSGALG00000053907,ENSGALG00000049069,ENSGALG00000014784,novel.15065,ENSGALG00000052395,ENSGALG00000015641,ENSGALG00000005441,ENSGALG00000051123,ENSGALG00000002605,ENSGALG00000047426,ENSGALG00000050520,ENSGALG00000014790,ENSGALG00000040263,ENSGALG00000032004,ENSGALG00000049167,ENSGALG00000040270,ENSGALG00000015268,ENSGALG00000039023,ENSGALG00000014747,novel.15094,ENSGALG00000037322,ENSGALG0000004…
Biological Process	GO:0046483	heterocycle metabolic process	59	2869	4.89854e-06	0.000321834	ENSGALG00000015704,novel.508,ENSGALG00000034905,ENSGALG00000035785,ENSGALG00000035502,ENSGALG00000043758,ENSGALG00000052946,ENSGALG00000051422,novel.15066,ENSGALG00000049534,novel.15147,ENSGALG00000025868,ENSGALG00000040086,ENSGALG00000027932,ENSGALG00000005316,ENSGALG00000049970,ENSGALG00000048320,novel.15678,ENSGALG00000014184,ENSGALG00000037322,ENSGALG00000015372,novel.15094,ENSGALG00000047713…
Biological Process	GO:0006725	cellular aromatic compound metabolic process	59	2882	5.67894e-06	0.000361071	novel.15147,ENSGALG00000049534,ENSGALG00000025868,ENSGALG00000040086,ENSGALG00000049970,ENSGALG00000027932,ENSGALG00000005316,ENSGALG00000015704,novel.508,ENSGALG00000035785,ENSGALG00000034905,ENSGALG00000043758,ENSGALG00000035502,novel.15066,ENSGALG00000052946,ENSGALG00000051422,ENSGALG00000052997,ENSGALG00000038817,novel.15117,ENSGALG00000047126,ENSGALG00000012629,ENSGALG00000031991,ENSGALG0000…
Molecular Function	GO:0004175	endopeptidase activity	16	375	1.02064e-05	0.00062865	novel.15051,ENSGALG00000049970,novel.15151,novel.8278,ENSGALG00000049534,ENSGALG00000052946,ENSGALG00000051123,ENSGALG00000050520,novel.9737,ENSGALG00000054371,novel.15122,novel.15117,ENSGALG00000053907,novel.15094,ENSGALG00000049069,novel.15065
Molecular Function	GO:0046914	transition metal ion binding	24	781	1.71595e-05	0.00102489	ENSGALG00000027907,ENSGALG00000053907,novel.15094,novel.15095,ENSGALG00000050798,ENSGALG00000052395,ENSGALG00000051123,novel.15066,ENSGALG00000031018,ENSGALG00000047426,ENSGALG00000054989,ENSGALG00000034488,novel.9737,ENSGALG00000054658,ENSGALG00000050881,novel.15051,ENSGALG00000015144,ENSGALG00000027170,novel.15151,ENSGALG00000035780,novel.8278,ENSGALG00000026195,ENSGALG00000049534,ENSGALG000000…
Biological Process	GO:0019058	viral life cycle	9	125	1.79058e-05	0.00103801	ENSGALG00000054371,ENSGALG00000054989,ENSGALG00000050520,novel.15094,ENSGALG00000053907,novel.15066,ENSGALG00000051123,ENSGALG00000049534,ENSGALG00000031355
Biological Process	GO:1901360	organic cyclic compound metabolic process	59	2992	1.88195e-05	0.00105981	ENSGALG00000040086,ENSGALG00000049970,ENSGALG00000027932,ENSGALG00000005316,ENSGALG00000049534,novel.15147,ENSGALG00000025868,ENSGALG00000043758,ENSGALG00000035502,novel.15066,ENSGALG00000051422,ENSGALG00000052946,novel.508,ENSGALG00000015704,ENSGALG00000035785,ENSGALG00000034905,ENSGALG00000012629,ENSGALG00000031991,ENSGALG00000038817,ENSGALG00000052997,ENSGALG00000047126,novel.15117,ENSGALG0000…
Biological Process	GO:0006807	nitrogen compound metabolic process	81	4783	7.22792e-05	0.00395728	ENSGALG00000032004,ENSGALG00000019175,ENSGALG00000015268,ENSGALG00000040270,ENSGALG00000049167,ENSGALG00000051123,ENSGALG00000002605,ENSGALG00000050520,ENSGALG00000047426,ENSGALG00000014790,ENSGALG00000040263,ENSGALG00000004591,ENSGALG00000052395,ENSGALG00000015641,ENSGALG00000005441,ENSGALG00000053907,ENSGALG00000049069,ENSGALG00000027295,novel.15065,ENSGALG00000014784,ENSGALG00000005316,ENSGALG…
Cellular Component	GO:0071141	SMAD protein complex	3	8	8.83133e-05	0.00458067	ENSGALG00000037160,ENSGALG00000029545,ENSGALG00000014184
Cellular Component	GO:0071144	heteromeric SMAD protein complex	3	8	8.83133e-05	0.00458067	ENSGALG00000014184,ENSGALG00000029545,ENSGALG00000037160
Biological Process	GO:0046718	viral entry into host cell	6	63	9.98119e-05	0.00504434	novel.15094,ENSGALG00000050520,ENSGALG00000053907,ENSGALG00000051123,ENSGALG00000049534,ENSGALG00000054371
Biological Process	GO:0044409	entry into host	6	65	0.000118987	0.00572008	ENSGALG00000051123,ENSGALG00000053907,novel.15094,ENSGALG00000050520,ENSGALG00000054371,ENSGALG00000049534
Cellular Component	GO:0015934	large ribosomal subunit	6	65	0.000118987	0.00572008	ENSGALG00000015543,ENSGALG00000041500,ENSGALG00000036774,ENSGALG00000002605,ENSGALG00000052796,ENSGALG00000040263
Molecular Function	GO:0070411	I-SMAD binding	3	9	0.000131313	0.00616236	ENSGALG00000029545,ENSGALG00000014184,ENSGALG00000037160
Biological Process	GO:0044238	primary metabolic process	84	5137	0.000179019	0.00820574	ENSGALG00000047713,ENSGALG00000015372,novel.15678,ENSGALG00000041500,ENSGALG00000012629,ENSGALG00000031991,ENSGALG00000052997,ENSGALG00000047126,ENSGALG00000015443,ENSGALG00000052946,ENSGALG00000043758,ENSGALG00000052796,novel.508,ENSGALG00000015704,ENSGALG00000049970,ENSGALG00000015082,ENSGALG00000027932,ENSGALG00000034584,novel.15147,ENSGALG00000005346,ENSGALG00000027907,ENSGALG00000037160,nove…
Cellular Component	GO:0044391	ribosomal subunit	7	101	0.000198698	0.00890077	ENSGALG00000015543,ENSGALG00000041500,ENSGALG00000015617,ENSGALG00000036774,ENSGALG00000002605,ENSGALG00000052796,ENSGALG00000040263
Biological Process	GO:0006352	DNA-templated transcription, initiation	6	72	0.000210185	0.0092061	ENSGALG00000034905,ENSGALG00000014790,ENSGALG00000015641,ENSGALG00000037322,ENSGALG00000047126,novel.508
Biological Process	GO:0052126	movement in host environment	6	73	0.000226782	0.0097171	ENSGALG00000049534,ENSGALG00000054371,novel.15094,ENSGALG00000050520,ENSGALG00000051123,ENSGALG00000053907
Biological Process	GO:0043170	macromolecule metabolic process	75	4479	0.000263273	0.0110407	ENSGALG00000015443,ENSGALG00000052946,ENSGALG00000052796,novel.508,ENSGALG00000015704,ENSGALG00000034584,ENSGALG00000049970,ENSGALG00000015082,ENSGALG00000027932,novel.15147,ENSGALG00000005346,novel.15678,ENSGALG00000012629,ENSGALG00000031991,ENSGALG00000041500,ENSGALG00000052997,ENSGALG00000047126,ENSGALG00000046864,ENSGALG00000015617,ENSGALG00000054658,ENSGALG00000048542,ENSGALG00000045907,ENSG…
Molecular Function	GO:0016740	transferase activity	43	2142	0.000275341	0.0113062	ENSGALG00000034905,ENSGALG00000031018,ENSGALG00000053478,ENSGALG00000052946,novel.15066,ENSGALG00000049534,novel.15147,ENSGALG00000035780,ENSGALG00000034584,ENSGALG00000027630,novel.15486,ENSGALG00000049970,ENSGALG00000048320,novel.15094,ENSGALG00000047713,ENSGALG00000049469,novel.15117,ENSGALG00000038817,ENSGALG00000026991,ENSGALG00000035998,ENSGALG00000054658,ENSGALG00000048542,ENSGALG000000147…
Biological Process	GO:0072526	pyridine-containing compound catabolic process	2	3	0.000417736	0.0158338	ENSGALG00000047713,ENSGALG00000015268
Cellular Component	GO:0019907	cyclin-dependent protein kinase activating kinase holoenzyme complex	2	3	0.000417736	0.0158338	ENSGALG00000014790,ENSGALG00000015641
Cellular Component	GO:0070516	CAK-ERCC2 complex	2	3	0.000417736	0.0158338	ENSGALG00000014790,ENSGALG00000015641
Cellular Component	GO:0070985	transcription factor TFIIK complex	2	3	0.000417736	0.0158338	ENSGALG00000015641,ENSGALG00000014790
Biological Process	GO:0051701	biological process involved in interaction with host	6	82	0.000427266	0.0158894	ENSGALG00000054371,ENSGALG00000049534,ENSGALG00000051123,ENSGALG00000053907,novel.15094,ENSGALG00000050520
Molecular Function	GO:0008233	peptidase activity	16	538	0.000681575	0.0248775	novel.15065,ENSGALG00000053907,novel.15094,ENSGALG00000049069,novel.15117,novel.15122,novel.9737,ENSGALG00000054371,ENSGALG00000052946,ENSGALG00000051123,ENSGALG00000050520,novel.8278,ENSGALG00000049534,ENSGALG00000049970,novel.15051,novel.15151
Cellular Component	GO:0005840	ribosome	8	170	0.000964839	0.0345763	ENSGALG00000036774,ENSGALG00000041500,ENSGALG00000015082,ENSGALG00000015543,ENSGALG00000052796,ENSGALG00000040263,ENSGALG00000002605,ENSGALG00000015617
Molecular Function	GO:0003735	structural constituent of ribosome	7	139	0.00135384	0.0476503	ENSGALG00000036774,ENSGALG00000041500,ENSGALG00000015617,ENSGALG00000015082,ENSGALG00000002605,ENSGALG00000040263,ENSGALG00000052796
Biological Process	GO:0044237	cellular metabolic process	83	5373	0.00157303	0.0543939	ENSGALG00000052796,ENSGALG00000015704,novel.508,ENSGALG00000043758,ENSGALG00000015443,ENSGALG00000052946,ENSGALG00000005346,novel.15147,ENSGALG00000034801,ENSGALG00000034584,ENSGALG00000049970,ENSGALG00000015082,ENSGALG00000027932,ENSGALG00000015372,novel.15678,ENSGALG00000047713,ENSGALG00000052997,ENSGALG00000047126,ENSGALG00000012629,ENSGALG00000031991,ENSGALG00000041500,ENSGALG00000054658,ENSG…
Molecular Function	GO:0003824	catalytic activity	75	4745	0.00170229	0.0578487	novel.15122,ENSGALG00000014732,ENSGALG00000031355,ENSGALG00000051260,ENSGALG00000033061,ENSGALG00000052041,ENSGALG00000015349,novel.15496,novel.15151,ENSGALG00000053504,ENSGALG00000033705,ENSGALG00000045907,novel.15051,ENSGALG00000026195,novel.8278,ENSGALG00000046864,ENSGALG00000014648,ENSGALG00000054658,novel.9737,ENSGALG00000048542,ENSGALG00000035998,ENSGALG00000052997,ENSGALG00000047713,ENSGAL…
Biological Process	GO:0044403	biological process involved in symbiotic interaction	6	108	0.00181319	0.0605728	ENSGALG00000054371,ENSGALG00000049534,ENSGALG00000051123,ENSGALG00000053907,ENSGALG00000050520,novel.15094
Cellular Component	GO:0000439	transcription factor TFIIH core complex	2	6	0.00204011	0.0659189	ENSGALG00000014790,ENSGALG00000015641
Molecular Function	GO:0140416	transcription regulator inhibitor activity	2	6	0.00204011	0.0659189	ENSGALG00000029545,ENSGALG00000037160
Biological Process	GO:0071704	organic substance metabolic process	84	5504	0.00213869	0.0679896	ENSGALG00000052796,novel.508,ENSGALG00000015704,ENSGALG00000015443,ENSGALG00000052946,ENSGALG00000043758,novel.15147,ENSGALG00000005346,ENSGALG00000049970,ENSGALG00000015082,ENSGALG00000027932,ENSGALG00000034584,ENSGALG00000015372,novel.15678,ENSGALG00000047713,ENSGALG00000052997,ENSGALG00000047126,ENSGALG00000041500,ENSGALG00000012629,ENSGALG00000031991,ENSGALG00000048542,ENSGALG00000054658,ENSG…
Biological Process	GO:0046580	negative regulation of Ras protein signal transduction	3	23	0.00244995	0.0766483	ENSGALG00000048910,ENSGALG00000048307,ENSGALG00000050647
Biological Process	GO:0051058	negative regulation of small GTPase mediated signal transduction	3	24	0.0027757	0.0833667	ENSGALG00000048910,ENSGALG00000050647,ENSGALG00000048307
Biological Process	GO:0070816	phosphorylation of RNA polymerase II C-terminal domain	2	7	0.00283388	0.0833667	ENSGALG00000015641,ENSGALG00000014790
Cellular Component	GO:0005675	transcription factor TFIIH holo complex	2	7	0.00283388	0.0833667	ENSGALG00000014790,ENSGALG00000015641
Cellular Component	GO:0019908	nuclear cyclin-dependent protein kinase holoenzyme complex	2	7	0.00283388	0.0833667	ENSGALG00000014790,ENSGALG00000015641
Molecular Function	GO:0005488	binding	110	7757	0.00307877	0.089239	ENSGALG00000052041,ENSGALG00000015148,novel.15095,novel.15496,ENSGALG00000027907,ENSGALG00000037160,ENSGALG00000033061,ENSGALG00000030920,ENSGALG00000014721,ENSGALG00000014732,ENSGALG00000029545,ENSGALG00000051260,ENSGALG00000031355,ENSGALG00000014859,ENSGALG00000006629,ENSGALG00000054658,ENSGALG00000048542,novel.9737,ENSGALG00000046864,ENSGALG00000013244,ENSGALG00000014648,novel.15102,ENSGALG000…
Biological Process	GO:0006754	ATP biosynthetic process	3	25	0.00312691	0.0893208	ENSGALG00000027295,ENSGALG00000043758,ENSGALG00000015372
Biological Process	GO:0046578	regulation of Ras protein signal transduction	5	87	0.00376303	0.104464	ENSGALG00000048307,ENSGALG00000050647,ENSGALG00000023379,novel.13023,ENSGALG00000048910
Molecular Function	GO:0004551	nucleotide diphosphatase activity	2	8	0.00374907	0.104464	ENSGALG00000027295,ENSGALG00000015268
Cellular Component	GO:0000307	cyclin-dependent protein kinase holoenzyme complex	3	27	0.00390815	0.106985	ENSGALG00000038817,ENSGALG00000014790,ENSGALG00000015641
Cellular Component	GO:1990904	ribonucleoprotein complex	11	365	0.00426674	0.115202	ENSGALG00000015617,ENSGALG00000002605,ENSGALG00000014747,ENSGALG00000000218,ENSGALG00000040263,ENSGALG00000052796,ENSGALG00000040086,ENSGALG00000041500,ENSGALG00000036774,ENSGALG00000015543,ENSGALG00000005316
Cellular Component	GO:0090575	RNA polymerase II transcription regulator complex	5	96	0.00571736	0.152283	ENSGALG00000037160,ENSGALG00000029545,ENSGALG00000015641,ENSGALG00000014184,ENSGALG00000014790
Cellular Component	GO:0032806	carboxy-terminal domain protein kinase complex	2	10	0.0059319	0.15589	ENSGALG00000014790,ENSGALG00000015641
Biological Process	GO:0008152	metabolic process	86	5855	0.0062155	0.160362	ENSGALG00000002605,ENSGALG00000051123,ENSGALG00000050520,ENSGALG00000047426,ENSGALG00000014790,ENSGALG00000040263,ENSGALG00000032004,ENSGALG00000019175,ENSGALG00000015268,ENSGALG00000040270,ENSGALG00000049167,ENSGALG00000053907,ENSGALG00000049069,ENSGALG00000027295,novel.15065,ENSGALG00000014784,ENSGALG00000004591,ENSGALG00000052395,ENSGALG00000015641,ENSGALG00000005441,ENSGALG00000051422,novel.1…
Biological Process	GO:1904888	cranial skeletal system development	3	32	0.00634613	0.160362	ENSGALG00000039023,ENSGALG00000014184,ENSGALG00000005426
Cellular Component	GO:0000786	nucleosome	4	62	0.00628074	0.160362	ENSGALG00000047126,novel.508,ENSGALG00000037322,ENSGALG00000027932
Biological Process	GO:0009206	purine ribonucleoside triphosphate biosynthetic process	3	34	0.00752501	0.187744	ENSGALG00000015372,ENSGALG00000043758,ENSGALG00000027295
Cellular Component	GO:0044815	DNA packaging complex	4	66	0.00782372	0.192757	ENSGALG00000027932,ENSGALG00000037322,novel.508,ENSGALG00000047126
Biological Process	GO:0051056	regulation of small GTPase mediated signal transduction	5	104	0.00797692	0.194105	ENSGALG00000023379,ENSGALG00000048910,novel.13023,ENSGALG00000048307,ENSGALG00000050647
Biological Process	GO:0000053	argininosuccinate metabolic process	1	1	0.0118819	0.19516	ENSGALG00000023689
Biological Process	GO:0000413	protein peptidyl-prolyl isomerization	2	14	0.0116277	0.19516	ENSGALG00000005346,ENSGALG00000014747
Biological Process	GO:0006367	transcription initiation from RNA polymerase II promoter	3	38	0.0102484	0.19516	ENSGALG00000014790,ENSGALG00000034905,ENSGALG00000015641
Biological Process	GO:0006617	SRP-dependent cotranslational protein targeting to membrane, signal sequence recognition	1	1	0.0118819	0.19516	ENSGALG00000000218
Biological Process	GO:0006742	NADP catabolic process	1	1	0.0118819	0.19516	ENSGALG00000015268
Biological Process	GO:0007063	regulation of sister chromatid cohesion	2	13	0.0100444	0.19516	ENSGALG00000027932,ENSGALG00000039023
Biological Process	GO:0007597	blood coagulation, intrinsic pathway	1	1	0.0118819	0.19516	ENSGALG00000004591
Biological Process	GO:0009145	purine nucleoside triphosphate biosynthetic process	3	35	0.00815967	0.19516	ENSGALG00000043758,ENSGALG00000027295,ENSGALG00000015372
Biological Process	GO:0009201	ribonucleoside triphosphate biosynthetic process	3	39	0.0110071	0.19516	ENSGALG00000043758,ENSGALG00000027295,ENSGALG00000015372
Biological Process	GO:0009205	purine ribonucleoside triphosphate metabolic process	3	40	0.0117975	0.19516	ENSGALG00000027295,ENSGALG00000043758,ENSGALG00000015372
Biological Process	GO:0019042	viral latency	3	37	0.00952106	0.19516	ENSGALG00000031355,novel.15094,novel.15066
Biological Process	GO:0019043	establishment of viral latency	3	37	0.00952106	0.19516	ENSGALG00000031355,novel.15066,novel.15094
Biological Process	GO:0019364	pyridine nucleotide catabolic process	1	1	0.0118819	0.19516	ENSGALG00000015268
Biological Process	GO:0019388	galactose catabolic process	1	1	0.0118819	0.19516	ENSGALG00000026195
Biological Process	GO:0019677	NAD catabolic process	1	1	0.0118819	0.19516	ENSGALG00000015268
Biological Process	GO:0033499	galactose catabolic process via UDP-galactose	1	1	0.0118819	0.19516	ENSGALG00000026195
Biological Process	GO:0034213	quinolinate catabolic process	1	1	0.0118819	0.19516	ENSGALG00000047713
Biological Process	GO:0034633	retinol transport	1	1	0.0118819	0.19516	ENSGALG00000006629
Biological Process	GO:0044826	viral genome integration into host DNA	3	37	0.00952106	0.19516	novel.15066,novel.15094,ENSGALG00000031355
Biological Process	GO:0060395	SMAD protein signal transduction	3	39	0.0110071	0.19516	ENSGALG00000037160,ENSGALG00000014184,ENSGALG00000029545
Biological Process	GO:0060605	tube lumen cavitation	1	1	0.0118819	0.19516	ENSGALG00000005441
Biological Process	GO:0060662	salivary gland cavitation	1	1	0.0118819	0.19516	ENSGALG00000005441
Biological Process	GO:0060689	cell differentiation involved in salivary gland development	1	1	0.0118819	0.19516	ENSGALG00000005441
Biological Process	GO:0075713	establishment of integrated proviral latency	3	37	0.00952106	0.19516	ENSGALG00000031355,novel.15094,novel.15066
Biological Process	GO:0097350	neutrophil clearance	1	1	0.0118819	0.19516	ENSGALG00000015148
Biological Process	GO:0110155	NAD-cap decapping	1	1	0.0118819	0.19516	ENSGALG00000015268
Biological Process	GO:2000170	positive regulation of peptidyl-cysteine S-nitrosylation	1	1	0.0118819	0.19516	ENSGALG00000015704
Biological Process	GO:2000257	regulation of protein activation cascade	1	1	0.0118819	0.19516	ENSGALG00000004591
Biological Process	GO:2000266	regulation of blood coagulation, intrinsic pathway	1	1	0.0118819	0.19516	ENSGALG00000004591
Biological Process	GO:2000795	negative regulation of epithelial cell proliferation involved in lung morphogenesis	1	1	0.0118819	0.19516	ENSGALG00000005441
Cellular Component	GO:0032993	protein-DNA complex	5	105	0.00829727	0.19516	ENSGALG00000027932,ENSGALG00000047126,novel.508,ENSGALG00000015372,ENSGALG00000037322
Cellular Component	GO:0060418	yolk plasma	1	1	0.0118819	0.19516	ENSGALG00000006629
Molecular Function	GO:0004055	argininosuccinate synthase activity	1	1	0.0118819	0.19516	ENSGALG00000023689
Molecular Function	GO:0004081	bis(5'-nucleosyl)-tetraphosphatase (asymmetrical) activity	1	1	0.0118819	0.19516	ENSGALG00000027295
Molecular Function	GO:0008108	UDP-glucose:hexose-1-phosphate uridylyltransferase activity	1	1	0.0118819	0.19516	ENSGALG00000026195
Molecular Function	GO:0008796	bis(5'-nucleosyl)-tetraphosphatase activity	1	1	0.0118819	0.19516	ENSGALG00000027295
Molecular Function	GO:0015252	proton channel activity	2	13	0.0100444	0.19516	ENSGALG00000043758,ENSGALG00000015372
Molecular Function	GO:0046933	proton-transporting ATP synthase activity, rotational mechanism	2	12	0.00856553	0.19516	ENSGALG00000015372,ENSGALG00000043758
Molecular Function	GO:0110153	RNA NAD-cap (NMN-forming) hydrolase activity	1	1	0.0118819	0.19516	ENSGALG00000015268
Biological Process	GO:0019068	virion assembly	2	15	0.0133127	0.216855	ENSGALG00000054989,novel.15066
Biological Process	GO:0044271	cellular nitrogen compound biosynthetic process	36	2101	0.0134929	0.217988	ENSGALG00000047126,ENSGALG00000023689,ENSGALG00000038817,ENSGALG00000012629,ENSGALG00000036774,ENSGALG00000041500,ENSGALG00000048320,novel.15678,ENSGALG00000014184,ENSGALG00000037322,ENSGALG00000015372,ENSGALG00000047713,ENSGALG00000025868,ENSGALG00000040086,ENSGALG00000015082,ENSGALG00000015704,novel.508,ENSGALG00000052796,ENSGALG00000034905,ENSGALG00000035785,ENSGALG00000035502,ENSGALG000000437…
Biological Process	GO:0030509	BMP signaling pathway	4	78	0.0138834	0.222473	ENSGALG00000014184,ENSGALG00000029545,ENSGALG00000037160,ENSGALG00000031018
Biological Process	GO:0009144	purine nucleoside triphosphate metabolic process	3	43	0.0143606	0.224716	ENSGALG00000015372,ENSGALG00000027295,ENSGALG00000043758
Molecular Function	GO:0046332	SMAD binding	3	43	0.0143606	0.224716	ENSGALG00000037160,ENSGALG00000029545,ENSGALG00000014184
Molecular Function	GO:0046872	metal ion binding	40	2403	0.0143654	0.224716	ENSGALG00000015333,ENSGALG00000028924,ENSGALG00000001109,ENSGALG00000014184,novel.15094,ENSGALG00000049534,ENSGALG00000035780,ENSGALG00000049970,ENSGALG00000015144,ENSGALG00000027170,ENSGALG00000050881,ENSGALG00000014672,ENSGALG00000031018,novel.15066,ENSGALG00000052946,ENSGALG00000029545,ENSGALG00000052395,ENSGALG00000050798,novel.15095,ENSGALG00000015148,ENSGALG00000014784,novel.15065,ENSGALG00…
Biological Process	GO:0019362	pyridine nucleotide metabolic process	2	16	0.0150969	0.230667	ENSGALG00000015268,ENSGALG00000047713
Biological Process	GO:0046496	nicotinamide nucleotide metabolic process	2	16	0.0150969	0.230667	ENSGALG00000015268,ENSGALG00000047713
Biological Process	GO:1900087	positive regulation of G1/S transition of mitotic cell cycle	2	16	0.0150969	0.230667	ENSGALG00000041500,ENSGALG00000015148
Molecular Function	GO:0140096	catalytic activity, acting on a protein	30	1690	0.0155406	0.235619	novel.15122,ENSGALG00000031355,ENSGALG00000014732,novel.15117,ENSGALG00000033061,ENSGALG00000014747,ENSGALG00000053907,ENSGALG00000049069,novel.15094,ENSGALG00000014784,novel.15065,novel.15051,ENSGALG00000049970,ENSGALG00000027630,ENSGALG00000034584,novel.15151,ENSGALG00000035780,novel.8278,ENSGALG00000005346,ENSGALG00000049534,ENSGALG00000051123,ENSGALG00000052946,ENSGALG00000031018,ENSGALG00000…
Biological Process	GO:0009142	nucleoside triphosphate biosynthetic process	3	45	0.0162308	0.240534	ENSGALG00000027295,ENSGALG00000043758,ENSGALG00000015372
Cellular Component	GO:0022626	cytosolic ribosome	3	45	0.0162308	0.240534	ENSGALG00000036774,ENSGALG00000041500,ENSGALG00000015617
Cellular Component	GO:1902554	serine/threonine protein kinase complex	3	45	0.0162308	0.240534	ENSGALG00000038817,ENSGALG00000015641,ENSGALG00000014790
Biological Process	GO:0015985	energy coupled proton transport, down electrochemical gradient	2	17	0.0169777	0.247874	ENSGALG00000043758,ENSGALG00000015372
Biological Process	GO:0015986	ATP synthesis coupled proton transport	2	17	0.0169777	0.247874	ENSGALG00000015372,ENSGALG00000043758
Biological Process	GO:0009199	ribonucleoside triphosphate metabolic process	3	46	0.0172148	0.249488	ENSGALG00000015372,ENSGALG00000043758,ENSGALG00000027295
Biological Process	GO:0001555	oocyte growth	1	2	0.0236234	0.255834	ENSGALG00000006629
Biological Process	GO:0006535	cysteine biosynthetic process from serine	1	2	0.0236234	0.255834	ENSGALG00000019175
Biological Process	GO:0007064	mitotic sister chromatid cohesion	2	18	0.0189525	0.255834	ENSGALG00000027932,ENSGALG00000039023
Biological Process	GO:0007352	zygotic specification of dorsal/ventral axis	1	2	0.0236234	0.255834	ENSGALG00000014184
Biological Process	GO:0021730	trigeminal sensory nucleus development	1	2	0.0236234	0.255834	ENSGALG00000005441
Biological Process	GO:0021740	principal sensory nucleus of trigeminal nerve development	1	2	0.0236234	0.255834	ENSGALG00000005441
Biological Process	GO:0030513	positive regulation of BMP signaling pathway	2	19	0.0210189	0.255834	ENSGALG00000014184,ENSGALG00000031018
Biological Process	GO:0031340	positive regulation of vesicle fusion	1	2	0.0236234	0.255834	ENSGALG00000015148
Biological Process	GO:0033031	positive regulation of neutrophil apoptotic process	1	2	0.0236234	0.255834	ENSGALG00000015148
Biological Process	GO:0034087	establishment of mitotic sister chromatid cohesion	1	2	0.0236234	0.255834	ENSGALG00000039023
Biological Process	GO:0046826	negative regulation of protein export from nucleus	1	2	0.0236234	0.255834	ENSGALG00000015704
Biological Process	GO:0046864	isoprenoid transport	1	2	0.0236234	0.255834	ENSGALG00000006629
Biological Process	GO:0046865	terpenoid transport	1	2	0.0236234	0.255834	ENSGALG00000006629
Biological Process	GO:0060916	mesenchymal cell proliferation involved in lung development	1	2	0.0236234	0.255834	ENSGALG00000005441
Biological Process	GO:0061141	lung ciliated cell differentiation	1	2	0.0236234	0.255834	ENSGALG00000005441
Biological Process	GO:0061780	mitotic cohesin loading	1	2	0.0236234	0.255834	ENSGALG00000039023
Biological Process	GO:0071731	response to nitric oxide	1	2	0.0236234	0.255834	ENSGALG00000015704
Biological Process	GO:0071772	response to BMP	4	86	0.0192239	0.255834	ENSGALG00000029545,ENSGALG00000014184,ENSGALG00000037160,ENSGALG00000031018
Biological Process	GO:0071773	cellular response to BMP stimulus	4	85	0.0184963	0.255834	ENSGALG00000031018,ENSGALG00000037160,ENSGALG00000014184,ENSGALG00000029545
Biological Process	GO:0071921	cohesin loading	1	2	0.0236234	0.255834	ENSGALG00000039023
Biological Process	GO:0071922	regulation of cohesin loading	1	2	0.0236234	0.255834	ENSGALG00000039023
Biological Process	GO:0072524	pyridine-containing compound metabolic process	2	19	0.0210189	0.255834	ENSGALG00000015268,ENSGALG00000047713
Biological Process	GO:0120187	positive regulation of protein localization to chromatin	1	2	0.0236234	0.255834	ENSGALG00000039023
Biological Process	GO:1900224	positive regulation of nodal signaling pathway involved in determination of lateral mesoderm left/right asymmetry	1	2	0.0236234	0.255834	ENSGALG00000014184
Biological Process	GO:1905309	positive regulation of cohesin loading	1	2	0.0236234	0.255834	ENSGALG00000039023
Biological Process	GO:1905405	regulation of mitotic cohesin loading	1	2	0.0236234	0.255834	ENSGALG00000039023
Biological Process	GO:1905406	positive regulation of mitotic cohesin loading	1	2	0.0236234	0.255834	ENSGALG00000039023
Biological Process	GO:1905634	regulation of protein localization to chromatin	1	2	0.0236234	0.255834	ENSGALG00000039023
Biological Process	GO:1990145	maintenance of translational fidelity	1	2	0.0236234	0.255834	ENSGALG00000015617
Biological Process	GO:2000790	regulation of mesenchymal cell proliferation involved in lung development	1	2	0.0236234	0.255834	ENSGALG00000005441
Biological Process	GO:2000791	negative regulation of mesenchymal cell proliferation involved in lung development	1	2	0.0236234	0.255834	ENSGALG00000005441
Cellular Component	GO:0008282	inward rectifying potassium channel	1	2	0.0236234	0.255834	ENSGALG00000013244
Cellular Component	GO:0032116	SMC loading complex	1	2	0.0236234	0.255834	ENSGALG00000039023
Cellular Component	GO:0032444	activin responsive factor complex	1	2	0.0236234	0.255834	ENSGALG00000014184
Cellular Component	GO:0043291	RAVE complex	1	2	0.0236234	0.255834	ENSGALG00000002227
Cellular Component	GO:0044300	cerebellar mossy fiber	1	2	0.0236234	0.255834	ENSGALG00000005441
Cellular Component	GO:0045259	proton-transporting ATP synthase complex	2	20	0.0231745	0.255834	ENSGALG00000043758,ENSGALG00000015372
Cellular Component	GO:0060417	yolk	1	2	0.0236234	0.255834	ENSGALG00000006629
Cellular Component	GO:0090694	Scc2-Scc4 cohesin loading complex	1	2	0.0236234	0.255834	ENSGALG00000039023
Molecular Function	GO:0000210	NAD+ diphosphatase activity	1	2	0.0236234	0.255834	ENSGALG00000015268
Molecular Function	GO:0004122	cystathionine beta-synthase activity	1	2	0.0236234	0.255834	ENSGALG00000019175
Molecular Function	GO:0008281	sulfonylurea receptor activity	1	2	0.0236234	0.255834	ENSGALG00000013244
Molecular Function	GO:0019834	phospholipase A2 inhibitor activity	1	2	0.0236234	0.255834	ENSGALG00000015148
Molecular Function	GO:0035529	NADH pyrophosphatase activity	1	2	0.0236234	0.255834	ENSGALG00000015268
Molecular Function	GO:0043169	cation binding	40	2448	0.019142	0.255834	ENSGALG00000050798,ENSGALG00000052395,ENSGALG00000029545,ENSGALG00000053907,ENSGALG00000027907,ENSGALG00000037160,novel.15065,ENSGALG00000014784,ENSGALG00000015148,novel.15095,novel.15051,novel.15151,ENSGALG00000026195,novel.8278,ENSGALG00000015268,ENSGALG00000014648,ENSGALG00000051123,ENSGALG00000050520,ENSGALG00000047426,ENSGALG00000054443,novel.9737,ENSGALG00000034488,ENSGALG00000054371,ENSGAL…
Molecular Function	GO:0043530	adenosine 5'-monophosphoramidase activity	1	2	0.0236234	0.255834	ENSGALG00000048320
Molecular Function	GO:0140678	molecular function inhibitor activity	3	53	0.0250204	0.269482	ENSGALG00000037160,ENSGALG00000029545,ENSGALG00000015148
Cellular Component	GO:1902911	protein kinase complex	3	54	0.0262669	0.281369	ENSGALG00000015641,ENSGALG00000014790,ENSGALG00000038817
Biological Process	GO:0018208	peptidyl-proline modification	2	22	0.0277437	0.293993	ENSGALG00000005346,ENSGALG00000014747
Biological Process	GO:0048701	embryonic cranial skeleton morphogenesis	2	22	0.0277437	0.293993	ENSGALG00000014184,ENSGALG00000039023
Biological Process	GO:0002181	cytoplasmic translation	3	56	0.028858	0.304167	ENSGALG00000015617,ENSGALG00000041500,ENSGALG00000036774
Biological Process	GO:0090068	positive regulation of cell cycle process	4	99	0.0303082	0.316071	ENSGALG00000015148,ENSGALG00000041500,ENSGALG00000027932,ENSGALG00000039023
Biological Process	GO:1902808	positive regulation of cell cycle G1/S phase transition	2	23	0.0301526	0.316071	ENSGALG00000015148,ENSGALG00000041500
Biological Process	GO:0000050	urea cycle	1	3	0.0352263	0.318491	ENSGALG00000023689
Biological Process	GO:0006282	regulation of DNA repair	3	60	0.0344314	0.318491	ENSGALG00000031991,ENSGALG00000027932,ENSGALG00000014732
Biological Process	GO:0007182	common-partner SMAD protein phosphorylation	1	3	0.0352263	0.318491	ENSGALG00000014184
Biological Process	GO:0009141	nucleoside triphosphate metabolic process	3	60	0.0344314	0.318491	ENSGALG00000027295,ENSGALG00000043758,ENSGALG00000015372
Biological Process	GO:0014839	myoblast migration involved in skeletal muscle regeneration	1	3	0.0352263	0.318491	ENSGALG00000015148
Biological Process	GO:0019320	hexose catabolic process	1	3	0.0352263	0.318491	ENSGALG00000026195
Biological Process	GO:0019343	cysteine biosynthetic process via cystathionine	1	3	0.0352263	0.318491	ENSGALG00000019175
Biological Process	GO:0021960	anterior commissure morphogenesis	1	3	0.0352263	0.318491	ENSGALG00000005441
Biological Process	GO:0033034	positive regulation of myeloid cell apoptotic process	1	3	0.0352263	0.318491	ENSGALG00000015148
Biological Process	GO:0033189	response to vitamin A	1	3	0.0352263	0.318491	ENSGALG00000006629
Biological Process	GO:0034085	establishment of sister chromatid cohesion	1	3	0.0352263	0.318491	ENSGALG00000039023
Biological Process	GO:0045625	regulation of T-helper 1 cell differentiation	1	3	0.0352263	0.318491	ENSGALG00000015148
Biological Process	GO:0045627	positive regulation of T-helper 1 cell differentiation	1	3	0.0352263	0.318491	ENSGALG00000015148
Biological Process	GO:0051228	mitotic spindle disassembly	1	3	0.0352263	0.318491	ENSGALG00000033705
Biological Process	GO:0051230	spindle disassembly	1	3	0.0352263	0.318491	ENSGALG00000033705
Biological Process	GO:0060509	type I pneumocyte differentiation	1	3	0.0352263	0.318491	ENSGALG00000005441
Biological Process	GO:0071169	establishment of protein localization to chromatin	1	3	0.0352263	0.318491	ENSGALG00000039023
Biological Process	GO:0072201	negative regulation of mesenchymal cell proliferation	1	3	0.0352263	0.318491	ENSGALG00000005441
Biological Process	GO:1900145	regulation of nodal signaling pathway involved in determination of left/right asymmetry	1	3	0.0352263	0.318491	ENSGALG00000014184
Biological Process	GO:1900175	regulation of nodal signaling pathway involved in determination of lateral mesoderm left/right asymmetry	1	3	0.0352263	0.318491	ENSGALG00000014184
Biological Process	GO:2000169	regulation of peptidyl-cysteine S-nitrosylation	1	3	0.0352263	0.318491	ENSGALG00000015704
Cellular Component	GO:0000109	nucleotide-excision repair complex	1	3	0.0352263	0.318491	ENSGALG00000014732
Cellular Component	GO:0001533	cornified envelope	1	3	0.0352263	0.318491	ENSGALG00000015148
Cellular Component	GO:0031232	extrinsic component of external side of plasma membrane	1	3	0.0352263	0.318491	ENSGALG00000015148
Cellular Component	GO:1990072	TRAPPIII protein complex	1	3	0.0352263	0.318491	ENSGALG00000014767
Molecular Function	GO:0003677	DNA binding	23	1297	0.0335757	0.318491	ENSGALG00000015144,ENSGALG00000040086,ENSGALG00000032004,ENSGALG00000031327,ENSGALG00000040270,novel.15488,ENSGALG00000035502,ENSGALG00000034905,ENSGALG00000035785,novel.508,ENSGALG00000033272,ENSGALG00000014859,ENSGALG00000012629,ENSGALG00000050798,ENSGALG00000029545,ENSGALG00000005441,ENSGALG00000047126,ENSGALG00000027907,ENSGALG00000037160,ENSGALG00000014184,novel.15678,ENSGALG00000015372,ENSG…
Molecular Function	GO:0004514	nicotinate-nucleotide diphosphorylase (carboxylating) activity	1	3	0.0352263	0.318491	ENSGALG00000047713
Molecular Function	GO:0015665	alcohol transmembrane transporter activity	1	3	0.0352263	0.318491	ENSGALG00000006629
Molecular Function	GO:0034632	retinol transmembrane transporter activity	1	3	0.0352263	0.318491	ENSGALG00000006629
Biological Process	GO:0007411	axon guidance	4	104	0.0353951	0.318556	ENSGALG00000005441,ENSGALG00000027170,ENSGALG00000002294,ENSGALG00000031018
Biological Process	GO:0007265	Ras protein signal transduction	5	154	0.0367465	0.329215	ENSGALG00000048910,novel.13023,ENSGALG00000023379,ENSGALG00000050647,ENSGALG00000048307
Biological Process	GO:0097485	neuron projection guidance	4	106	0.0375601	0.334538	ENSGALG00000005441,ENSGALG00000031018,ENSGALG00000002294,ENSGALG00000027170
Cellular Component	GO:0005844	polysome	2	26	0.0378498	0.334538	ENSGALG00000041500,ENSGALG00000015617
Cellular Component	GO:0022625	cytosolic large ribosomal subunit	2	26	0.0378498	0.334538	ENSGALG00000041500,ENSGALG00000036774
Biological Process	GO:0034654	nucleobase-containing compound biosynthetic process	28	1682	0.0403411	0.354965	ENSGALG00000035502,ENSGALG00000043758,novel.508,ENSGALG00000015704,ENSGALG00000034905,ENSGALG00000014790,ENSGALG00000035785,ENSGALG00000040086,ENSGALG00000032004,ENSGALG00000040270,ENSGALG00000025868,ENSGALG00000027295,ENSGALG00000047713,ENSGALG00000037160,ENSGALG00000027907,novel.15678,ENSGALG00000014184,ENSGALG00000048320,ENSGALG00000037322,ENSGALG00000015372,ENSGALG00000012629,ENSGALG000000148…
Biological Process	GO:0001781	neutrophil apoptotic process	1	4	0.0466921	0.358094	ENSGALG00000015148
Biological Process	GO:0006526	arginine biosynthetic process	1	4	0.0466921	0.358094	ENSGALG00000023689
Biological Process	GO:0007440	foregut morphogenesis	1	4	0.0466921	0.358094	ENSGALG00000014184
Biological Process	GO:0009950	dorsal/ventral axis specification	1	4	0.0466921	0.358094	ENSGALG00000014184
Biological Process	GO:0019344	cysteine biosynthetic process	1	4	0.0466921	0.358094	ENSGALG00000019175
Biological Process	GO:0019627	urea metabolic process	1	4	0.0466921	0.358094	ENSGALG00000023689
Biological Process	GO:0032927	positive regulation of activin receptor signaling pathway	1	4	0.0466921	0.358094	ENSGALG00000014184
Biological Process	GO:0033029	regulation of neutrophil apoptotic process	1	4	0.0466921	0.358094	ENSGALG00000015148
Biological Process	GO:0038107	nodal signaling pathway involved in determination of left/right asymmetry	1	4	0.0466921	0.358094	ENSGALG00000014184
Biological Process	GO:0045624	positive regulation of T-helper cell differentiation	1	4	0.0466921	0.358094	ENSGALG00000015148
Biological Process	GO:0045629	negative regulation of T-helper 2 cell differentiation	1	4	0.0466921	0.358094	ENSGALG00000015148
Biological Process	GO:0046168	glycerol-3-phosphate catabolic process	1	4	0.0466921	0.358094	ENSGALG00000012061
Biological Process	GO:0048194	Golgi vesicle budding	1	4	0.0466921	0.358094	ENSGALG00000030382
Biological Process	GO:0048617	embryonic foregut morphogenesis	1	4	0.0466921	0.358094	ENSGALG00000014184
Biological Process	GO:0060486	club cell differentiation	1	4	0.0466921	0.358094	ENSGALG00000005441
Biological Process	GO:0060510	type II pneumocyte differentiation	1	4	0.0466921	0.358094	ENSGALG00000005441
Biological Process	GO:0097680	double-strand break repair via classical nonhomologous end joining	1	4	0.0466921	0.358094	ENSGALG00000014732
Biological Process	GO:1900094	regulation of transcription from RNA polymerase II promoter involved in determination of left/right symmetry	1	4	0.0466921	0.358094	ENSGALG00000014184
Biological Process	GO:1900107	regulation of nodal signaling pathway	1	4	0.0466921	0.358094	ENSGALG00000014184
Biological Process	GO:1900164	nodal signaling pathway involved in determination of lateral mesoderm left/right asymmetry	1	4	0.0466921	0.358094	ENSGALG00000014184
Biological Process	GO:1901032	negative regulation of response to reactive oxygen species	1	4	0.0466921	0.358094	ENSGALG00000015704
Biological Process	GO:1903206	negative regulation of hydrogen peroxide-induced cell death	1	4	0.0466921	0.358094	ENSGALG00000015704
Biological Process	GO:1990166	protein localization to site of double-strand break	1	4	0.0466921	0.358094	ENSGALG00000027932
Biological Process	GO:1990414	replication-born double-strand break repair via sister chromatid exchange	1	4	0.0466921	0.358094	ENSGALG00000039023
Biological Process	GO:2001224	positive regulation of neuron migration	1	4	0.0466921	0.358094	ENSGALG00000002294
Cellular Component	GO:0098981	cholinergic synapse	1	4	0.0466921	0.358094	ENSGALG00000032980
Cellular Component	GO:0101002	ficolin-1-rich granule	1	4	0.0466921	0.358094	ENSGALG00000035780
Cellular Component	GO:1904813	ficolin-1-rich granule lumen	1	4	0.0466921	0.358094	ENSGALG00000035780
Molecular Function	GO:0004367	glycerol-3-phosphate dehydrogenase [NAD+] activity	1	4	0.0466921	0.358094	ENSGALG00000012061
Molecular Function	GO:0004859	phospholipase inhibitor activity	1	4	0.0466921	0.358094	ENSGALG00000015148
Molecular Function	GO:0033142	progesterone receptor binding	1	4	0.0466921	0.358094	ENSGALG00000015372
Molecular Function	GO:0047952	glycerol-3-phosphate dehydrogenase [NAD(P)+] activity	1	4	0.0466921	0.358094	ENSGALG00000012061
Molecular Function	GO:0070180	large ribosomal subunit rRNA binding	1	4	0.0466921	0.358094	ENSGALG00000041500
Biological Process	GO:0002829	negative regulation of type 2 immune response	1	5	0.0580224	0.380385	ENSGALG00000015148
Biological Process	GO:0003140	determination of left/right asymmetry in lateral mesoderm	1	5	0.0580224	0.380385	ENSGALG00000014184
Biological Process	GO:0006012	galactose metabolic process	1	5	0.0580224	0.380385	ENSGALG00000026195
Biological Process	GO:0006925	inflammatory cell apoptotic process	1	5	0.0580224	0.380385	ENSGALG00000015148
Biological Process	GO:0007062	sister chromatid cohesion	2	33	0.0582832	0.380385	ENSGALG00000039023,ENSGALG00000027932
Biological Process	GO:0007179	transforming growth factor beta receptor signaling pathway	3	74	0.0579309	0.380385	ENSGALG00000037160,ENSGALG00000014184,ENSGALG00000029545
Biological Process	GO:0007608	sensory perception of smell	1	5	0.0580224	0.380385	ENSGALG00000026598
Biological Process	GO:0009166	nucleotide catabolic process	2	33	0.0582832	0.380385	ENSGALG00000015268,ENSGALG00000048320
Biological Process	GO:0017014	protein nitrosylation	1	5	0.0580224	0.380385	ENSGALG00000015704
Biological Process	GO:0018119	peptidyl-cysteine S-nitrosylation	1	5	0.0580224	0.380385	ENSGALG00000015704
Biological Process	GO:0018130	heterocycle biosynthetic process	28	1727	0.0534017	0.380385	ENSGALG00000047713,ENSGALG00000027295,ENSGALG00000027907,ENSGALG00000037160,ENSGALG00000037322,ENSGALG00000015372,ENSGALG00000014184,novel.15678,ENSGALG00000048320,ENSGALG00000012629,ENSGALG00000014859,ENSGALG00000038817,ENSGALG00000014721,ENSGALG00000047126,ENSGALG00000005441,ENSGALG00000029545,ENSGALG00000015641,ENSGALG00000043758,ENSGALG00000035502,novel.508,ENSGALG00000015704,ENSGALG000000357…
Biological Process	GO:0019438	aromatic compound biosynthetic process	28	1725	0.0527623	0.380385	novel.508,ENSGALG00000015704,ENSGALG00000034905,ENSGALG00000014790,ENSGALG00000035785,ENSGALG00000035502,ENSGALG00000043758,ENSGALG00000040270,ENSGALG00000025868,ENSGALG00000040086,ENSGALG00000032004,novel.15678,ENSGALG00000048320,ENSGALG00000014184,ENSGALG00000015372,ENSGALG00000037322,ENSGALG00000027295,ENSGALG00000047713,ENSGALG00000027907,ENSGALG00000037160,ENSGALG00000047126,ENSGALG000000054…
Biological Process	GO:0030277	maintenance of gastrointestinal epithelium	1	5	0.0580224	0.380385	ENSGALG00000006629
Biological Process	GO:0032717	negative regulation of interleukin-8 production	1	5	0.0580224	0.380385	ENSGALG00000015148
Biological Process	GO:0034093	positive regulation of maintenance of sister chromatid cohesion	1	5	0.0580224	0.380385	ENSGALG00000027932
Biological Process	GO:0034184	positive regulation of maintenance of mitotic sister chromatid cohesion	1	5	0.0580224	0.380385	ENSGALG00000027932
Biological Process	GO:0043372	positive regulation of CD4-positive, alpha-beta T cell differentiation	1	5	0.0580224	0.380385	ENSGALG00000015148
Biological Process	GO:0045064	T-helper 2 cell differentiation	1	5	0.0580224	0.380385	ENSGALG00000015148
Biological Process	GO:0045628	regulation of T-helper 2 cell differentiation	1	5	0.0580224	0.380385	ENSGALG00000015148
Biological Process	GO:0045739	positive regulation of DNA repair	2	32	0.0551703	0.380385	ENSGALG00000027932,ENSGALG00000014732
Biological Process	GO:0046365	monosaccharide catabolic process	1	5	0.0580224	0.380385	ENSGALG00000026195
Biological Process	GO:0046874	quinolinate metabolic process	1	5	0.0580224	0.380385	ENSGALG00000047713
Biological Process	GO:0048340	paraxial mesoderm morphogenesis	1	5	0.0580224	0.380385	ENSGALG00000014184
Biological Process	GO:0048703	embryonic viscerocranium morphogenesis	1	5	0.0580224	0.380385	ENSGALG00000039023
Biological Process	GO:0061140	lung secretory cell differentiation	1	5	0.0580224	0.380385	ENSGALG00000005441
Biological Process	GO:0070813	hydrogen sulfide metabolic process	1	5	0.0580224	0.380385	ENSGALG00000019175
Biological Process	GO:0070814	hydrogen sulfide biosynthetic process	1	5	0.0580224	0.380385	ENSGALG00000019175
Biological Process	GO:0071679	commissural neuron axon guidance	1	5	0.0580224	0.380385	ENSGALG00000005441
Biological Process	GO:0071712	ER-associated misfolded protein catabolic process	1	5	0.0580224	0.380385	ENSGALG00000033705
Biological Process	GO:0071941	nitrogen cycle metabolic process	1	5	0.0580224	0.380385	ENSGALG00000023689
Biological Process	GO:0072378	blood coagulation, fibrin clot formation	1	5	0.0580224	0.380385	ENSGALG00000004591
Biological Process	GO:0098962	regulation of postsynaptic neurotransmitter receptor activity	1	5	0.0580224	0.380385	ENSGALG00000032980
Biological Process	GO:1902883	negative regulation of response to oxidative stress	1	5	0.0580224	0.380385	ENSGALG00000015704
Biological Process	GO:1903205	regulation of hydrogen peroxide-induced cell death	1	5	0.0580224	0.380385	ENSGALG00000015704
Biological Process	GO:2000794	regulation of epithelial cell proliferation involved in lung morphogenesis	1	5	0.0580224	0.380385	ENSGALG00000005441
Cellular Component	GO:0000315	organellar large ribosomal subunit	2	32	0.0551703	0.380385	ENSGALG00000002605,ENSGALG00000015543
Cellular Component	GO:0005667	transcription regulator complex	6	231	0.0577188	0.380385	ENSGALG00000037160,ENSGALG00000014184,ENSGALG00000034905,ENSGALG00000015641,ENSGALG00000014790,ENSGALG00000029545
Cellular Component	GO:0005762	mitochondrial large ribosomal subunit	2	32	0.0551703	0.380385	ENSGALG00000015543,ENSGALG00000002605
Cellular Component	GO:0009331	glycerol-3-phosphate dehydrogenase complex	1	5	0.0580224	0.380385	ENSGALG00000012061
Cellular Component	GO:0035253	ciliary rootlet	1	5	0.0580224	0.380385	ENSGALG00000035362
Molecular Function	GO:0004842	ubiquitin-protein transferase activity	6	226	0.0529831	0.380385	ENSGALG00000014732,ENSGALG00000031355,ENSGALG00000048542,ENSGALG00000031018,ENSGALG00000034584,ENSGALG00000035780
Molecular Function	GO:0051377	mannose-ethanolamine phosphotransferase activity	1	5	0.0580224	0.380385	ENSGALG00000015349
Molecular Function	GO:0055102	lipase inhibitor activity	1	5	0.0580224	0.380385	ENSGALG00000015148
Molecular Function	GO:0061575	cyclin-dependent protein serine/threonine kinase activator activity	1	5	0.0580224	0.380385	ENSGALG00000038817
Molecular Function	GO:0070410	co-SMAD binding	1	5	0.0580224	0.380385	ENSGALG00000014184
Biological Process	GO:0045787	positive regulation of cell cycle	4	124	0.0604007	0.392903	ENSGALG00000039023,ENSGALG00000027932,ENSGALG00000041500,ENSGALG00000015148
Biological Process	GO:0000012	single strand break repair	1	6	0.0692189	0.407255	ENSGALG00000014732
Biological Process	GO:0001780	neutrophil homeostasis	1	6	0.0692189	0.407255	ENSGALG00000015148
Biological Process	GO:0006167	AMP biosynthetic process	1	6	0.0692189	0.407255	ENSGALG00000027295
Biological Process	GO:0009059	macromolecule biosynthetic process	34	2218	0.0669526	0.407255	ENSGALG00000027907,ENSGALG00000037160,ENSGALG00000015349,ENSGALG00000014859,ENSGALG00000015641,ENSGALG00000029545,ENSGALG00000005441,ENSGALG00000014721,ENSGALG00000002605,ENSGALG00000015617,ENSGALG00000014790,ENSGALG00000040263,ENSGALG00000032004,ENSGALG00000040270,ENSGALG00000014184,novel.15678,ENSGALG00000048320,ENSGALG00000037322,ENSGALG00000041500,ENSGALG00000036774,ENSGALG00000026991,ENSGALG…
Biological Process	GO:0009092	homoserine metabolic process	1	6	0.0692189	0.407255	ENSGALG00000019175
Biological Process	GO:0010669	epithelial structure maintenance	1	6	0.0692189	0.407255	ENSGALG00000006629
Biological Process	GO:0019346	transsulfuration	1	6	0.0692189	0.407255	ENSGALG00000019175
Biological Process	GO:0031338	regulation of vesicle fusion	1	6	0.0692189	0.407255	ENSGALG00000015148
Biological Process	GO:0034086	maintenance of sister chromatid cohesion	1	6	0.0692189	0.407255	ENSGALG00000027932
Biological Process	GO:0034088	maintenance of mitotic sister chromatid cohesion	1	6	0.0692189	0.407255	ENSGALG00000027932
Biological Process	GO:0034091	regulation of maintenance of sister chromatid cohesion	1	6	0.0692189	0.407255	ENSGALG00000027932
Biological Process	GO:0034182	regulation of maintenance of mitotic sister chromatid cohesion	1	6	0.0692189	0.407255	ENSGALG00000027932
Biological Process	GO:0034645	cellular macromolecule biosynthetic process	34	2208	0.0636009	0.407255	ENSGALG00000047126,ENSGALG00000038817,ENSGALG00000041500,ENSGALG00000036774,ENSGALG00000026991,ENSGALG00000012629,ENSGALG00000014184,novel.15678,ENSGALG00000048320,ENSGALG00000037322,ENSGALG00000025868,ENSGALG00000015082,ENSGALG00000040086,ENSGALG00000034905,ENSGALG00000035785,ENSGALG00000015704,novel.508,ENSGALG00000052796,ENSGALG00000015443,ENSGALG00000035502,ENSGALG00000015641,ENSGALG000000295…
Biological Process	GO:0036474	cell death in response to hydrogen peroxide	1	6	0.0692189	0.407255	ENSGALG00000015704
Biological Process	GO:0043649	dicarboxylic acid catabolic process	1	6	0.0692189	0.407255	ENSGALG00000047713
Biological Process	GO:0045063	T-helper 1 cell differentiation	1	6	0.0692189	0.407255	ENSGALG00000015148
Biological Process	GO:0045623	negative regulation of T-helper cell differentiation	1	6	0.0692189	0.407255	ENSGALG00000015148
Biological Process	GO:0048368	lateral mesoderm development	1	6	0.0692189	0.407255	ENSGALG00000014184
Biological Process	GO:0060502	epithelial cell proliferation involved in lung morphogenesis	1	6	0.0692189	0.407255	ENSGALG00000005441
Biological Process	GO:0072376	protein activation cascade	1	6	0.0692189	0.407255	ENSGALG00000004591
Biological Process	GO:1901566	organonitrogen compound biosynthetic process	16	897	0.0676671	0.407255	ENSGALG00000015349,ENSGALG00000015372,ENSGALG00000047713,ENSGALG00000027295,ENSGALG00000023689,ENSGALG00000026991,ENSGALG00000041500,ENSGALG00000036774,ENSGALG00000052796,ENSGALG00000040263,ENSGALG00000043758,ENSGALG00000002605,ENSGALG00000015443,ENSGALG00000015617,ENSGALG00000019175,ENSGALG00000015082
Biological Process	GO:1901576	organic substance biosynthetic process	41	2762	0.06894	0.407255	ENSGALG00000012629,ENSGALG00000026991,ENSGALG00000036774,ENSGALG00000041500,ENSGALG00000038817,ENSGALG00000047126,ENSGALG00000023689,ENSGALG00000047713,ENSGALG00000037322,ENSGALG00000015372,novel.15678,ENSGALG00000014184,ENSGALG00000048320,ENSGALG00000040086,ENSGALG00000015082,ENSGALG00000025868,ENSGALG00000043758,ENSGALG00000035502,ENSGALG00000015443,ENSGALG00000052796,ENSGALG00000015704,novel.5…
Biological Process	GO:1902667	regulation of axon guidance	1	6	0.0692189	0.407255	ENSGALG00000027170
Biological Process	GO:2000108	positive regulation of leukocyte apoptotic process	1	6	0.0692189	0.407255	ENSGALG00000015148
Biological Process	GO:2000516	positive regulation of CD4-positive, alpha-beta T cell activation	1	6	0.0692189	0.407255	ENSGALG00000015148
Cellular Component	GO:0034098	VCP-NPL4-UFD1 AAA ATPase complex	1	6	0.0692189	0.407255	ENSGALG00000033705
Cellular Component	GO:0042405	nuclear inclusion body	1	6	0.0692189	0.407255	ENSGALG00000027932
Molecular Function	GO:0015057	thrombin-activated receptor activity	1	6	0.0692189	0.407255	ENSGALG00000023379
Molecular Function	GO:0016538	cyclin-dependent protein serine/threonine kinase regulator activity	2	35	0.0646857	0.407255	ENSGALG00000015641,ENSGALG00000038817
Molecular Function	GO:0019787	ubiquitin-like protein transferase activity	6	240	0.0668659	0.407255	ENSGALG00000014732,ENSGALG00000031355,ENSGALG00000048542,ENSGALG00000031018,ENSGALG00000035780,ENSGALG00000034584
Molecular Function	GO:0019841	retinol binding	1	6	0.0692189	0.407255	ENSGALG00000006629
Molecular Function	GO:0048156	tau protein binding	1	6	0.0692189	0.407255	ENSGALG00000014184
Biological Process	GO:0006351	transcription, DNA-templated	24	1478	0.0703953	0.412944	ENSGALG00000012629,ENSGALG00000014859,ENSGALG00000005441,ENSGALG00000047126,ENSGALG00000038817,ENSGALG00000014721,ENSGALG00000015641,ENSGALG00000029545,ENSGALG00000037160,ENSGALG00000027907,novel.15678,ENSGALG00000048320,ENSGALG00000014184,ENSGALG00000037322,ENSGALG00000040086,ENSGALG00000032004,ENSGALG00000040270,ENSGALG00000025868,ENSGALG00000035502,ENSGALG00000015704,novel.508,ENSGALG000000349…
Biological Process	GO:0097659	nucleic acid-templated transcription	24	1480	0.071253	0.416735	ENSGALG00000012629,ENSGALG00000014859,ENSGALG00000005441,ENSGALG00000047126,ENSGALG00000014721,ENSGALG00000038817,ENSGALG00000015641,ENSGALG00000029545,ENSGALG00000037160,ENSGALG00000027907,novel.15678,ENSGALG00000048320,ENSGALG00000014184,ENSGALG00000037322,ENSGALG00000040086,ENSGALG00000032004,ENSGALG00000040270,ENSGALG00000025868,ENSGALG00000035502,ENSGALG00000015704,novel.508,ENSGALG000000349…
Biological Process	GO:0032774	RNA biosynthetic process	24	1483	0.0725531	0.423084	novel.15678,ENSGALG00000014184,ENSGALG00000048320,ENSGALG00000037322,ENSGALG00000037160,ENSGALG00000027907,ENSGALG00000005441,ENSGALG00000047126,ENSGALG00000038817,ENSGALG00000014721,ENSGALG00000015641,ENSGALG00000029545,ENSGALG00000012629,ENSGALG00000014859,novel.508,ENSGALG00000015704,ENSGALG00000014790,ENSGALG00000034905,ENSGALG00000035785,ENSGALG00000035502,ENSGALG00000040270,ENSGALG000000258…
Biological Process	GO:0006357	regulation of transcription by RNA polymerase II	16	910	0.0747936	0.431047	ENSGALG00000035785,ENSGALG00000034905,ENSGALG00000014790,ENSGALG00000015704,ENSGALG00000035502,ENSGALG00000032004,ENSGALG00000040086,novel.15678,ENSGALG00000014184,ENSGALG00000027907,ENSGALG00000015641,ENSGALG00000038817,ENSGALG00000014721,ENSGALG00000005441,ENSGALG00000014859,ENSGALG00000012629
Biological Process	GO:1901607	alpha-amino acid biosynthetic process	2	38	0.074704	0.431047	ENSGALG00000019175,ENSGALG00000023689
Molecular Function	GO:0003755	peptidyl-prolyl cis-trans isomerase activity	2	38	0.074704	0.431047	ENSGALG00000014747,ENSGALG00000005346
Molecular Function	GO:0043167	ion binding	54	3804	0.0747054	0.431047	ENSGALG00000054658,ENSGALG00000014790,novel.9737,ENSGALG00000054443,ENSGALG00000034488,ENSGALG00000048542,ENSGALG00000054989,ENSGALG00000054371,ENSGALG00000050520,ENSGALG00000047426,ENSGALG00000013244,ENSGALG00000051123,ENSGALG00000014648,ENSGALG00000015268,ENSGALG00000026195,ENSGALG00000019175,novel.8278,novel.15151,ENSGALG00000033705,novel.15051,ENSGALG00000015148,novel.15095,ENSGALG00000014784…
Biological Process	GO:0002828	regulation of type 2 immune response	1	7	0.080283	0.432477	ENSGALG00000015148
Biological Process	GO:0006563	L-serine metabolic process	1	7	0.080283	0.432477	ENSGALG00000019175
Biological Process	GO:0009117	nucleotide metabolic process	6	252	0.0803078	0.432477	ENSGALG00000015268,ENSGALG00000048320,ENSGALG00000015372,ENSGALG00000043758,ENSGALG00000047713,ENSGALG00000027295
Biological Process	GO:0038092	nodal signaling pathway	1	7	0.080283	0.432477	ENSGALG00000014184
Biological Process	GO:0042092	type 2 immune response	1	7	0.080283	0.432477	ENSGALG00000015148
Biological Process	GO:0043312	neutrophil degranulation	1	7	0.080283	0.432477	ENSGALG00000035780
Biological Process	GO:0043371	negative regulation of CD4-positive, alpha-beta T cell differentiation	1	7	0.080283	0.432477	ENSGALG00000015148
Biological Process	GO:0044249	cellular biosynthetic process	40	2704	0.0754184	0.432477	ENSGALG00000015617,ENSGALG00000002605,ENSGALG00000014790,ENSGALG00000040263,ENSGALG00000032004,ENSGALG00000019175,ENSGALG00000040270,ENSGALG00000037160,ENSGALG00000027907,ENSGALG00000027295,ENSGALG00000015349,ENSGALG00000014859,ENSGALG00000015641,ENSGALG00000029545,ENSGALG00000005441,ENSGALG00000014721,ENSGALG00000015443,ENSGALG00000035502,ENSGALG00000043758,ENSGALG00000034905,ENSGALG00000035785,…
Biological Process	GO:0045622	regulation of T-helper cell differentiation	1	7	0.080283	0.432477	ENSGALG00000015148
Biological Process	GO:0046434	organophosphate catabolic process	3	84	0.0782879	0.432477	ENSGALG00000015268,ENSGALG00000012061,ENSGALG00000048320
Biological Process	GO:0048339	paraxial mesoderm development	1	7	0.080283	0.432477	ENSGALG00000014184
Biological Process	GO:0051457	maintenance of protein location in nucleus	1	7	0.080283	0.432477	ENSGALG00000015704
Biological Process	GO:0097094	craniofacial suture morphogenesis	1	7	0.080283	0.432477	ENSGALG00000005426
Biological Process	GO:0099563	modification of synaptic structure	1	7	0.080283	0.432477	ENSGALG00000032980
Biological Process	GO:1901362	organic cyclic compound biosynthetic process	28	1794	0.0782396	0.432477	ENSGALG00000025868,ENSGALG00000040270,ENSGALG00000040086,ENSGALG00000032004,ENSGALG00000014790,ENSGALG00000034905,ENSGALG00000035785,ENSGALG00000015704,novel.508,ENSGALG00000035502,ENSGALG00000043758,ENSGALG00000015641,ENSGALG00000029545,ENSGALG00000047126,ENSGALG00000005441,ENSGALG00000038817,ENSGALG00000014721,ENSGALG00000014859,ENSGALG00000012629,ENSGALG00000014184,novel.15678,ENSGALG000000483…
Cellular Component	GO:0005786	signal recognition particle, endoplasmic reticulum targeting	1	7	0.080283	0.432477	ENSGALG00000000218
Cellular Component	GO:0031464	Cul4A-RING E3 ubiquitin ligase complex	1	7	0.080283	0.432477	ENSGALG00000014732
Cellular Component	GO:0045261	proton-transporting ATP synthase complex, catalytic core F(1)	1	7	0.080283	0.432477	ENSGALG00000043758
Cellular Component	GO:0048500	signal recognition particle	1	7	0.080283	0.432477	ENSGALG00000000218
Molecular Function	GO:0004383	guanylate cyclase activity	1	7	0.080283	0.432477	ENSGALG00000027630
Molecular Function	GO:0008312	7S RNA binding	1	7	0.080283	0.432477	ENSGALG00000000218
Molecular Function	GO:0008353	RNA polymerase II CTD heptapeptide repeat kinase activity	1	7	0.080283	0.432477	ENSGALG00000014790
Molecular Function	GO:0034713	type I transforming growth factor beta receptor binding	1	7	0.080283	0.432477	ENSGALG00000014184
Molecular Function	GO:0070569	uridylyltransferase activity	1	7	0.080283	0.432477	ENSGALG00000026195
Biological Process	GO:0009058	biosynthetic process	41	2803	0.0829045	0.445244	ENSGALG00000015082,ENSGALG00000040086,ENSGALG00000025868,ENSGALG00000015443,ENSGALG00000035502,ENSGALG00000043758,ENSGALG00000034905,ENSGALG00000035785,novel.508,ENSGALG00000015704,ENSGALG00000052796,ENSGALG00000041500,ENSGALG00000036774,ENSGALG00000026991,ENSGALG00000012629,ENSGALG00000023689,ENSGALG00000047126,ENSGALG00000038817,ENSGALG00000047713,ENSGALG00000048320,novel.15678,ENSGALG000000141…
Biological Process	GO:0009165	nucleotide biosynthetic process	4	139	0.0839481	0.448896	ENSGALG00000047713,ENSGALG00000027295,ENSGALG00000043758,ENSGALG00000015372
Biological Process	GO:0034502	protein localization to chromosome	2	41	0.0851787	0.448896	ENSGALG00000027932,ENSGALG00000039023
Biological Process	GO:0048565	digestive tract development	2	41	0.0851787	0.448896	ENSGALG00000039023,ENSGALG00000014184
Biological Process	GO:1901992	positive regulation of mitotic cell cycle phase transition	2	41	0.0851787	0.448896	ENSGALG00000041500,ENSGALG00000015148
Biological Process	GO:1902600	proton transmembrane transport	2	41	0.0851787	0.448896	ENSGALG00000043758,ENSGALG00000015372
Biological Process	GO:2000045	regulation of G1/S transition of mitotic cell cycle	2	41	0.0851787	0.448896	ENSGALG00000041500,ENSGALG00000015148
Molecular Function	GO:0016859	cis-trans isomerase activity	2	41	0.0851787	0.448896	ENSGALG00000014747,ENSGALG00000005346
Biological Process	GO:0007183	SMAD protein complex assembly	1	8	0.0912165	0.452866	ENSGALG00000014184
Biological Process	GO:0017062	respiratory chain complex III assembly	1	8	0.0912165	0.452866	ENSGALG00000037299
Biological Process	GO:0033032	regulation of myeloid cell apoptotic process	1	8	0.0912165	0.452866	ENSGALG00000015148
Biological Process	GO:0034551	mitochondrial respiratory chain complex III assembly	1	8	0.0912165	0.452866	ENSGALG00000037299
Biological Process	GO:0035269	protein O-linked mannosylation	1	8	0.0912165	0.452866	ENSGALG00000015443
Biological Process	GO:0042776	mitochondrial ATP synthesis coupled proton transport	1	8	0.0912165	0.452866	ENSGALG00000015372
Biological Process	GO:0046823	negative regulation of nucleocytoplasmic transport	1	8	0.0912165	0.452866	ENSGALG00000015704
Biological Process	GO:0050850	positive regulation of calcium-mediated signaling	1	8	0.0912165	0.452866	ENSGALG00000048320
Biological Process	GO:0055123	digestive system development	2	42	0.0887639	0.452866	ENSGALG00000039023,ENSGALG00000014184
Biological Process	GO:0070723	response to cholesterol	1	8	0.0912165	0.452866	ENSGALG00000014184
Biological Process	GO:0071168	protein localization to chromatin	1	8	0.0912165	0.452866	ENSGALG00000039023
Biological Process	GO:0072350	tricarboxylic acid metabolic process	1	8	0.0912165	0.452866	ENSGALG00000023689
Biological Process	GO:0090050	positive regulation of cell migration involved in sprouting angiogenesis	1	8	0.0912165	0.452866	ENSGALG00000015148
Biological Process	GO:1901292	nucleoside phosphate catabolic process	2	42	0.0887639	0.452866	ENSGALG00000048320,ENSGALG00000015268
Biological Process	GO:1901293	nucleoside phosphate biosynthetic process	4	143	0.0908887	0.452866	ENSGALG00000047713,ENSGALG00000043758,ENSGALG00000027295,ENSGALG00000015372
Biological Process	GO:2000515	negative regulation of CD4-positive, alpha-beta T cell activation	1	8	0.0912165	0.452866	ENSGALG00000015148
Biological Process	GO:2000779	regulation of double-strand break repair	2	42	0.0887639	0.452866	ENSGALG00000031991,ENSGALG00000027932
Biological Process	GO:2001020	regulation of response to DNA damage stimulus	3	89	0.0894864	0.452866	ENSGALG00000031991,ENSGALG00000027932,ENSGALG00000014732
Cellular Component	GO:0000276	mitochondrial proton-transporting ATP synthase complex, coupling factor F(o)	1	8	0.0912165	0.452866	ENSGALG00000015372
Cellular Component	GO:0031462	Cul2-RING ubiquitin ligase complex	1	8	0.0912165	0.452866	ENSGALG00000027170
Molecular Function	GO:0003995	acyl-CoA dehydrogenase activity	1	8	0.0912165	0.452866	ENSGALG00000051260
Molecular Function	GO:0047134	protein-disulfide reductase (NAD(P)) activity	1	8	0.0912165	0.452866	ENSGALG00000015704
Molecular Function	GO:0070412	R-SMAD binding	1	8	0.0912165	0.452866	ENSGALG00000014184
Biological Process	GO:0071560	cellular response to transforming growth factor beta stimulus	3	90	0.0918028	0.454632	ENSGALG00000029545,ENSGALG00000014184,ENSGALG00000037160
Biological Process	GO:0008652	cellular amino acid biosynthetic process	2	43	0.0923933	0.455268	ENSGALG00000019175,ENSGALG00000023689
Biological Process	GO:2001022	positive regulation of response to DNA damage stimulus	2	43	0.0923933	0.455268	ENSGALG00000014732,ENSGALG00000027932
Biological Process	GO:1903047	mitotic cell cycle process	7	326	0.0942305	0.462011	ENSGALG00000033705,ENSGALG00000027932,ENSGALG00000039023,ENSGALG00000041500,ENSGALG00000015148,ENSGALG00000038817,ENSGALG00000054915
Cellular Component	GO:0031461	cullin-RING ubiquitin ligase complex	3	91	0.0941441	0.462011	ENSGALG00000027170,ENSGALG00000014732,ENSGALG00000038817
Biological Process	GO:0006753	nucleoside phosphate metabolic process	6	264	0.0951588	0.465404	ENSGALG00000015372,ENSGALG00000048320,ENSGALG00000015268,ENSGALG00000047713,ENSGALG00000027295,ENSGALG00000043758
Biological Process	GO:0006302	double-strand break repair	4	146	0.0962693	0.467373	ENSGALG00000014732,ENSGALG00000039023,ENSGALG00000027932,ENSGALG00000031991
Biological Process	GO:0009152	purine ribonucleotide biosynthetic process	3	92	0.0965098	0.467373	ENSGALG00000015372,ENSGALG00000027295,ENSGALG00000043758
Biological Process	GO:0030510	regulation of BMP signaling pathway	2	44	0.0960654	0.467373	ENSGALG00000031018,ENSGALG00000014184
Biological Process	GO:0071559	response to transforming growth factor beta	3	92	0.0965098	0.467373	ENSGALG00000037160,ENSGALG00000029545,ENSGALG00000014184
Biological Process	GO:0002825	regulation of T-helper 1 type immune response	1	9	0.102021	0.47092	ENSGALG00000015148
Biological Process	GO:0006072	glycerol-3-phosphate metabolic process	1	9	0.102021	0.47092	ENSGALG00000012061
Biological Process	GO:0006534	cysteine metabolic process	1	9	0.102021	0.47092	ENSGALG00000019175
Biological Process	GO:0006734	NADH metabolic process	1	9	0.102021	0.47092	ENSGALG00000015268
Biological Process	GO:0010165	response to X-ray	1	9	0.102021	0.47092	ENSGALG00000014732
Biological Process	GO:0032925	regulation of activin receptor signaling pathway	1	9	0.102021	0.47092	ENSGALG00000014184
Biological Process	GO:0033028	myeloid cell apoptotic process	1	9	0.102021	0.47092	ENSGALG00000015148
Biological Process	GO:0043370	regulation of CD4-positive, alpha-beta T cell differentiation	1	9	0.102021	0.47092	ENSGALG00000015148
Biological Process	GO:0045920	negative regulation of exocytosis	1	9	0.102021	0.47092	ENSGALG00000015148
Biological Process	GO:0046639	negative regulation of alpha-beta T cell differentiation	1	9	0.102021	0.47092	ENSGALG00000015148
Biological Process	GO:0051451	myoblast migration	1	9	0.102021	0.47092	ENSGALG00000015148
Biological Process	GO:0061041	regulation of wound healing	2	45	0.0997787	0.47092	ENSGALG00000004591,ENSGALG00000015148
Biological Process	GO:0062009	secondary palate development	1	9	0.102021	0.47092	ENSGALG00000014184
Biological Process	GO:1901031	regulation of response to reactive oxygen species	1	9	0.102021	0.47092	ENSGALG00000015704
Cellular Component	GO:0016469	proton-transporting two-sector ATPase complex	2	45	0.0997787	0.47092	ENSGALG00000015372,ENSGALG00000043758
Cellular Component	GO:0030008	TRAPP complex	1	9	0.102021	0.47092	ENSGALG00000014767
Molecular Function	GO:0008569	minus-end-directed microtubule motor activity	1	9	0.102021	0.47092	ENSGALG00000043034
Molecular Function	GO:0016018	cyclosporin A binding	1	9	0.102021	0.47092	ENSGALG00000005346
Molecular Function	GO:0016668	oxidoreductase activity, acting on a sulfur group of donors, NAD(P) as acceptor	1	9	0.102021	0.47092	ENSGALG00000015704
Molecular Function	GO:0016918	retinal binding	1	9	0.102021	0.47092	ENSGALG00000006629
Molecular Function	GO:0061630	ubiquitin protein ligase activity	4	151	0.105562	0.486127	ENSGALG00000031355,ENSGALG00000035780,ENSGALG00000034584,ENSGALG00000031018
Biological Process	GO:0090100	positive regulation of transmembrane receptor protein serine/threonine kinase signaling pathway	2	47	0.107323	0.493084	ENSGALG00000031018,ENSGALG00000014184
Biological Process	GO:0000070	mitotic sister chromatid segregation	3	98	0.1112	0.49916	ENSGALG00000054915,ENSGALG00000027932,ENSGALG00000039023
Biological Process	GO:0006164	purine nucleotide biosynthetic process	3	98	0.1112	0.49916	ENSGALG00000015372,ENSGALG00000027295,ENSGALG00000043758
Biological Process	GO:0006283	transcription-coupled nucleotide-excision repair	1	10	0.112697	0.49916	ENSGALG00000014732
Biological Process	GO:0006366	transcription by RNA polymerase II	16	964	0.109654	0.49916	ENSGALG00000014184,novel.15678,ENSGALG00000027907,ENSGALG00000015641,ENSGALG00000005441,ENSGALG00000014721,ENSGALG00000038817,ENSGALG00000014859,ENSGALG00000012629,ENSGALG00000034905,ENSGALG00000014790,ENSGALG00000035785,ENSGALG00000015704,ENSGALG00000035502,ENSGALG00000040086,ENSGALG00000032004
Biological Process	GO:0006525	arginine metabolic process	1	10	0.112697	0.49916	ENSGALG00000023689
Biological Process	GO:0010464	regulation of mesenchymal cell proliferation	1	10	0.112697	0.49916	ENSGALG00000005441
Biological Process	GO:0032743	positive regulation of interleukin-2 production	1	10	0.112697	0.49916	ENSGALG00000015148
Biological Process	GO:0035268	protein mannosylation	1	10	0.112697	0.49916	ENSGALG00000015443
Biological Process	GO:0042572	retinol metabolic process	1	10	0.112697	0.49916	ENSGALG00000006629
Biological Process	GO:0045876	positive regulation of sister chromatid cohesion	1	10	0.112697	0.49916	ENSGALG00000027932
Biological Process	GO:0048857	neural nucleus development	1	10	0.112697	0.49916	ENSGALG00000005441
Biological Process	GO:0052646	alditol phosphate metabolic process	1	10	0.112697	0.49916	ENSGALG00000012061
Biological Process	GO:0060039	pericardium development	1	10	0.112697	0.49916	ENSGALG00000014184
Biological Process	GO:0097502	mannosylation	1	10	0.112697	0.49916	ENSGALG00000015443
Biological Process	GO:0110154	RNA decapping	1	10	0.112697	0.49916	ENSGALG00000015268
Cellular Component	GO:0032133	chromosome passenger complex	1	10	0.112697	0.49916	ENSGALG00000054915
Biological Process	GO:0007178	transmembrane receptor protein serine/threonine kinase signaling pathway	4	156	0.115247	0.508169	ENSGALG00000031018,ENSGALG00000037160,ENSGALG00000014184,ENSGALG00000029545
Cellular Component	GO:0016591	RNA polymerase II, holoenzyme	2	49	0.115014	0.508169	ENSGALG00000015641,ENSGALG00000014790
Biological Process	GO:0002283	neutrophil activation involved in immune response	1	11	0.123247	0.513575	ENSGALG00000035780
Biological Process	GO:0002446	neutrophil mediated immunity	1	11	0.123247	0.513575	ENSGALG00000035780
Biological Process	GO:0007035	vacuolar acidification	1	11	0.123247	0.513575	ENSGALG00000002227
Biological Process	GO:0007435	salivary gland morphogenesis	1	11	0.123247	0.513575	ENSGALG00000005441
Biological Process	GO:0021952	central nervous system projection neuron axonogenesis	1	11	0.123247	0.513575	ENSGALG00000005441
Biological Process	GO:0032011	ARF protein signal transduction	1	11	0.123247	0.513575	novel.13023
Biological Process	GO:0032012	regulation of ARF protein signal transduction	1	11	0.123247	0.513575	novel.13023
Biological Process	GO:0033198	response to ATP	1	11	0.123247	0.513575	ENSGALG00000013244
Biological Process	GO:0036314	response to sterol	1	11	0.123247	0.513575	ENSGALG00000014184
Biological Process	GO:0043604	amide biosynthetic process	8	413	0.119439	0.513575	ENSGALG00000023689,ENSGALG00000036774,ENSGALG00000041500,ENSGALG00000015082,ENSGALG00000052796,ENSGALG00000040263,ENSGALG00000002605,ENSGALG00000015617
Biological Process	GO:0045454	cell redox homeostasis	1	11	0.123247	0.513575	ENSGALG00000015704
Biological Process	GO:0046825	regulation of protein export from nucleus	1	11	0.123247	0.513575	ENSGALG00000015704
Biological Process	GO:0048704	embryonic skeletal system morphogenesis	2	50	0.118911	0.513575	ENSGALG00000039023,ENSGALG00000014184
Biological Process	GO:0050667	homocysteine metabolic process	1	11	0.123247	0.513575	ENSGALG00000019175
Biological Process	GO:0070199	establishment of protein localization to chromosome	1	11	0.123247	0.513575	ENSGALG00000039023
Biological Process	GO:0072522	purine-containing compound biosynthetic process	3	102	0.121441	0.513575	ENSGALG00000015372,ENSGALG00000027295,ENSGALG00000043758
Biological Process	GO:1902806	regulation of cell cycle G1/S phase transition	2	50	0.118911	0.513575	ENSGALG00000015148,ENSGALG00000041500
Biological Process	GO:2000514	regulation of CD4-positive, alpha-beta T cell activation	1	11	0.123247	0.513575	ENSGALG00000015148
Cellular Component	GO:0000313	organellar ribosome	2	51	0.122841	0.513575	ENSGALG00000015543,ENSGALG00000002605
Cellular Component	GO:0000785	chromatin	6	282	0.119997	0.513575	ENSGALG00000027932,ENSGALG00000047126,novel.508,ENSGALG00000014184,ENSGALG00000037322,ENSGALG00000015372
Cellular Component	GO:0005761	mitochondrial ribosome	2	51	0.122841	0.513575	ENSGALG00000002605,ENSGALG00000015543
Cellular Component	GO:0070062	extracellular exosome	2	51	0.122841	0.513575	ENSGALG00000006629,ENSGALG00000015148
Molecular Function	GO:0003700	DNA-binding transcription factor activity	12	690	0.119977	0.513575	ENSGALG00000033272,ENSGALG00000035785,ENSGALG00000014184,novel.15678,ENSGALG00000035502,ENSGALG00000027907,ENSGALG00000040270,ENSGALG00000005441,ENSGALG00000012629,ENSGALG00000050798,ENSGALG00000032004,ENSGALG00000014859
Molecular Function	GO:0004602	glutathione peroxidase activity	1	11	0.123247	0.513575	ENSGALG00000026704
Molecular Function	GO:0004683	calmodulin-dependent protein kinase activity	1	11	0.123247	0.513575	ENSGALG00000033061
Molecular Function	GO:0061659	ubiquitin-like protein ligase activity	4	157	0.11723	0.513575	ENSGALG00000031018,ENSGALG00000035780,ENSGALG00000034584,ENSGALG00000031355
Biological Process	GO:0000209	protein polyubiquitination	3	103	0.124054	0.515845	ENSGALG00000048542,ENSGALG00000014732,ENSGALG00000031018
Biological Process	GO:0007264	small GTPase mediated signal transduction	5	222	0.125212	0.519562	ENSGALG00000023379,ENSGALG00000048910,novel.13023,ENSGALG00000048307,ENSGALG00000050647
Biological Process	GO:0009260	ribonucleotide biosynthetic process	3	104	0.126687	0.522862	ENSGALG00000043758,ENSGALG00000027295,ENSGALG00000015372
Biological Process	GO:1901989	positive regulation of cell cycle phase transition	2	52	0.126803	0.522862	ENSGALG00000015148,ENSGALG00000041500
Molecular Function	GO:0000981	DNA-binding transcription factor activity, RNA polymerase II-specific	10	556	0.126292	0.522862	ENSGALG00000005441,ENSGALG00000040270,ENSGALG00000014859,ENSGALG00000032004,ENSGALG00000012629,ENSGALG00000014184,ENSGALG00000035785,ENSGALG00000033272,ENSGALG00000027907,ENSGALG00000035502
Biological Process	GO:0006412	translation	7	353	0.128005	0.526718	ENSGALG00000041500,ENSGALG00000015617,ENSGALG00000036774,ENSGALG00000002605,ENSGALG00000015082,ENSGALG00000052796,ENSGALG00000040263
Biological Process	GO:0080135	regulation of cellular response to stress	5	224	0.128661	0.528312	ENSGALG00000031991,ENSGALG00000015443,ENSGALG00000027932,ENSGALG00000014732,ENSGALG00000015704
Biological Process	GO:0000097	sulfur amino acid biosynthetic process	1	12	0.133673	0.534422	ENSGALG00000019175
Biological Process	GO:0007431	salivary gland development	1	12	0.133673	0.534422	ENSGALG00000005441
Biological Process	GO:0009070	serine family amino acid biosynthetic process	1	12	0.133673	0.534422	ENSGALG00000019175
Biological Process	GO:0009084	glutamine family amino acid biosynthetic process	1	12	0.133673	0.534422	ENSGALG00000023689
Biological Process	GO:0009435	NAD biosynthetic process	1	12	0.133673	0.534422	ENSGALG00000047713
Biological Process	GO:0043388	positive regulation of DNA binding	1	12	0.133673	0.534422	ENSGALG00000015704
Biological Process	GO:0044419	biological process involved in interspecies interaction between organisms	9	493	0.13337	0.534422	ENSGALG00000050520,novel.15094,ENSGALG00000051123,ENSGALG00000013244,ENSGALG00000053907,ENSGALG00000054371,ENSGALG00000006629,ENSGALG00000049534,ENSGALG00000005441
Biological Process	GO:0046638	positive regulation of alpha-beta T cell differentiation	1	12	0.133673	0.534422	ENSGALG00000015148
Biological Process	GO:0051788	response to misfolded protein	1	12	0.133673	0.534422	ENSGALG00000033705
Biological Process	GO:0060384	innervation	1	12	0.133673	0.534422	ENSGALG00000031018
Biological Process	GO:0071218	cellular response to misfolded protein	1	12	0.133673	0.534422	ENSGALG00000033705
Biological Process	GO:1903202	negative regulation of oxidative stress-induced cell death	1	12	0.133673	0.534422	ENSGALG00000015704
Cellular Component	GO:0042788	polysomal ribosome	1	12	0.133673	0.534422	ENSGALG00000015617
Biological Process	GO:0006662	glycerol ether metabolic process	1	13	0.143976	0.545723	ENSGALG00000015704
Biological Process	GO:0006935	chemotaxis	5	229	0.137471	0.545723	ENSGALG00000002294,ENSGALG00000027170,ENSGALG00000031018,ENSGALG00000015148,ENSGALG00000005441
Biological Process	GO:0018149	peptide cross-linking	1	13	0.143976	0.545723	ENSGALG00000015148
Biological Process	GO:0033273	response to vitamin	1	13	0.143976	0.545723	ENSGALG00000006629
Biological Process	GO:0042088	T-helper 1 type immune response	1	13	0.143976	0.545723	ENSGALG00000015148
Biological Process	GO:0042330	taxis	5	231	0.141069	0.545723	ENSGALG00000015148,ENSGALG00000005441,ENSGALG00000031018,ENSGALG00000002294,ENSGALG00000027170
Biological Process	GO:0043043	peptide biosynthetic process	7	364	0.143317	0.545723	ENSGALG00000040263,ENSGALG00000052796,ENSGALG00000036774,ENSGALG00000041500,ENSGALG00000015082,ENSGALG00000015617,ENSGALG00000002605
Biological Process	GO:0045581	negative regulation of T cell differentiation	1	13	0.143976	0.545723	ENSGALG00000015148
Biological Process	GO:0045931	positive regulation of mitotic cell cycle	2	55	0.138862	0.545723	ENSGALG00000015148,ENSGALG00000041500
Biological Process	GO:0046033	AMP metabolic process	1	13	0.143976	0.545723	ENSGALG00000027295
Biological Process	GO:0046329	negative regulation of JNK cascade	1	13	0.143976	0.545723	ENSGALG00000015443
Biological Process	GO:0046390	ribose phosphate biosynthetic process	3	108	0.137418	0.545723	ENSGALG00000015372,ENSGALG00000027295,ENSGALG00000043758
Biological Process	GO:0046636	negative regulation of alpha-beta T cell activation	1	13	0.143976	0.545723	ENSGALG00000015148
Biological Process	GO:0055086	nucleobase-containing small molecule metabolic process	6	296	0.141333	0.545723	ENSGALG00000015372,ENSGALG00000048320,ENSGALG00000015268,ENSGALG00000047713,ENSGALG00000043758,ENSGALG00000027295
Biological Process	GO:0060261	positive regulation of transcription initiation from RNA polymerase II promoter	1	13	0.143976	0.545723	ENSGALG00000034905
Biological Process	GO:0060479	lung cell differentiation	1	13	0.143976	0.545723	ENSGALG00000005441
Biological Process	GO:0060487	lung epithelial cell differentiation	1	13	0.143976	0.545723	ENSGALG00000005441
Biological Process	GO:0072595	maintenance of protein localization in organelle	1	13	0.143976	0.545723	ENSGALG00000015704
Biological Process	GO:0090049	regulation of cell migration involved in sprouting angiogenesis	1	13	0.143976	0.545723	ENSGALG00000015148
Biological Process	GO:1903034	regulation of response to wounding	2	56	0.142936	0.545723	ENSGALG00000004591,ENSGALG00000015148
Biological Process	GO:2001222	regulation of neuron migration	1	13	0.143976	0.545723	ENSGALG00000002294
Cellular Component	GO:0005753	mitochondrial proton-transporting ATP synthase complex	1	13	0.143976	0.545723	ENSGALG00000015372
Cellular Component	GO:0045263	proton-transporting ATP synthase complex, coupling factor F(o)	1	13	0.143976	0.545723	ENSGALG00000015372
Cellular Component	GO:1903561	extracellular vesicle	2	56	0.142936	0.545723	ENSGALG00000006629,ENSGALG00000015148
Molecular Function	GO:0016251	RNA polymerase II general transcription initiation factor activity	1	13	0.143976	0.545723	ENSGALG00000015641
Molecular Function	GO:0090482	vitamin transmembrane transporter activity	1	13	0.143976	0.545723	ENSGALG00000006629
Molecular Function	GO:0097718	disordered domain specific binding	1	13	0.143976	0.545723	ENSGALG00000014184
Biological Process	GO:0008045	motor neuron axon guidance	1	14	0.154156	0.567929	ENSGALG00000031018
Biological Process	GO:0010259	multicellular organism aging	1	14	0.154156	0.567929	ENSGALG00000031018
Biological Process	GO:0019359	nicotinamide nucleotide biosynthetic process	1	14	0.154156	0.567929	ENSGALG00000047713
Biological Process	GO:0019363	pyridine nucleotide biosynthetic process	1	14	0.154156	0.567929	ENSGALG00000047713
Biological Process	GO:0035272	exocrine system development	1	14	0.154156	0.567929	ENSGALG00000005441
Biological Process	GO:0036230	granulocyte activation	1	14	0.154156	0.567929	ENSGALG00000035780
Biological Process	GO:0042119	neutrophil activation	1	14	0.154156	0.567929	ENSGALG00000035780
Biological Process	GO:0043403	skeletal muscle tissue regeneration	1	14	0.154156	0.567929	ENSGALG00000015148
Biological Process	GO:0048705	skeletal system morphogenesis	3	113	0.15125	0.567929	ENSGALG00000014184,ENSGALG00000005426,ENSGALG00000039023
Cellular Component	GO:0030686	90S preribosome	1	14	0.154156	0.567929	ENSGALG00000005316
Molecular Function	GO:0004693	cyclin-dependent protein serine/threonine kinase activity	1	14	0.154156	0.567929	ENSGALG00000014790
Molecular Function	GO:0005160	transforming growth factor beta receptor binding	1	14	0.154156	0.567929	ENSGALG00000014184
Molecular Function	GO:0043531	ADP binding	1	14	0.154156	0.567929	ENSGALG00000043758
Molecular Function	GO:0070273	phosphatidylinositol-4-phosphate binding	1	14	0.154156	0.567929	ENSGALG00000030382
Molecular Function	GO:0097472	cyclin-dependent protein kinase activity	1	14	0.154156	0.567929	ENSGALG00000014790
Cellular Component	GO:0043230	extracellular organelle	2	59	0.155306	0.568973	ENSGALG00000006629,ENSGALG00000015148
Cellular Component	GO:0055029	nuclear DNA-directed RNA polymerase complex	2	59	0.155306	0.568973	ENSGALG00000015641,ENSGALG00000014790
Cellular Component	GO:0065010	extracellular membrane-bounded organelle	2	59	0.155306	0.568973	ENSGALG00000015148,ENSGALG00000006629
Cellular Component	GO:0000428	DNA-directed RNA polymerase complex	2	60	0.159474	0.583159	ENSGALG00000015641,ENSGALG00000014790
Biological Process	GO:0000578	embryonic axis specification	1	15	0.164216	0.584243	ENSGALG00000014184
Biological Process	GO:0009154	purine ribonucleotide catabolic process	1	15	0.164216	0.584243	ENSGALG00000048320
Biological Process	GO:0018904	ether metabolic process	1	15	0.164216	0.584243	ENSGALG00000015704
Biological Process	GO:0021955	central nervous system neuron axonogenesis	1	15	0.164216	0.584243	ENSGALG00000005441
Biological Process	GO:0043277	apoptotic cell clearance	1	15	0.164216	0.584243	ENSGALG00000015148
Biological Process	GO:0045620	negative regulation of lymphocyte differentiation	1	15	0.164216	0.584243	ENSGALG00000015148
Biological Process	GO:0046637	regulation of alpha-beta T cell differentiation	1	15	0.164216	0.584243	ENSGALG00000015148
Biological Process	GO:0048546	digestive tract morphogenesis	1	15	0.164216	0.584243	ENSGALG00000014184
Biological Process	GO:0048843	negative regulation of axon extension involved in axon guidance	1	15	0.164216	0.584243	ENSGALG00000002294
Biological Process	GO:0051452	intracellular pH reduction	1	15	0.164216	0.584243	ENSGALG00000002227
Biological Process	GO:0060260	regulation of transcription initiation from RNA polymerase II promoter	1	15	0.164216	0.584243	ENSGALG00000034905
Biological Process	GO:0071385	cellular response to glucocorticoid stimulus	1	15	0.164216	0.584243	ENSGALG00000015148
Cellular Component	GO:0030880	RNA polymerase complex	2	61	0.163662	0.584243	ENSGALG00000014790,ENSGALG00000015641
Molecular Function	GO:0004970	ionotropic glutamate receptor activity	1	15	0.164216	0.584243	ENSGALG00000026241
Molecular Function	GO:0008484	sulfuric ester hydrolase activity	1	15	0.164216	0.584243	ENSGALG00000014672
Biological Process	GO:0000819	sister chromatid segregation	3	118	0.165504	0.587764	ENSGALG00000027932,ENSGALG00000039023,ENSGALG00000054915
Biological Process	GO:0009150	purine ribonucleotide metabolic process	4	180	0.166657	0.590791	ENSGALG00000043758,ENSGALG00000027295,ENSGALG00000015372,ENSGALG00000048320
Biological Process	GO:1902532	negative regulation of intracellular signal transduction	4	181	0.168957	0.59787	ENSGALG00000048910,ENSGALG00000048307,ENSGALG00000050647,ENSGALG00000015443
Biological Process	GO:0002294	CD4-positive, alpha-beta T cell differentiation involved in immune response	1	16	0.174158	0.601164	ENSGALG00000015148
Biological Process	GO:0007584	response to nutrient	1	16	0.174158	0.601164	ENSGALG00000006629
Biological Process	GO:0042093	T-helper cell differentiation	1	16	0.174158	0.601164	ENSGALG00000015148
Biological Process	GO:0045851	pH reduction	1	16	0.174158	0.601164	ENSGALG00000002227
Biological Process	GO:0048599	oocyte development	1	16	0.174158	0.601164	ENSGALG00000006629
Biological Process	GO:0050919	negative chemotaxis	1	16	0.174158	0.601164	ENSGALG00000002294
Biological Process	GO:0072525	pyridine-containing compound biosynthetic process	1	16	0.174158	0.601164	ENSGALG00000047713
Biological Process	GO:1903201	regulation of oxidative stress-induced cell death	1	16	0.174158	0.601164	ENSGALG00000015704
Cellular Component	GO:0022627	cytosolic small ribosomal subunit	1	16	0.174158	0.601164	ENSGALG00000015617
Molecular Function	GO:0001228	DNA-binding transcription activator activity, RNA polymerase II-specific	4	183	0.173591	0.601164	ENSGALG00000014859,ENSGALG00000032004,ENSGALG00000014184,ENSGALG00000005441
Molecular Function	GO:0003682	chromatin binding	5	248	0.173242	0.601164	ENSGALG00000039023,ENSGALG00000040308,ENSGALG00000014184,ENSGALG00000015372,ENSGALG00000038817
Molecular Function	GO:0005501	retinoid binding	1	16	0.174158	0.601164	ENSGALG00000006629
Molecular Function	GO:0019840	isoprenoid binding	1	16	0.174158	0.601164	ENSGALG00000006629
Molecular Function	GO:0140223	general transcription initiation factor activity	1	16	0.174158	0.601164	ENSGALG00000015641
Biological Process	GO:0000082	G1/S transition of mitotic cell cycle	2	64	0.176342	0.607416	ENSGALG00000015148,ENSGALG00000041500
Biological Process	GO:0002287	alpha-beta T cell activation involved in immune response	1	17	0.183981	0.607416	ENSGALG00000015148
Biological Process	GO:0002293	alpha-beta T cell differentiation involved in immune response	1	17	0.183981	0.607416	ENSGALG00000015148
Biological Process	GO:0006195	purine nucleotide catabolic process	1	17	0.183981	0.607416	ENSGALG00000048320
Biological Process	GO:0006511	ubiquitin-dependent protein catabolic process	6	320	0.181627	0.607416	ENSGALG00000014732,ENSGALG00000031355,ENSGALG00000048542,ENSGALG00000033705,ENSGALG00000031018,ENSGALG00000034584
Biological Process	GO:0006515	protein quality control for misfolded or incompletely synthesized proteins	1	17	0.183981	0.607416	ENSGALG00000033705
Biological Process	GO:0006614	SRP-dependent cotranslational protein targeting to membrane	1	17	0.183981	0.607416	ENSGALG00000000218
Biological Process	GO:0006739	NADP metabolic process	1	17	0.183981	0.607416	ENSGALG00000015268
Biological Process	GO:0007409	axonogenesis	4	186	0.180623	0.607416	ENSGALG00000002294,ENSGALG00000027170,ENSGALG00000031018,ENSGALG00000005441
Biological Process	GO:0009994	oocyte differentiation	1	17	0.183981	0.607416	ENSGALG00000006629
Biological Process	GO:0010463	mesenchymal cell proliferation	1	17	0.183981	0.607416	ENSGALG00000005441
Biological Process	GO:0030970	retrograde protein transport, ER to cytosol	1	17	0.183981	0.607416	ENSGALG00000033705
Biological Process	GO:0032623	interleukin-2 production	1	17	0.183981	0.607416	ENSGALG00000015148
Biological Process	GO:0032663	regulation of interleukin-2 production	1	17	0.183981	0.607416	ENSGALG00000015148
Biological Process	GO:0046635	positive regulation of alpha-beta T cell activation	1	17	0.183981	0.607416	ENSGALG00000015148
Biological Process	GO:0048706	embryonic skeletal system development	2	65	0.180603	0.607416	ENSGALG00000014184,ENSGALG00000039023
Biological Process	GO:0048841	regulation of axon extension involved in axon guidance	1	17	0.183981	0.607416	ENSGALG00000002294
Biological Process	GO:0050848	regulation of calcium-mediated signaling	1	17	0.183981	0.607416	ENSGALG00000048320
Biological Process	GO:0090317	negative regulation of intracellular protein transport	1	17	0.183981	0.607416	ENSGALG00000015704
Biological Process	GO:1903513	endoplasmic reticulum to cytosol transport	1	17	0.183981	0.607416	ENSGALG00000033705
Biological Process	GO:2000144	positive regulation of DNA-templated transcription, initiation	1	17	0.183981	0.607416	ENSGALG00000034905
Cellular Component	GO:0033178	proton-transporting two-sector ATPase complex, catalytic domain	1	17	0.183981	0.607416	ENSGALG00000043758
Cellular Component	GO:0080008	Cul4-RING E3 ubiquitin ligase complex	1	17	0.183981	0.607416	ENSGALG00000014732
Molecular Function	GO:0001216	DNA-binding transcription activator activity	4	185	0.178268	0.607416	ENSGALG00000014859,ENSGALG00000032004,ENSGALG00000014184,ENSGALG00000005441
Molecular Function	GO:0009975	cyclase activity	1	17	0.183981	0.607416	ENSGALG00000027630
Molecular Function	GO:0140110	transcription regulator activity	14	897	0.180044	0.607416	ENSGALG00000027907,ENSGALG00000035502,ENSGALG00000035785,ENSGALG00000034905,novel.15678,ENSGALG00000014184,ENSGALG00000033272,ENSGALG00000014859,ENSGALG00000050798,ENSGALG00000012629,ENSGALG00000032004,ENSGALG00000014721,ENSGALG00000040270,ENSGALG00000005441
Biological Process	GO:0046879	hormone secretion	3	125	0.186089	0.613348	ENSGALG00000006629,ENSGALG00000014184,ENSGALG00000015148
Biological Process	GO:0002042	cell migration involved in sprouting angiogenesis	1	18	0.193689	0.615744	ENSGALG00000015148
Biological Process	GO:0006163	purine nucleotide metabolic process	4	191	0.192552	0.615744	ENSGALG00000015372,ENSGALG00000048320,ENSGALG00000027295,ENSGALG00000043758
Biological Process	GO:0006613	cotranslational protein targeting to membrane	1	18	0.193689	0.615744	ENSGALG00000000218
Biological Process	GO:0007606	sensory perception of chemical stimulus	1	18	0.193689	0.615744	ENSGALG00000026598
Biological Process	GO:0009306	protein secretion	3	127	0.192091	0.615744	ENSGALG00000027332,ENSGALG00000014184,ENSGALG00000006629
Biological Process	GO:0009914	hormone transport	3	127	0.192091	0.615744	ENSGALG00000006629,ENSGALG00000014184,ENSGALG00000015148
Biological Process	GO:0019941	modification-dependent protein catabolic process	6	324	0.188757	0.615744	ENSGALG00000034584,ENSGALG00000031018,ENSGALG00000033705,ENSGALG00000014732,ENSGALG00000048542,ENSGALG00000031355
Biological Process	GO:0032873	negative regulation of stress-activated MAPK cascade	1	18	0.193689	0.615744	ENSGALG00000015443
Biological Process	GO:0032924	activin receptor signaling pathway	1	18	0.193689	0.615744	ENSGALG00000014184
Biological Process	GO:0035592	establishment of protein localization to extracellular region	3	127	0.192091	0.615744	ENSGALG00000027332,ENSGALG00000014184,ENSGALG00000006629
Biological Process	GO:0043627	response to estrogen	1	18	0.193689	0.615744	ENSGALG00000006629
Biological Process	GO:0046034	ATP metabolic process	3	126	0.189084	0.615744	ENSGALG00000015372,ENSGALG00000027295,ENSGALG00000043758
Biological Process	GO:0048846	axon extension involved in axon guidance	1	18	0.193689	0.615744	ENSGALG00000002294
Biological Process	GO:0050920	regulation of chemotaxis	2	68	0.193475	0.615744	ENSGALG00000027170,ENSGALG00000002294
Biological Process	GO:0070303	negative regulation of stress-activated protein kinase signaling cascade	1	18	0.193689	0.615744	ENSGALG00000015443
Biological Process	GO:0071384	cellular response to corticosteroid stimulus	1	18	0.193689	0.615744	ENSGALG00000015148
Biological Process	GO:0071526	semaphorin-plexin signaling pathway	1	18	0.193689	0.615744	ENSGALG00000002294
Biological Process	GO:1902284	neuron projection extension involved in neuron projection guidance	1	18	0.193689	0.615744	ENSGALG00000002294
Biological Process	GO:2000781	positive regulation of double-strand break repair	1	18	0.193689	0.615744	ENSGALG00000027932
Cellular Component	GO:0031672	A band	1	18	0.193689	0.615744	ENSGALG00000041500
Cellular Component	GO:0051233	spindle midzone	1	18	0.193689	0.615744	ENSGALG00000054915
Molecular Function	GO:0016849	phosphorus-oxygen lyase activity	1	18	0.193689	0.615744	ENSGALG00000027630
Biological Process	GO:0043632	modification-dependent macromolecule catabolic process	6	327	0.194175	0.616295	ENSGALG00000048542,ENSGALG00000031355,ENSGALG00000014732,ENSGALG00000034584,ENSGALG00000031018,ENSGALG00000033705
Biological Process	GO:0030324	lung development	2	69	0.197793	0.623759	ENSGALG00000014184,ENSGALG00000005441
Cellular Component	GO:0001650	fibrillar center	2	69	0.197793	0.623759	ENSGALG00000005441,ENSGALG00000014790
Molecular Function	GO:0005198	structural molecule activity	8	470	0.196887	0.623759	ENSGALG00000041500,ENSGALG00000015082,ENSGALG00000036774,ENSGALG00000051077,ENSGALG00000015617,ENSGALG00000002605,ENSGALG00000052796,ENSGALG00000040263
Molecular Function	GO:0019902	phosphatase binding	2	69	0.197793	0.623759	ENSGALG00000032004,ENSGALG00000014184
Biological Process	GO:0006355	regulation of transcription, DNA-templated	20	1375	0.20043	0.630974	ENSGALG00000015641,ENSGALG00000029545,ENSGALG00000005441,ENSGALG00000014721,ENSGALG00000038817,ENSGALG00000014859,ENSGALG00000012629,ENSGALG00000014184,novel.15678,ENSGALG00000048320,ENSGALG00000027907,ENSGALG00000037160,ENSGALG00000040270,ENSGALG00000040086,ENSGALG00000032004,ENSGALG00000014790,ENSGALG00000034905,ENSGALG00000035785,ENSGALG00000015704,ENSGALG00000035502
Biological Process	GO:0035924	cellular response to vascular endothelial growth factor stimulus	1	19	0.203282	0.630974	ENSGALG00000015148
Biological Process	GO:0045494	photoreceptor cell maintenance	1	19	0.203282	0.630974	ENSGALG00000026598
Biological Process	GO:0060425	lung morphogenesis	1	19	0.203282	0.630974	ENSGALG00000005441
Biological Process	GO:0099601	regulation of neurotransmitter receptor activity	1	19	0.203282	0.630974	ENSGALG00000032980
Biological Process	GO:1900407	regulation of cellular response to oxidative stress	1	19	0.203282	0.630974	ENSGALG00000015704
Biological Process	GO:1903506	regulation of nucleic acid-templated transcription	20	1377	0.202235	0.630974	ENSGALG00000014859,ENSGALG00000012629,ENSGALG00000029545,ENSGALG00000015641,ENSGALG00000038817,ENSGALG00000014721,ENSGALG00000005441,ENSGALG00000027907,ENSGALG00000037160,novel.15678,ENSGALG00000048320,ENSGALG00000014184,ENSGALG00000032004,ENSGALG00000040086,ENSGALG00000040270,ENSGALG00000035502,ENSGALG00000035785,ENSGALG00000034905,ENSGALG00000014790,ENSGALG00000015704
Biological Process	GO:2001141	regulation of RNA biosynthetic process	20	1377	0.202235	0.630974	ENSGALG00000015704,ENSGALG00000035785,ENSGALG00000034905,ENSGALG00000014790,ENSGALG00000035502,ENSGALG00000040270,ENSGALG00000032004,ENSGALG00000040086,ENSGALG00000014184,novel.15678,ENSGALG00000048320,ENSGALG00000037160,ENSGALG00000027907,ENSGALG00000038817,ENSGALG00000014721,ENSGALG00000005441,ENSGALG00000029545,ENSGALG00000015641,ENSGALG00000012629,ENSGALG00000014859
Molecular Function	GO:0016780	phosphotransferase activity, for other substituted phosphate groups	1	19	0.203282	0.630974	ENSGALG00000015349
Molecular Function	GO:1901618	organic hydroxy compound transmembrane transporter activity	1	19	0.203282	0.630974	ENSGALG00000006629
Biological Process	GO:0000278	mitotic cell cycle	7	404	0.205726	0.632507	ENSGALG00000054915,ENSGALG00000015148,ENSGALG00000038817,ENSGALG00000039023,ENSGALG00000027932,ENSGALG00000041500,ENSGALG00000033705
Biological Process	GO:0002292	T cell differentiation involved in immune response	1	20	0.212761	0.632507	ENSGALG00000015148
Biological Process	GO:0009127	purine nucleoside monophosphate biosynthetic process	1	20	0.212761	0.632507	ENSGALG00000027295
Biological Process	GO:0009168	purine ribonucleoside monophosphate biosynthetic process	1	20	0.212761	0.632507	ENSGALG00000027295
Biological Process	GO:0009259	ribonucleotide metabolic process	4	196	0.204722	0.632507	ENSGALG00000015372,ENSGALG00000048320,ENSGALG00000043758,ENSGALG00000027295
Biological Process	GO:0009261	ribonucleotide catabolic process	1	20	0.212761	0.632507	ENSGALG00000048320
Biological Process	GO:0018198	peptidyl-cysteine modification	1	20	0.212761	0.632507	ENSGALG00000015704
Biological Process	GO:0019219	regulation of nucleobase-containing compound metabolic process	23	1622	0.212325	0.632507	ENSGALG00000014859,ENSGALG00000031991,ENSGALG00000012629,ENSGALG00000015641,ENSGALG00000029545,ENSGALG00000005441,ENSGALG00000014732,ENSGALG00000038817,ENSGALG00000014721,ENSGALG00000037160,ENSGALG00000027907,ENSGALG00000014184,novel.15678,ENSGALG00000048320,ENSGALG00000027932,ENSGALG00000040086,ENSGALG00000032004,ENSGALG00000040270,ENSGALG00000035502,ENSGALG00000014790,ENSGALG00000034905,ENSGALG…
Biological Process	GO:0030323	respiratory tube development	2	72	0.210812	0.632507	ENSGALG00000014184,ENSGALG00000005441
Biological Process	GO:0042060	wound healing	3	133	0.210377	0.632507	ENSGALG00000004591,ENSGALG00000015148,ENSGALG00000023379
Biological Process	GO:0042157	lipoprotein metabolic process	2	72	0.210812	0.632507	ENSGALG00000030920,ENSGALG00000015349
Biological Process	GO:0043367	CD4-positive, alpha-beta T cell differentiation	1	20	0.212761	0.632507	ENSGALG00000015148
Biological Process	GO:0043536	positive regulation of blood vessel endothelial cell migration	1	20	0.212761	0.632507	ENSGALG00000015148
Biological Process	GO:0050482	arachidonic acid secretion	1	20	0.212761	0.632507	ENSGALG00000015148
Biological Process	GO:0051054	positive regulation of DNA metabolic process	2	72	0.210812	0.632507	ENSGALG00000014732,ENSGALG00000027932
Biological Process	GO:0070301	cellular response to hydrogen peroxide	1	20	0.212761	0.632507	ENSGALG00000015704
Biological Process	GO:0071363	cellular response to growth factor stimulus	5	265	0.207952	0.632507	ENSGALG00000037160,ENSGALG00000031018,ENSGALG00000029545,ENSGALG00000014184,ENSGALG00000015148
Biological Process	GO:0071692	protein localization to extracellular region	3	133	0.210377	0.632507	ENSGALG00000027332,ENSGALG00000014184,ENSGALG00000006629
Biological Process	GO:0080134	regulation of response to stress	7	405	0.207407	0.632507	ENSGALG00000014732,ENSGALG00000015704,ENSGALG00000015148,ENSGALG00000031991,ENSGALG00000015443,ENSGALG00000004591,ENSGALG00000027932
Biological Process	GO:0097352	autophagosome maturation	1	20	0.212761	0.632507	ENSGALG00000033705
Biological Process	GO:1903963	arachidonate transport	1	20	0.212761	0.632507	ENSGALG00000015148
Biological Process	GO:2000106	regulation of leukocyte apoptotic process	1	20	0.212761	0.632507	ENSGALG00000015148
Biological Process	GO:2000142	regulation of DNA-templated transcription, initiation	1	20	0.212761	0.632507	ENSGALG00000034905
Cellular Component	GO:0032991	protein-containing complex	37	2727	0.207913	0.632507	ENSGALG00000002227,ENSGALG00000037160,ENSGALG00000014732,ENSGALG00000029545,ENSGALG00000015641,ENSGALG00000040263,ENSGALG00000014790,ENSGALG00000002605,ENSGALG00000015617,ENSGALG00000013244,ENSGALG00000014767,ENSGALG00000033705,ENSGALG00000012061,ENSGALG00000015372,ENSGALG00000037322,ENSGALG00000023379,ENSGALG00000014184,ENSGALG00000048320,ENSGALG00000047713,ENSGALG00000039023,ENSGALG00000014747,…
Molecular Function	GO:0008066	glutamate receptor activity	1	20	0.212761	0.632507	ENSGALG00000026241
Molecular Function	GO:0008094	ATP-dependent activity, acting on DNA	2	71	0.206462	0.632507	ENSGALG00000031327,ENSGALG00000014790
Molecular Function	GO:0030215	semaphorin receptor binding	1	20	0.212761	0.632507	ENSGALG00000002294
Molecular Function	GO:0043565	sequence-specific DNA binding	11	698	0.20847	0.632507	ENSGALG00000005441,ENSGALG00000040270,ENSGALG00000014859,ENSGALG00000050798,ENSGALG00000012629,ENSGALG00000032004,ENSGALG00000014184,ENSGALG00000035785,ENSGALG00000033272,ENSGALG00000027907,ENSGALG00000035502
Biological Process	GO:0000280	nuclear division	4	200	0.214618	0.637067	ENSGALG00000027932,ENSGALG00000039023,ENSGALG00000038817,ENSGALG00000054915
Biological Process	GO:0050821	protein stabilization	2	73	0.215172	0.637749	ENSGALG00000014790,ENSGALG00000015641
Biological Process	GO:0000096	sulfur amino acid metabolic process	1	21	0.222128	0.638214	ENSGALG00000019175
Biological Process	GO:0001706	endoderm formation	1	21	0.222128	0.638214	ENSGALG00000014184
Biological Process	GO:0001895	retina homeostasis	1	21	0.222128	0.638214	ENSGALG00000026598
Biological Process	GO:0007187	G protein-coupled receptor signaling pathway, coupled to cyclic nucleotide second messenger	1	21	0.222128	0.638214	ENSGALG00000015148
Biological Process	GO:0007596	blood coagulation	2	74	0.219539	0.638214	ENSGALG00000004591,ENSGALG00000023379
Biological Process	GO:0010718	positive regulation of epithelial to mesenchymal transition	1	21	0.222128	0.638214	ENSGALG00000014184
Biological Process	GO:0019693	ribose phosphate metabolic process	4	202	0.219616	0.638214	ENSGALG00000027295,ENSGALG00000043758,ENSGALG00000015372,ENSGALG00000048320
Biological Process	GO:0030517	negative regulation of axon extension	1	21	0.222128	0.638214	ENSGALG00000002294
Biological Process	GO:0032612	interleukin-1 production	1	21	0.222128	0.638214	ENSGALG00000015148
Biological Process	GO:0032637	interleukin-8 production	1	21	0.222128	0.638214	ENSGALG00000015148
Biological Process	GO:0032652	regulation of interleukin-1 production	1	21	0.222128	0.638214	ENSGALG00000015148
Biological Process	GO:0032677	regulation of interleukin-8 production	1	21	0.222128	0.638214	ENSGALG00000015148
Biological Process	GO:0044843	cell cycle G1/S phase transition	2	74	0.219539	0.638214	ENSGALG00000015148,ENSGALG00000041500
Biological Process	GO:0051052	regulation of DNA metabolic process	3	136	0.219662	0.638214	ENSGALG00000031991,ENSGALG00000027932,ENSGALG00000014732
Biological Process	GO:0060428	lung epithelium development	1	21	0.222128	0.638214	ENSGALG00000005441
Biological Process	GO:0061564	axon development	4	201	0.217113	0.638214	ENSGALG00000005441,ENSGALG00000002294,ENSGALG00000027170,ENSGALG00000031018
Biological Process	GO:0070848	response to growth factor	5	271	0.220721	0.638214	ENSGALG00000029545,ENSGALG00000014184,ENSGALG00000015148,ENSGALG00000037160,ENSGALG00000031018
Biological Process	GO:0072523	purine-containing compound catabolic process	1	21	0.222128	0.638214	ENSGALG00000048320
Cellular Component	GO:0031594	neuromuscular junction	1	21	0.222128	0.638214	ENSGALG00000032980
Molecular Function	GO:0043539	protein serine/threonine kinase activator activity	1	21	0.222128	0.638214	ENSGALG00000038817
Molecular Function	GO:0045499	chemorepellent activity	1	21	0.222128	0.638214	ENSGALG00000002294
Biological Process	GO:0007599	hemostasis	2	75	0.223915	0.64241	ENSGALG00000023379,ENSGALG00000004591
Biological Process	GO:0072521	purine-containing compound metabolic process	4	204	0.224645	0.643568	ENSGALG00000043758,ENSGALG00000027295,ENSGALG00000015372,ENSGALG00000048320
Biological Process	GO:0001523	retinoid metabolic process	1	22	0.231385	0.644152	ENSGALG00000006629
Biological Process	GO:0006360	transcription by RNA polymerase I	1	22	0.231385	0.644152	ENSGALG00000025868
Biological Process	GO:0006979	response to oxidative stress	3	138	0.225899	0.644152	ENSGALG00000014732,ENSGALG00000015704,ENSGALG00000026704
Biological Process	GO:0009069	serine family amino acid metabolic process	1	22	0.231385	0.644152	ENSGALG00000019175
Biological Process	GO:0016101	diterpenoid metabolic process	1	22	0.231385	0.644152	ENSGALG00000006629
Biological Process	GO:0030073	insulin secretion	2	76	0.228297	0.644152	ENSGALG00000014184,ENSGALG00000006629
Biological Process	GO:0030193	regulation of blood coagulation	1	22	0.231385	0.644152	ENSGALG00000004591
Biological Process	GO:0032387	negative regulation of intracellular transport	1	22	0.231385	0.644152	ENSGALG00000015704
Biological Process	GO:0034308	primary alcohol metabolic process	1	22	0.231385	0.644152	ENSGALG00000006629
Biological Process	GO:0035025	positive regulation of Rho protein signal transduction	1	22	0.231385	0.644152	ENSGALG00000023379
Biological Process	GO:0036473	cell death in response to oxidative stress	1	22	0.231385	0.644152	ENSGALG00000015704
Biological Process	GO:0043001	Golgi to plasma membrane protein transport	1	22	0.231385	0.644152	ENSGALG00000030382
Biological Process	GO:0051482	positive regulation of cytosolic calcium ion concentration involved in phospholipase C-activating G protein-coupled signaling pathway	1	22	0.231385	0.644152	ENSGALG00000023379
Biological Process	GO:0090303	positive regulation of wound healing	1	22	0.231385	0.644152	ENSGALG00000015148
Cellular Component	GO:0005801	cis-Golgi network	1	22	0.231385	0.644152	ENSGALG00000015443
Cellular Component	GO:0061695	transferase complex, transferring phosphorus-containing groups	3	139	0.22903	0.644152	ENSGALG00000015641,ENSGALG00000014790,ENSGALG00000038817
Cellular Component	GO:0140513	nuclear protein-containing complex	10	638	0.227968	0.644152	ENSGALG00000014732,ENSGALG00000015641,ENSGALG00000029545,ENSGALG00000040086,ENSGALG00000014184,ENSGALG00000048320,ENSGALG00000014790,ENSGALG00000014747,ENSGALG00000039023,ENSGALG00000037160
Cellular Component	GO:1990391	DNA repair complex	1	22	0.231385	0.644152	ENSGALG00000014732
Molecular Function	GO:0015035	protein-disulfide reductase activity	1	22	0.231385	0.644152	ENSGALG00000015704
Molecular Function	GO:0061631	ubiquitin conjugating enzyme activity	1	22	0.231385	0.644152	ENSGALG00000048542
Molecular Function	GO:0106310	protein serine kinase activity	3	140	0.232169	0.645424	ENSGALG00000014790,ENSGALG00000014784,ENSGALG00000033061
Biological Process	GO:0050817	coagulation	2	77	0.232685	0.645947	ENSGALG00000023379,ENSGALG00000004591
Molecular Function	GO:0000977	RNA polymerase II transcription regulatory region sequence-specific DNA binding	8	494	0.23457	0.650263	ENSGALG00000027907,ENSGALG00000035502,ENSGALG00000035785,ENSGALG00000014184,ENSGALG00000014859,ENSGALG00000012629,ENSGALG00000040270,ENSGALG00000005441
Biological Process	GO:0017004	cytochrome complex assembly	1	23	0.240532	0.656632	ENSGALG00000037299
Biological Process	GO:0030490	maturation of SSU-rRNA	1	23	0.240532	0.656632	ENSGALG00000005316
Biological Process	GO:0032309	icosanoid secretion	1	23	0.240532	0.656632	ENSGALG00000015148
Biological Process	GO:0032507	maintenance of protein location in cell	1	23	0.240532	0.656632	ENSGALG00000015704
Biological Process	GO:0042102	positive regulation of T cell proliferation	1	23	0.240532	0.656632	ENSGALG00000015148
Biological Process	GO:0045047	protein targeting to ER	1	23	0.240532	0.656632	ENSGALG00000000218
Biological Process	GO:0072332	intrinsic apoptotic signaling pathway by p53 class mediator	1	23	0.240532	0.656632	ENSGALG00000048320
Biological Process	GO:1900046	regulation of hemostasis	1	23	0.240532	0.656632	ENSGALG00000004591
Cellular Component	GO:0033177	proton-transporting two-sector ATPase complex, proton-transporting domain	1	23	0.240532	0.656632	ENSGALG00000015372
Molecular Function	GO:0003777	microtubule motor activity	1	23	0.240532	0.656632	ENSGALG00000043034
Molecular Function	GO:0015036	disulfide oxidoreductase activity	1	23	0.240532	0.656632	ENSGALG00000015704
Biological Process	GO:0060541	respiratory system development	2	79	0.241477	0.65739	ENSGALG00000005441,ENSGALG00000014184
Biological Process	GO:1901136	carbohydrate derivative catabolic process	2	79	0.241477	0.65739	ENSGALG00000012061,ENSGALG00000048320
Cellular Component	GO:0098798	mitochondrial protein-containing complex	3	144	0.244804	0.665529	ENSGALG00000015543,ENSGALG00000002605,ENSGALG00000015372
Biological Process	GO:0001894	tissue homeostasis	2	80	0.245878	0.667529	ENSGALG00000006629,ENSGALG00000026598
Biological Process	GO:0002698	negative regulation of immune effector process	1	24	0.249571	0.670168	ENSGALG00000015148
Biological Process	GO:0010569	regulation of double-strand break repair via homologous recombination	1	24	0.249571	0.670168	ENSGALG00000031991
Biological Process	GO:0035136	forelimb morphogenesis	1	24	0.249571	0.670168	ENSGALG00000031018
Biological Process	GO:0035710	CD4-positive, alpha-beta T cell activation	1	24	0.249571	0.670168	ENSGALG00000015148
Biological Process	GO:0043299	leukocyte degranulation	1	24	0.249571	0.670168	ENSGALG00000035780
Biological Process	GO:0051384	response to glucocorticoid	1	24	0.249571	0.670168	ENSGALG00000015148
Biological Process	GO:0071715	icosanoid transport	1	24	0.249571	0.670168	ENSGALG00000015148
Biological Process	GO:0072599	establishment of protein localization to endoplasmic reticulum	1	24	0.249571	0.670168	ENSGALG00000000218
Biological Process	GO:0140014	mitotic nuclear division	3	146	0.251163	0.673527	ENSGALG00000027932,ENSGALG00000039023,ENSGALG00000054915
Molecular Function	GO:1990837	sequence-specific double-stranded DNA binding	9	580	0.252933	0.677353	ENSGALG00000012629,ENSGALG00000014859,ENSGALG00000005441,ENSGALG00000040270,ENSGALG00000035502,ENSGALG00000027907,ENSGALG00000033272,ENSGALG00000014184,ENSGALG00000035785
Biological Process	GO:0002548	monocyte chemotaxis	1	25	0.258502	0.678439	ENSGALG00000015148
Biological Process	GO:0006611	protein export from nucleus	1	25	0.258502	0.678439	ENSGALG00000015704
Biological Process	GO:0009880	embryonic pattern specification	1	25	0.258502	0.678439	ENSGALG00000014184
Biological Process	GO:0014812	muscle cell migration	1	25	0.258502	0.678439	ENSGALG00000015148
Biological Process	GO:0032527	protein exit from endoplasmic reticulum	1	25	0.258502	0.678439	ENSGALG00000033705
Biological Process	GO:0042246	tissue regeneration	1	25	0.258502	0.678439	ENSGALG00000015148
Biological Process	GO:0042542	response to hydrogen peroxide	1	25	0.258502	0.678439	ENSGALG00000015704
Biological Process	GO:0050818	regulation of coagulation	1	25	0.258502	0.678439	ENSGALG00000004591
Biological Process	GO:1902882	regulation of response to oxidative stress	1	25	0.258502	0.678439	ENSGALG00000015704
Cellular Component	GO:0000151	ubiquitin ligase complex	3	148	0.257547	0.678439	ENSGALG00000027170,ENSGALG00000014732,ENSGALG00000038817
Cellular Component	GO:0005759	mitochondrial matrix	3	148	0.257547	0.678439	ENSGALG00000015543,ENSGALG00000002605,ENSGALG00000037299
Cellular Component	GO:0016328	lateral plasma membrane	1	25	0.258502	0.678439	ENSGALG00000015148
Molecular Function	GO:0004601	peroxidase activity	1	25	0.258502	0.678439	ENSGALG00000026704
Molecular Function	GO:0008373	sialyltransferase activity	1	25	0.258502	0.678439	ENSGALG00000026991
Molecular Function	GO:0061650	ubiquitin-like protein conjugating enzyme activity	1	25	0.258502	0.678439	ENSGALG00000048542
Biological Process	GO:0090407	organophosphate biosynthetic process	5	289	0.260353	0.682387	ENSGALG00000047713,ENSGALG00000027295,ENSGALG00000043758,ENSGALG00000015349,ENSGALG00000015372
Biological Process	GO:0098813	nuclear chromosome segregation	3	149	0.260747	0.682513	ENSGALG00000054915,ENSGALG00000039023,ENSGALG00000027932
Biological Process	GO:0051603	proteolysis involved in cellular protein catabolic process	6	362	0.261278	0.682995	ENSGALG00000033705,ENSGALG00000031018,ENSGALG00000034584,ENSGALG00000031355,ENSGALG00000048542,ENSGALG00000014732
Biological Process	GO:0006518	peptide metabolic process	7	437	0.263725	0.688478	ENSGALG00000052796,ENSGALG00000040263,ENSGALG00000015082,ENSGALG00000041500,ENSGALG00000036774,ENSGALG00000015617,ENSGALG00000002605
Biological Process	GO:0006721	terpenoid metabolic process	1	26	0.267328	0.688764	ENSGALG00000006629
Biological Process	GO:0031016	pancreas development	1	26	0.267328	0.688764	ENSGALG00000014184
Biological Process	GO:0045582	positive regulation of T cell differentiation	1	26	0.267328	0.688764	ENSGALG00000015148
Biological Process	GO:0046634	regulation of alpha-beta T cell activation	1	26	0.267328	0.688764	ENSGALG00000015148
Biological Process	GO:0050922	negative regulation of chemotaxis	1	26	0.267328	0.688764	ENSGALG00000002294
Biological Process	GO:0061337	cardiac conduction	1	26	0.267328	0.688764	ENSGALG00000013244
Biological Process	GO:0071887	leukocyte apoptotic process	1	26	0.267328	0.688764	ENSGALG00000015148
Biological Process	GO:1903036	positive regulation of response to wounding	1	26	0.267328	0.688764	ENSGALG00000015148
Molecular Function	GO:0001540	amyloid-beta binding	1	26	0.267328	0.688764	ENSGALG00000032980
Molecular Function	GO:0048306	calcium-dependent protein binding	1	26	0.267328	0.688764	ENSGALG00000015148
Biological Process	GO:0006890	retrograde vesicle-mediated transport, Golgi to endoplasmic reticulum	1	27	0.27605	0.701999	ENSGALG00000030382
Biological Process	GO:0009126	purine nucleoside monophosphate metabolic process	1	27	0.27605	0.701999	ENSGALG00000027295
Biological Process	GO:0009167	purine ribonucleoside monophosphate metabolic process	1	27	0.27605	0.701999	ENSGALG00000027295
Biological Process	GO:0019637	organophosphate metabolic process	8	517	0.272858	0.701999	ENSGALG00000027295,ENSGALG00000047713,ENSGALG00000043758,ENSGALG00000012061,ENSGALG00000015349,ENSGALG00000048320,ENSGALG00000015372,ENSGALG00000015268
Biological Process	GO:0031644	regulation of nervous system process	1	27	0.27605	0.701999	ENSGALG00000032980
Biological Process	GO:0031960	response to corticosteroid	1	27	0.27605	0.701999	ENSGALG00000015148
Biological Process	GO:0032526	response to retinoic acid	1	27	0.27605	0.701999	ENSGALG00000006629
Biological Process	GO:0048588	developmental cell growth	2	87	0.27674	0.701999	ENSGALG00000002294,ENSGALG00000006629
Biological Process	GO:0050771	negative regulation of axonogenesis	1	27	0.27605	0.701999	ENSGALG00000002294
Biological Process	GO:0072132	mesenchyme morphogenesis	1	27	0.27605	0.701999	ENSGALG00000014184
Cellular Component	GO:0005791	rough endoplasmic reticulum	1	27	0.27605	0.701999	ENSGALG00000015617
Cellular Component	GO:0030017	sarcomere	2	87	0.27674	0.701999	ENSGALG00000013244,ENSGALG00000041500
Biological Process	GO:0022402	cell cycle process	8	521	0.279698	0.708593	ENSGALG00000054915,ENSGALG00000035362,ENSGALG00000015148,ENSGALG00000039023,ENSGALG00000038817,ENSGALG00000041500,ENSGALG00000027932,ENSGALG00000033705
Biological Process	GO:0000724	double-strand break repair via homologous recombination	2	88	0.281147	0.710438	ENSGALG00000039023,ENSGALG00000031991
Biological Process	GO:0000725	recombinational repair	2	88	0.281147	0.710438	ENSGALG00000031991,ENSGALG00000039023
Biological Process	GO:0048667	cell morphogenesis involved in neuron differentiation	4	226	0.28166	0.710822	ENSGALG00000005441,ENSGALG00000027170,ENSGALG00000002294,ENSGALG00000031018
Biological Process	GO:0006505	GPI anchor metabolic process	1	28	0.284668	0.712032	ENSGALG00000015349
Biological Process	GO:0006506	GPI anchor biosynthetic process	1	28	0.284668	0.712032	ENSGALG00000015349
Biological Process	GO:0022600	digestive system process	1	28	0.284668	0.712032	ENSGALG00000006629
Biological Process	GO:0032024	positive regulation of insulin secretion	1	28	0.284668	0.712032	ENSGALG00000006629
Biological Process	GO:0051101	regulation of DNA binding	1	28	0.284668	0.712032	ENSGALG00000015704
Biological Process	GO:0061951	establishment of protein localization to plasma membrane	1	28	0.284668	0.712032	ENSGALG00000030382
Biological Process	GO:1901137	carbohydrate derivative biosynthetic process	6	373	0.283563	0.712032	ENSGALG00000015349,ENSGALG00000015372,ENSGALG00000043758,ENSGALG00000027295,ENSGALG00000026991,ENSGALG00000015443
Biological Process	GO:0048285	organelle fission	4	228	0.286964	0.716865	ENSGALG00000038817,ENSGALG00000054915,ENSGALG00000027932,ENSGALG00000039023
Biological Process	GO:0001501	skeletal system development	4	229	0.289622	0.720533	ENSGALG00000014184,ENSGALG00000005426,ENSGALG00000005441,ENSGALG00000039023
Biological Process	GO:0002444	myeloid leukocyte mediated immunity	1	29	0.293185	0.720533	ENSGALG00000035780
Biological Process	GO:0006493	protein O-linked glycosylation	1	29	0.293185	0.720533	ENSGALG00000015443
Biological Process	GO:0015909	long-chain fatty acid transport	1	29	0.293185	0.720533	ENSGALG00000015148
Biological Process	GO:0022612	gland morphogenesis	1	29	0.293185	0.720533	ENSGALG00000005441
Biological Process	GO:0043535	regulation of blood vessel endothelial cell migration	1	29	0.293185	0.720533	ENSGALG00000015148
Biological Process	GO:0046683	response to organophosphorus	1	29	0.293185	0.720533	ENSGALG00000013244
Cellular Component	GO:0016234	inclusion body	1	29	0.293185	0.720533	ENSGALG00000027932
Cellular Component	GO:0030173	integral component of Golgi membrane	1	29	0.293185	0.720533	ENSGALG00000015443
Cellular Component	GO:0035861	site of double-strand break	1	29	0.293185	0.720533	ENSGALG00000027932
Molecular Function	GO:0015078	proton transmembrane transporter activity	2	90	0.289957	0.720533	ENSGALG00000015372,ENSGALG00000043758
Molecular Function	GO:0016684	oxidoreductase activity, acting on peroxide as acceptor	1	29	0.293185	0.720533	ENSGALG00000026704
Molecular Function	GO:0031593	polyubiquitin modification-dependent protein binding	1	29	0.293185	0.720533	ENSGALG00000033705
Biological Process	GO:0001707	mesoderm formation	1	30	0.301601	0.731187	ENSGALG00000014184
Biological Process	GO:0001755	neural crest cell migration	1	30	0.301601	0.731187	ENSGALG00000002294
Biological Process	GO:0002275	myeloid cell activation involved in immune response	1	30	0.301601	0.731187	ENSGALG00000035780
Biological Process	GO:0006303	double-strand break repair via nonhomologous end joining	1	30	0.301601	0.731187	ENSGALG00000014732
Biological Process	GO:0033044	regulation of chromosome organization	2	92	0.298754	0.731187	ENSGALG00000039023,ENSGALG00000027932
Biological Process	GO:1901565	organonitrogen compound catabolic process	9	609	0.299182	0.731187	ENSGALG00000031355,ENSGALG00000015268,ENSGALG00000014732,ENSGALG00000034584,ENSGALG00000033705,ENSGALG00000048320,ENSGALG00000048542,ENSGALG00000031018,ENSGALG00000047713
Biological Process	GO:1902106	negative regulation of leukocyte differentiation	1	30	0.301601	0.731187	ENSGALG00000015148
Cellular Component	GO:0019005	SCF ubiquitin ligase complex	1	30	0.301601	0.731187	ENSGALG00000038817
Cellular Component	GO:0031228	intrinsic component of Golgi membrane	1	30	0.301601	0.731187	ENSGALG00000015443
Cellular Component	GO:0071005	U2-type precatalytic spliceosome	1	30	0.301601	0.731187	ENSGALG00000014747
Molecular Function	GO:0016874	ligase activity	3	161	0.299484	0.731187	ENSGALG00000043758,ENSGALG00000023689,ENSGALG00000015372
Biological Process	GO:0002366	leukocyte activation involved in immune response	2	94	0.307534	0.74343	ENSGALG00000015148,ENSGALG00000035780
Biological Process	GO:0006893	Golgi to plasma membrane transport	1	31	0.309917	0.74343	ENSGALG00000030382
Biological Process	GO:0009156	ribonucleoside monophosphate biosynthetic process	1	31	0.309917	0.74343	ENSGALG00000027295
Biological Process	GO:0044257	cellular protein catabolic process	6	386	0.310423	0.74343	ENSGALG00000048542,ENSGALG00000031355,ENSGALG00000014732,ENSGALG00000034584,ENSGALG00000033705,ENSGALG00000031018
Biological Process	GO:0045621	positive regulation of lymphocyte differentiation	1	31	0.309917	0.74343	ENSGALG00000015148
Biological Process	GO:0046632	alpha-beta T cell differentiation	1	31	0.309917	0.74343	ENSGALG00000015148
Biological Process	GO:0048332	mesoderm morphogenesis	1	31	0.309917	0.74343	ENSGALG00000014184
Biological Process	GO:0051726	regulation of cell cycle	6	386	0.310423	0.74343	ENSGALG00000027932,ENSGALG00000039023,ENSGALG00000041500,ENSGALG00000015148,ENSGALG00000038817,ENSGALG00000015641
Biological Process	GO:0060249	anatomical structure homeostasis	2	94	0.307534	0.74343	ENSGALG00000006629,ENSGALG00000026598
Cellular Component	GO:0032580	Golgi cisterna membrane	1	31	0.309917	0.74343	ENSGALG00000030382
Biological Process	GO:0030072	peptide hormone secretion	2	95	0.311916	0.746101	ENSGALG00000006629,ENSGALG00000014184
Biological Process	GO:0010467	gene expression	35	2702	0.312661	0.746975	ENSGALG00000014859,ENSGALG00000014721,ENSGALG00000005441,ENSGALG00000029545,ENSGALG00000015641,ENSGALG00000037160,ENSGALG00000027907,ENSGALG00000015148,ENSGALG00000032004,ENSGALG00000040270,ENSGALG00000015268,ENSGALG00000002605,ENSGALG00000015617,ENSGALG00000040263,ENSGALG00000014790,ENSGALG00000012629,ENSGALG00000041500,ENSGALG00000036774,ENSGALG00000038817,ENSGALG00000047126,ENSGALG00000039023,…
Biological Process	GO:0002263	cell activation involved in immune response	2	96	0.316293	0.747369	ENSGALG00000015148,ENSGALG00000035780
Biological Process	GO:0002790	peptide secretion	2	96	0.316293	0.747369	ENSGALG00000006629,ENSGALG00000014184
Biological Process	GO:0007492	endoderm development	1	32	0.318134	0.747369	ENSGALG00000014184
Biological Process	GO:0009611	response to wounding	3	166	0.315737	0.747369	ENSGALG00000004591,ENSGALG00000015148,ENSGALG00000023379
Biological Process	GO:0030641	regulation of cellular pH	1	32	0.318134	0.747369	ENSGALG00000002227
Biological Process	GO:0032940	secretion by cell	5	313	0.315476	0.747369	ENSGALG00000006629,ENSGALG00000035780,ENSGALG00000014184,ENSGALG00000027332,ENSGALG00000015148
Biological Process	GO:0034198	cellular response to amino acid starvation	1	32	0.318134	0.747369	ENSGALG00000041500
Biological Process	GO:0046579	positive regulation of Ras protein signal transduction	1	32	0.318134	0.747369	ENSGALG00000023379
Biological Process	GO:0051453	regulation of intracellular pH	1	32	0.318134	0.747369	ENSGALG00000002227
Biological Process	GO:0070936	protein K48-linked ubiquitination	1	32	0.318134	0.747369	ENSGALG00000048542
Biological Process	GO:1903707	negative regulation of hemopoiesis	1	32	0.318134	0.747369	ENSGALG00000015148
Cellular Component	GO:0016324	apical plasma membrane	2	96	0.316293	0.747369	ENSGALG00000023379,ENSGALG00000015148
Molecular Function	GO:0004857	enzyme inhibitor activity	1	32	0.318134	0.747369	ENSGALG00000015148
Molecular Function	GO:0140657	ATP-dependent activity	6	389	0.316686	0.747369	ENSGALG00000031327,ENSGALG00000029783,ENSGALG00000014790,ENSGALG00000033705,ENSGALG00000013244,ENSGALG00000043034
Molecular Function	GO:0003690	double-stranded DNA binding	9	621	0.31893	0.747599	ENSGALG00000027907,ENSGALG00000035502,ENSGALG00000014184,ENSGALG00000035785,ENSGALG00000033272,ENSGALG00000014859,ENSGALG00000012629,ENSGALG00000005441,ENSGALG00000040270
Molecular Function	GO:0046982	protein heterodimerization activity	3	167	0.318991	0.747599	ENSGALG00000047126,novel.508,ENSGALG00000037322
Molecular Function	GO:0004674	protein serine/threonine kinase activity	4	241	0.321746	0.753161	ENSGALG00000053478,ENSGALG00000033061,ENSGALG00000014790,ENSGALG00000014784
Biological Process	GO:0001776	leukocyte homeostasis	1	33	0.326255	0.759206	ENSGALG00000015148
Biological Process	GO:0010923	negative regulation of phosphatase activity	1	33	0.326255	0.759206	ENSGALG00000032004
Biological Process	GO:0046883	regulation of hormone secretion	2	98	0.325027	0.759206	ENSGALG00000006629,ENSGALG00000015148
Biological Process	GO:1990928	response to amino acid starvation	1	33	0.326255	0.759206	ENSGALG00000041500
Cellular Component	GO:0071011	precatalytic spliceosome	1	33	0.326255	0.759206	ENSGALG00000014747
Biological Process	GO:0048589	developmental growth	4	243	0.327132	0.76035	ENSGALG00000002294,ENSGALG00000006629,ENSGALG00000014184,ENSGALG00000015148
Biological Process	GO:0006869	lipid transport	3	170	0.328755	0.763222	ENSGALG00000030920,ENSGALG00000015148,ENSGALG00000006629
Biological Process	GO:0000079	regulation of cyclin-dependent protein serine/threonine kinase activity	1	34	0.334279	0.764343	ENSGALG00000015641
Biological Process	GO:0006900	vesicle budding from membrane	1	34	0.334279	0.764343	ENSGALG00000030382
Biological Process	GO:0021954	central nervous system neuron development	1	34	0.334279	0.764343	ENSGALG00000005441
Biological Process	GO:0034614	cellular response to reactive oxygen species	1	34	0.334279	0.764343	ENSGALG00000015704
Biological Process	GO:0045333	cellular respiration	2	100	0.333733	0.764343	ENSGALG00000015372,ENSGALG00000037299
Biological Process	GO:0048477	oogenesis	1	34	0.334279	0.764343	ENSGALG00000006629
Biological Process	GO:0051057	positive regulation of small GTPase mediated signal transduction	1	34	0.334279	0.764343	ENSGALG00000023379
Molecular Function	GO:0000976	transcription cis-regulatory region binding	8	550	0.330525	0.764343	ENSGALG00000005441,ENSGALG00000040270,ENSGALG00000012629,ENSGALG00000014859,ENSGALG00000014184,ENSGALG00000035785,ENSGALG00000035502,ENSGALG00000027907
Molecular Function	GO:0001067	transcription regulatory region nucleic acid binding	8	551	0.33231	0.764343	ENSGALG00000014184,ENSGALG00000035785,ENSGALG00000035502,ENSGALG00000027907,ENSGALG00000005441,ENSGALG00000040270,ENSGALG00000012629,ENSGALG00000014859
Molecular Function	GO:0001227	DNA-binding transcription repressor activity, RNA polymerase II-specific	2	100	0.333733	0.764343	ENSGALG00000027907,ENSGALG00000014859
Molecular Function	GO:0005096	GTPase activator activity	4	244	0.329827	0.764343	ENSGALG00000048910,novel.13023,ENSGALG00000048307,ENSGALG00000050647
Molecular Function	GO:0016879	ligase activity, forming carbon-nitrogen bonds	1	34	0.334279	0.764343	ENSGALG00000023689
Molecular Function	GO:0019842	vitamin binding	2	100	0.333733	0.764343	ENSGALG00000006629,ENSGALG00000019175
Biological Process	GO:0006289	nucleotide-excision repair	1	35	0.342208	0.769537	ENSGALG00000014732
Biological Process	GO:0009791	post-embryonic development	1	35	0.342208	0.769537	ENSGALG00000014184
Biological Process	GO:0014074	response to purine-containing compound	1	35	0.342208	0.769537	ENSGALG00000013244
Biological Process	GO:0032946	positive regulation of mononuclear cell proliferation	1	35	0.342208	0.769537	ENSGALG00000015148
Biological Process	GO:0043547	positive regulation of GTPase activity	3	173	0.338518	0.769537	ENSGALG00000050647,ENSGALG00000048307,ENSGALG00000048910
Biological Process	GO:0050671	positive regulation of lymphocyte proliferation	1	35	0.342208	0.769537	ENSGALG00000015148
Biological Process	GO:0050868	negative regulation of T cell activation	1	35	0.342208	0.769537	ENSGALG00000015148
Biological Process	GO:0060021	roof of mouth development	1	35	0.342208	0.769537	ENSGALG00000014184
Biological Process	GO:1904029	regulation of cyclin-dependent protein kinase activity	1	35	0.342208	0.769537	ENSGALG00000015641
Cellular Component	GO:0016363	nuclear matrix	1	35	0.342208	0.769537	ENSGALG00000014732
Cellular Component	GO:0030016	myofibril	2	101	0.338074	0.769537	ENSGALG00000041500,ENSGALG00000013244
Molecular Function	GO:0001217	DNA-binding transcription repressor activity	2	101	0.338074	0.769537	ENSGALG00000014859,ENSGALG00000027907
Molecular Function	GO:0019843	rRNA binding	1	35	0.342208	0.769537	ENSGALG00000041500
Molecular Function	GO:0019887	protein kinase regulator activity	2	102	0.342407	0.769537	ENSGALG00000015641,ENSGALG00000038817
Molecular Function	GO:0043022	ribosome binding	1	35	0.342208	0.769537	ENSGALG00000000218
Biological Process	GO:0010717	regulation of epithelial to mesenchymal transition	1	36	0.350043	0.770501	ENSGALG00000014184
Biological Process	GO:0015833	peptide transport	2	104	0.351045	0.770501	ENSGALG00000014184,ENSGALG00000006629
Biological Process	GO:0015908	fatty acid transport	1	36	0.350043	0.770501	ENSGALG00000015148
Biological Process	GO:0019318	hexose metabolic process	2	104	0.351045	0.770501	ENSGALG00000006629,ENSGALG00000026195
Biological Process	GO:0042274	ribosomal small subunit biogenesis	1	36	0.350043	0.770501	ENSGALG00000005316
Biological Process	GO:0043603	cellular amide metabolic process	8	558	0.344845	0.770501	ENSGALG00000052796,ENSGALG00000040263,ENSGALG00000002605,ENSGALG00000015617,ENSGALG00000023689,ENSGALG00000036774,ENSGALG00000041500,ENSGALG00000015082
Biological Process	GO:0043648	dicarboxylic acid metabolic process	1	36	0.350043	0.770501	ENSGALG00000047713
Biological Process	GO:0050680	negative regulation of epithelial cell proliferation	1	36	0.350043	0.770501	ENSGALG00000005441
Biological Process	GO:0051252	regulation of RNA metabolic process	20	1520	0.348846	0.770501	ENSGALG00000014184,novel.15678,ENSGALG00000048320,ENSGALG00000027907,ENSGALG00000037160,ENSGALG00000005441,ENSGALG00000014721,ENSGALG00000038817,ENSGALG00000015641,ENSGALG00000029545,ENSGALG00000012629,ENSGALG00000014859,ENSGALG00000015704,ENSGALG00000034905,ENSGALG00000014790,ENSGALG00000035785,ENSGALG00000035502,ENSGALG00000040270,ENSGALG00000040086,ENSGALG00000032004
Biological Process	GO:0051865	protein autoubiquitination	1	36	0.350043	0.770501	ENSGALG00000014732
Biological Process	GO:0070972	protein localization to endoplasmic reticulum	1	36	0.350043	0.770501	ENSGALG00000000218
Biological Process	GO:0090092	regulation of transmembrane receptor protein serine/threonine kinase signaling pathway	2	103	0.346731	0.770501	ENSGALG00000031018,ENSGALG00000014184
Biological Process	GO:0090150	establishment of protein localization to membrane	2	104	0.351045	0.770501	ENSGALG00000000218,ENSGALG00000030382
Biological Process	GO:0120254	olefinic compound metabolic process	1	36	0.350043	0.770501	ENSGALG00000006629
Biological Process	GO:0140352	export from cell	5	328	0.350701	0.770501	ENSGALG00000006629,ENSGALG00000035780,ENSGALG00000014184,ENSGALG00000015148,ENSGALG00000027332
Biological Process	GO:1903038	negative regulation of leukocyte cell-cell adhesion	1	36	0.350043	0.770501	ENSGALG00000015148
Biological Process	GO:2001252	positive regulation of chromosome organization	1	36	0.350043	0.770501	ENSGALG00000027932
Cellular Component	GO:0015935	small ribosomal subunit	1	36	0.350043	0.770501	ENSGALG00000015617
Molecular Function	GO:0004879	nuclear receptor activity	1	36	0.350043	0.770501	ENSGALG00000027907
Molecular Function	GO:0016667	oxidoreductase activity, acting on a sulfur group of donors	1	36	0.350043	0.770501	ENSGALG00000015704
Molecular Function	GO:0098531	ligand-activated transcription factor activity	1	36	0.350043	0.770501	ENSGALG00000027907
Biological Process	GO:0007049	cell cycle	10	720	0.352201	0.772178	ENSGALG00000039023,ENSGALG00000035362,ENSGALG00000054915,ENSGALG00000015148,ENSGALG00000040704,ENSGALG00000041500,ENSGALG00000027932,ENSGALG00000033705,ENSGALG00000015641,ENSGALG00000038817
Molecular Function	GO:0030695	GTPase regulator activity	4	253	0.354127	0.774677	ENSGALG00000048307,ENSGALG00000050647,ENSGALG00000048910,novel.13023
Molecular Function	GO:0060589	nucleoside-triphosphatase regulator activity	4	253	0.354127	0.774677	ENSGALG00000048307,ENSGALG00000050647,ENSGALG00000048910,novel.13023
Biological Process	GO:1901605	alpha-amino acid metabolic process	2	105	0.35535	0.775632	ENSGALG00000019175,ENSGALG00000023689
Cellular Component	GO:0043292	contractile fiber	2	105	0.35535	0.775632	ENSGALG00000041500,ENSGALG00000013244
Biological Process	GO:0002286	T cell activation involved in immune response	1	37	0.357786	0.775793	ENSGALG00000015148
Biological Process	GO:0002793	positive regulation of peptide secretion	1	37	0.357786	0.775793	ENSGALG00000006629
Biological Process	GO:0045185	maintenance of protein location	1	37	0.357786	0.775793	ENSGALG00000015704
Biological Process	GO:0070665	positive regulation of leukocyte proliferation	1	37	0.357786	0.775793	ENSGALG00000015148
Biological Process	GO:0090277	positive regulation of peptide hormone secretion	1	37	0.357786	0.775793	ENSGALG00000006629
Molecular Function	GO:0030295	protein kinase activator activity	1	37	0.357786	0.775793	ENSGALG00000038817
Biological Process	GO:0007059	chromosome segregation	3	180	0.361258	0.782462	ENSGALG00000039023,ENSGALG00000027932,ENSGALG00000054915
Biological Process	GO:0006457	protein folding	2	107	0.36393	0.78376	ENSGALG00000014747,ENSGALG00000005346
Biological Process	GO:0006720	isoprenoid metabolic process	1	38	0.365437	0.78376	ENSGALG00000006629
Biological Process	GO:0021675	nerve development	1	38	0.365437	0.78376	ENSGALG00000031018
Biological Process	GO:0030216	keratinocyte differentiation	1	38	0.365437	0.78376	ENSGALG00000015148
Biological Process	GO:0044772	mitotic cell cycle phase transition	3	181	0.364499	0.78376	ENSGALG00000038817,ENSGALG00000015148,ENSGALG00000041500
Biological Process	GO:0050878	regulation of body fluid levels	2	107	0.36393	0.78376	ENSGALG00000023379,ENSGALG00000004591
Biological Process	GO:1901135	carbohydrate derivative metabolic process	8	568	0.362867	0.78376	ENSGALG00000026991,ENSGALG00000027295,ENSGALG00000043758,ENSGALG00000015443,ENSGALG00000015349,ENSGALG00000012061,ENSGALG00000048320,ENSGALG00000015372
Cellular Component	GO:0000118	histone deacetylase complex	1	38	0.365437	0.78376	ENSGALG00000048320
Molecular Function	GO:0019209	kinase activator activity	1	38	0.365437	0.78376	ENSGALG00000038817
Cellular Component	GO:0140535	intracellular protein-containing complex	6	413	0.367375	0.78706	ENSGALG00000015641,ENSGALG00000014790,ENSGALG00000014767,ENSGALG00000014732,ENSGALG00000038817,ENSGALG00000027170
Cellular Component	GO:0005681	spliceosomal complex	2	108	0.368204	0.78798	ENSGALG00000040086,ENSGALG00000014747
Biological Process	GO:0002822	regulation of adaptive immune response based on somatic recombination of immune receptors built from immunoglobulin superfamily domains	1	39	0.372997	0.788817	ENSGALG00000015148
Biological Process	GO:0006796	phosphate-containing compound metabolic process	15	1135	0.372479	0.788817	ENSGALG00000015641,ENSGALG00000015268,ENSGALG00000034801,ENSGALG00000032004,ENSGALG00000014184,ENSGALG00000048320,ENSGALG00000014790,ENSGALG00000015372,ENSGALG00000014784,ENSGALG00000015704,ENSGALG00000012061,ENSGALG00000015349,ENSGALG00000047713,ENSGALG00000043758,ENSGALG00000027295
Biological Process	GO:0006885	regulation of pH	1	39	0.372997	0.788817	ENSGALG00000002227
Biological Process	GO:0006892	post-Golgi vesicle-mediated transport	1	39	0.372997	0.788817	ENSGALG00000030382
Biological Process	GO:0009124	nucleoside monophosphate biosynthetic process	1	39	0.372997	0.788817	ENSGALG00000027295
Biological Process	GO:0014032	neural crest cell development	1	39	0.372997	0.788817	ENSGALG00000002294
Biological Process	GO:0030516	regulation of axon extension	1	39	0.372997	0.788817	ENSGALG00000002294
Biological Process	GO:0035305	negative regulation of dephosphorylation	1	39	0.372997	0.788817	ENSGALG00000032004
Biological Process	GO:0048812	neuron projection morphogenesis	4	259	0.370339	0.788817	ENSGALG00000005441,ENSGALG00000027170,ENSGALG00000002294,ENSGALG00000031018
Biological Process	GO:0071621	granulocyte chemotaxis	1	39	0.372997	0.788817	ENSGALG00000015148
Cellular Component	GO:0031985	Golgi cisterna	1	39	0.372997	0.788817	ENSGALG00000030382
Biological Process	GO:0048762	mesenchymal cell differentiation	2	110	0.376717	0.795831	ENSGALG00000002294,ENSGALG00000014184
Biological Process	GO:0006094	gluconeogenesis	1	40	0.380468	0.797329	ENSGALG00000006629
Biological Process	GO:0009798	axis specification	1	40	0.380468	0.797329	ENSGALG00000014184
Biological Process	GO:0010595	positive regulation of endothelial cell migration	1	40	0.380468	0.797329	ENSGALG00000015148
Biological Process	GO:0010876	lipid localization	3	186	0.380663	0.797329	ENSGALG00000030920,ENSGALG00000015148,ENSGALG00000006629
Biological Process	GO:0030004	cellular monovalent inorganic cation homeostasis	1	40	0.380468	0.797329	ENSGALG00000002227
Biological Process	GO:0043534	blood vessel endothelial cell migration	1	40	0.380468	0.797329	ENSGALG00000015148
Cellular Component	GO:0090734	site of DNA damage	1	40	0.380468	0.797329	ENSGALG00000027932
Molecular Function	GO:0016209	antioxidant activity	1	40	0.380468	0.797329	ENSGALG00000026704
Biological Process	GO:0001657	ureteric bud development	1	41	0.38785	0.801313	ENSGALG00000014184
Biological Process	GO:0007346	regulation of mitotic cell cycle	3	188	0.387105	0.801313	ENSGALG00000041500,ENSGALG00000015148,ENSGALG00000038817
Biological Process	GO:0009247	glycolipid biosynthetic process	1	41	0.38785	0.801313	ENSGALG00000015349
Biological Process	GO:0014031	mesenchymal cell development	1	41	0.38785	0.801313	ENSGALG00000002294
Biological Process	GO:0014033	neural crest cell differentiation	1	41	0.38785	0.801313	ENSGALG00000002294
Biological Process	GO:0033138	positive regulation of peptidyl-serine phosphorylation	1	41	0.38785	0.801313	ENSGALG00000015704
Biological Process	GO:0046631	alpha-beta T cell activation	1	41	0.38785	0.801313	ENSGALG00000015148
Biological Process	GO:0046822	regulation of nucleocytoplasmic transport	1	41	0.38785	0.801313	ENSGALG00000015704
Biological Process	GO:0050777	negative regulation of immune response	1	41	0.38785	0.801313	ENSGALG00000015148
Biological Process	GO:0120039	plasma membrane bounded cell projection morphogenesis	4	265	0.386528	0.801313	ENSGALG00000005441,ENSGALG00000031018,ENSGALG00000002294,ENSGALG00000027170
Molecular Function	GO:0016627	oxidoreductase activity, acting on the CH-CH group of donors	1	41	0.38785	0.801313	ENSGALG00000051260
Molecular Function	GO:0022824	transmitter-gated ion channel activity	1	41	0.38785	0.801313	ENSGALG00000026241
Molecular Function	GO:0022835	transmitter-gated channel activity	1	41	0.38785	0.801313	ENSGALG00000026241
Biological Process	GO:0009615	response to virus	2	113	0.3894	0.801992	ENSGALG00000013244,ENSGALG00000006629
Biological Process	GO:0010564	regulation of cell cycle process	4	266	0.389222	0.801992	ENSGALG00000015148,ENSGALG00000041500,ENSGALG00000027932,ENSGALG00000039023
Biological Process	GO:0042886	amide transport	2	113	0.3894	0.801992	ENSGALG00000014184,ENSGALG00000006629
Biological Process	GO:0002819	regulation of adaptive immune response	1	42	0.395145	0.804577	ENSGALG00000015148
Biological Process	GO:0006793	phosphorus metabolic process	15	1150	0.39213	0.804577	ENSGALG00000048320,ENSGALG00000014790,ENSGALG00000014184,ENSGALG00000014784,ENSGALG00000015372,ENSGALG00000015704,ENSGALG00000015349,ENSGALG00000012061,ENSGALG00000043758,ENSGALG00000047713,ENSGALG00000027295,ENSGALG00000015641,ENSGALG00000015268,ENSGALG00000034801,ENSGALG00000032004
Biological Process	GO:0009161	ribonucleoside monophosphate metabolic process	1	42	0.395145	0.804577	ENSGALG00000027295
Biological Process	GO:0019319	hexose biosynthetic process	1	42	0.395145	0.804577	ENSGALG00000006629
Biological Process	GO:0048640	negative regulation of developmental growth	1	42	0.395145	0.804577	ENSGALG00000002294
Biological Process	GO:0048858	cell projection morphogenesis	4	267	0.391914	0.804577	ENSGALG00000005441,ENSGALG00000027170,ENSGALG00000002294,ENSGALG00000031018
Biological Process	GO:0048864	stem cell development	1	42	0.395145	0.804577	ENSGALG00000002294
Cellular Component	GO:0016605	PML body	1	42	0.395145	0.804577	ENSGALG00000040704
Cellular Component	GO:0071013	catalytic step 2 spliceosome	1	42	0.395145	0.804577	ENSGALG00000014747
Molecular Function	GO:0000978	RNA polymerase II cis-regulatory region sequence-specific DNA binding	6	425	0.392918	0.804577	ENSGALG00000012629,ENSGALG00000014859,ENSGALG00000027907,ENSGALG00000005441,ENSGALG00000040270,ENSGALG00000014184
Molecular Function	GO:0016836	hydro-lyase activity	1	42	0.395145	0.804577	ENSGALG00000019175
Biological Process	GO:0051098	regulation of binding	2	115	0.397791	0.808295	ENSGALG00000014184,ENSGALG00000015704
Molecular Function	GO:0016887	ATP hydrolysis activity	2	115	0.397791	0.808295	ENSGALG00000029783,ENSGALG00000033705
Biological Process	GO:0030433	ubiquitin-dependent ERAD pathway	1	43	0.402353	0.808397	ENSGALG00000033705
Biological Process	GO:0034754	cellular hormone metabolic process	1	43	0.402353	0.808397	ENSGALG00000006629
Biological Process	GO:0045580	regulation of T cell differentiation	1	43	0.402353	0.808397	ENSGALG00000015148
Biological Process	GO:0050714	positive regulation of protein secretion	1	43	0.402353	0.808397	ENSGALG00000006629
Biological Process	GO:0060349	bone morphogenesis	1	43	0.402353	0.808397	ENSGALG00000005426
Biological Process	GO:0072163	mesonephric epithelium development	1	43	0.402353	0.808397	ENSGALG00000014184
Biological Process	GO:0072164	mesonephric tubule development	1	43	0.402353	0.808397	ENSGALG00000014184
Biological Process	GO:0090287	regulation of cellular response to growth factor stimulus	2	116	0.401967	0.808397	ENSGALG00000031018,ENSGALG00000014184
Cellular Component	GO:0034399	nuclear periphery	1	43	0.402353	0.808397	ENSGALG00000014732
Molecular Function	GO:0016853	isomerase activity	2	116	0.401967	0.808397	ENSGALG00000005346,ENSGALG00000014747
Molecular Function	GO:0031490	chromatin DNA binding	1	43	0.402353	0.808397	ENSGALG00000015372
Biological Process	GO:0023061	signal release	3	194	0.406333	0.814733	ENSGALG00000006629,ENSGALG00000014184,ENSGALG00000015148
Biological Process	GO:0031647	regulation of protein stability	2	117	0.40613	0.814733	ENSGALG00000015641,ENSGALG00000014790
Biological Process	GO:0001823	mesonephros development	1	44	0.409476	0.81523	ENSGALG00000014184
Biological Process	GO:0007200	phospholipase C-activating G protein-coupled receptor signaling pathway	1	44	0.409476	0.81523	ENSGALG00000023379
Biological Process	GO:0007368	determination of left/right symmetry	1	44	0.409476	0.81523	ENSGALG00000014184
Biological Process	GO:0035023	regulation of Rho protein signal transduction	1	44	0.409476	0.81523	ENSGALG00000023379
Biological Process	GO:0042129	regulation of T cell proliferation	1	44	0.409476	0.81523	ENSGALG00000015148
Molecular Function	GO:0003887	DNA-directed DNA polymerase activity	1	44	0.409476	0.81523	novel.15094
Molecular Function	GO:0043178	alcohol binding	1	44	0.409476	0.81523	ENSGALG00000006629
Biological Process	GO:0005996	monosaccharide metabolic process	2	118	0.410278	0.816003	ENSGALG00000026195,ENSGALG00000006629
Biological Process	GO:0006513	protein monoubiquitination	1	45	0.416515	0.819051	ENSGALG00000048542
Biological Process	GO:0007276	gamete generation	3	196	0.412705	0.819051	ENSGALG00000001109,ENSGALG00000006629,ENSGALG00000040704
Biological Process	GO:0009953	dorsal/ventral pattern formation	1	45	0.416515	0.819051	ENSGALG00000014184
Biological Process	GO:0010817	regulation of hormone levels	3	196	0.412705	0.819051	ENSGALG00000006629,ENSGALG00000014184,ENSGALG00000015148
Biological Process	GO:0017015	regulation of transforming growth factor beta receptor signaling pathway	1	45	0.416515	0.819051	ENSGALG00000014184
Biological Process	GO:0032101	regulation of response to external stimulus	4	275	0.413388	0.819051	ENSGALG00000015148,ENSGALG00000027170,ENSGALG00000002294,ENSGALG00000004591
Biological Process	GO:0046328	regulation of JNK cascade	1	45	0.416515	0.819051	ENSGALG00000015443
Biological Process	GO:0046903	secretion	5	356	0.416798	0.819051	ENSGALG00000035780,ENSGALG00000006629,ENSGALG00000027332,ENSGALG00000015148,ENSGALG00000014184
Biological Process	GO:0051250	negative regulation of lymphocyte activation	1	45	0.416515	0.819051	ENSGALG00000015148
Biological Process	GO:2000112	regulation of cellular macromolecule biosynthetic process	20	1577	0.413721	0.819051	ENSGALG00000040270,ENSGALG00000040086,ENSGALG00000032004,ENSGALG00000014790,ENSGALG00000034905,ENSGALG00000035785,ENSGALG00000015704,ENSGALG00000035502,ENSGALG00000015641,ENSGALG00000029545,ENSGALG00000005441,ENSGALG00000014721,ENSGALG00000038817,ENSGALG00000014859,ENSGALG00000012629,novel.15678,ENSGALG00000014184,ENSGALG00000048320,ENSGALG00000037160,ENSGALG00000027907
Molecular Function	GO:0043130	ubiquitin binding	1	45	0.416515	0.819051	ENSGALG00000038817
Molecular Function	GO:0051287	NAD binding	1	45	0.416515	0.819051	ENSGALG00000012061
Biological Process	GO:0000018	regulation of DNA recombination	1	46	0.42347	0.819901	ENSGALG00000031991
Biological Process	GO:0007127	meiosis I	1	46	0.42347	0.819901	ENSGALG00000038817
Biological Process	GO:0007586	digestion	1	46	0.42347	0.819901	ENSGALG00000006629
Biological Process	GO:0010556	regulation of macromolecule biosynthetic process	20	1582	0.419486	0.819901	ENSGALG00000040270,ENSGALG00000032004,ENSGALG00000040086,ENSGALG00000035785,ENSGALG00000034905,ENSGALG00000014790,ENSGALG00000015704,ENSGALG00000035502,ENSGALG00000029545,ENSGALG00000015641,ENSGALG00000014721,ENSGALG00000038817,ENSGALG00000005441,ENSGALG00000014859,ENSGALG00000012629,novel.15678,ENSGALG00000048320,ENSGALG00000014184,ENSGALG00000027907,ENSGALG00000037160
Biological Process	GO:0031099	regeneration	1	46	0.42347	0.819901	ENSGALG00000015148
Biological Process	GO:0032990	cell part morphogenesis	4	277	0.418734	0.819901	ENSGALG00000005441,ENSGALG00000027170,ENSGALG00000002294,ENSGALG00000031018
Biological Process	GO:0050768	negative regulation of neurogenesis	1	46	0.42347	0.819901	ENSGALG00000002294
Biological Process	GO:0051961	negative regulation of nervous system development	1	46	0.42347	0.819901	ENSGALG00000002294
Biological Process	GO:0097530	granulocyte migration	1	46	0.42347	0.819901	ENSGALG00000015148
Biological Process	GO:1903531	negative regulation of secretion by cell	1	46	0.42347	0.819901	ENSGALG00000015148
Biological Process	GO:1903844	regulation of cellular response to transforming growth factor beta stimulus	1	46	0.42347	0.819901	ENSGALG00000014184
Cellular Component	GO:0030684	preribosome	1	46	0.42347	0.819901	ENSGALG00000005316
Molecular Function	GO:0005201	extracellular matrix structural constituent	1	46	0.42347	0.819901	ENSGALG00000051077
Molecular Function	GO:0019207	kinase regulator activity	2	121	0.422639	0.819901	ENSGALG00000015641,ENSGALG00000038817
Molecular Function	GO:0030170	pyridoxal phosphate binding	1	46	0.42347	0.819901	ENSGALG00000019175
Biological Process	GO:0002040	sprouting angiogenesis	1	47	0.430343	0.825894	ENSGALG00000015148
Biological Process	GO:0006612	protein targeting to membrane	1	47	0.430343	0.825894	ENSGALG00000000218
Biological Process	GO:0009064	glutamine family amino acid metabolic process	1	47	0.430343	0.825894	ENSGALG00000023689
Biological Process	GO:0010469	regulation of signaling receptor activity	1	47	0.430343	0.825894	ENSGALG00000032980
Biological Process	GO:0018105	peptidyl-serine phosphorylation	2	123	0.430806	0.825894	ENSGALG00000014784,ENSGALG00000015704
Biological Process	GO:0043409	negative regulation of MAPK cascade	1	47	0.430343	0.825894	ENSGALG00000015443
Biological Process	GO:0046364	monosaccharide biosynthetic process	1	47	0.430343	0.825894	ENSGALG00000006629
Cellular Component	GO:0099023	vesicle tethering complex	1	47	0.430343	0.825894	ENSGALG00000014767
Molecular Function	GO:0000987	cis-regulatory region sequence-specific DNA binding	6	443	0.431174	0.825894	ENSGALG00000014184,ENSGALG00000005441,ENSGALG00000040270,ENSGALG00000014859,ENSGALG00000027907,ENSGALG00000012629
Molecular Function	GO:0016811	hydrolase activity, acting on carbon-nitrogen (but not peptide) bonds, in linear amides	1	47	0.430343	0.825894	ENSGALG00000048320
Molecular Function	GO:0070279	vitamin B6 binding	1	47	0.430343	0.825894	ENSGALG00000019175
Biological Process	GO:0015718	monocarboxylic acid transport	1	48	0.437134	0.83085	ENSGALG00000015148
Biological Process	GO:0035637	multicellular organismal signaling	1	48	0.437134	0.83085	ENSGALG00000013244
Biological Process	GO:0061387	regulation of extent of cell growth	1	48	0.437134	0.83085	ENSGALG00000002294
Biological Process	GO:1903008	organelle disassembly	1	48	0.437134	0.83085	ENSGALG00000033705
Cellular Component	GO:0034705	potassium channel complex	1	48	0.437134	0.83085	ENSGALG00000013244
Molecular Function	GO:0003678	DNA helicase activity	1	48	0.437134	0.83085	ENSGALG00000031327
Molecular Function	GO:0031625	ubiquitin protein ligase binding	2	124	0.434867	0.83085	ENSGALG00000014184,ENSGALG00000027932
Molecular Function	GO:0042277	peptide binding	2	124	0.434867	0.83085	ENSGALG00000005346,ENSGALG00000032980
Biological Process	GO:0000904	cell morphogenesis involved in differentiation	4	286	0.442645	0.832367	ENSGALG00000031018,ENSGALG00000002294,ENSGALG00000027170,ENSGALG00000005441
Biological Process	GO:0001704	formation of primary germ layer	1	49	0.443845	0.832367	ENSGALG00000014184
Biological Process	GO:0006906	vesicle fusion	1	49	0.443845	0.832367	ENSGALG00000015148
Biological Process	GO:0007498	mesoderm development	1	49	0.443845	0.832367	ENSGALG00000014184
Biological Process	GO:0009749	response to glucose	1	49	0.443845	0.832367	ENSGALG00000014184
Biological Process	GO:0009799	specification of symmetry	1	49	0.443845	0.832367	ENSGALG00000014184
Biological Process	GO:0009855	determination of bilateral symmetry	1	49	0.443845	0.832367	ENSGALG00000014184
Biological Process	GO:0031532	actin cytoskeleton reorganization	1	49	0.443845	0.832367	ENSGALG00000015148
Biological Process	GO:0031667	response to nutrient levels	2	125	0.438912	0.832367	ENSGALG00000041500,ENSGALG00000006629
Biological Process	GO:0048675	axon extension	1	49	0.443845	0.832367	ENSGALG00000002294
Biological Process	GO:1901990	regulation of mitotic cell cycle phase transition	2	126	0.442941	0.832367	ENSGALG00000015148,ENSGALG00000041500
Cellular Component	GO:0005684	U2-type spliceosomal complex	1	49	0.443845	0.832367	ENSGALG00000014747
Molecular Function	GO:0005544	calcium-dependent phospholipid binding	1	49	0.443845	0.832367	ENSGALG00000015148
Molecular Function	GO:0044325	transmembrane transporter binding	1	49	0.443845	0.832367	ENSGALG00000013244
Biological Process	GO:0030163	protein catabolic process	6	450	0.445969	0.835555	ENSGALG00000014732,ENSGALG00000048542,ENSGALG00000031355,ENSGALG00000034584,ENSGALG00000031018,ENSGALG00000033705
Biological Process	GO:0000302	response to reactive oxygen species	1	50	0.450476	0.83615	ENSGALG00000015704
Biological Process	GO:0009123	nucleoside monophosphate metabolic process	1	50	0.450476	0.83615	ENSGALG00000027295
Biological Process	GO:0010921	regulation of phosphatase activity	1	50	0.450476	0.83615	ENSGALG00000032004
Biological Process	GO:0016070	RNA metabolic process	26	2108	0.450906	0.83615	ENSGALG00000035785,ENSGALG00000014790,ENSGALG00000034905,novel.508,ENSGALG00000015704,ENSGALG00000035502,ENSGALG00000025868,ENSGALG00000040270,ENSGALG00000015268,ENSGALG00000005316,ENSGALG00000032004,ENSGALG00000040086,ENSGALG00000037322,ENSGALG00000048320,novel.15678,ENSGALG00000014184,ENSGALG00000037160,ENSGALG00000027907,ENSGALG00000029545,ENSGALG00000015641,ENSGALG00000014721,ENSGALG000000388…
Biological Process	GO:0046700	heterocycle catabolic process	3	208	0.450453	0.83615	ENSGALG00000048320,ENSGALG00000015268,ENSGALG00000047713
Biological Process	GO:0048024	regulation of mRNA splicing, via spliceosome	1	50	0.450476	0.83615	ENSGALG00000040086
Biological Process	GO:0051048	negative regulation of secretion	1	50	0.450476	0.83615	ENSGALG00000015148
Cellular Component	GO:0005884	actin filament	1	50	0.450476	0.83615	ENSGALG00000015148
Cellular Component	GO:0042383	sarcolemma	1	50	0.450476	0.83615	ENSGALG00000015148
Molecular Function	GO:0000287	magnesium ion binding	2	128	0.450952	0.83615	ENSGALG00000015268,ENSGALG00000014784
Molecular Function	GO:0016835	carbon-oxygen lyase activity	1	50	0.450476	0.83615	ENSGALG00000019175
Biological Process	GO:0002695	negative regulation of leukocyte activation	1	51	0.457029	0.836401	ENSGALG00000015148
Biological Process	GO:0009746	response to hexose	1	51	0.457029	0.836401	ENSGALG00000014184
Biological Process	GO:0033108	mitochondrial respiratory chain complex assembly	1	51	0.457029	0.836401	ENSGALG00000037299
Biological Process	GO:0033135	regulation of peptidyl-serine phosphorylation	1	51	0.457029	0.836401	ENSGALG00000015704
Biological Process	GO:0034284	response to monosaccharide	1	51	0.457029	0.836401	ENSGALG00000014184
Biological Process	GO:0035967	cellular response to topologically incorrect protein	1	51	0.457029	0.836401	ENSGALG00000033705
Biological Process	GO:0044270	cellular nitrogen compound catabolic process	3	209	0.453557	0.836401	ENSGALG00000047713,ENSGALG00000048320,ENSGALG00000015268
Biological Process	GO:0061982	meiosis I cell cycle process	1	51	0.457029	0.836401	ENSGALG00000038817
Biological Process	GO:0090174	organelle membrane fusion	1	51	0.457029	0.836401	ENSGALG00000015148
Biological Process	GO:1990542	mitochondrial transmembrane transport	1	51	0.457029	0.836401	ENSGALG00000015372
Cellular Component	GO:0030136	clathrin-coated vesicle	1	51	0.457029	0.836401	ENSGALG00000006629
Cellular Component	GO:0045177	apical part of cell	2	129	0.454934	0.836401	ENSGALG00000023379,ENSGALG00000015148
Molecular Function	GO:0008289	lipid binding	5	371	0.451869	0.836401	ENSGALG00000033705,ENSGALG00000006629,ENSGALG00000030920,ENSGALG00000015148,ENSGALG00000030382
Molecular Function	GO:0030234	enzyme regulator activity	8	618	0.453654	0.836401	ENSGALG00000004591,ENSGALG00000048307,novel.13023,ENSGALG00000038817,ENSGALG00000015641,ENSGALG00000050647,ENSGALG00000015148,ENSGALG00000048910
Biological Process	GO:0002062	chondrocyte differentiation	1	52	0.463504	0.838711	ENSGALG00000005441
Biological Process	GO:0007254	JNK cascade	1	52	0.463504	0.838711	ENSGALG00000015443
Biological Process	GO:0010977	negative regulation of neuron projection development	1	52	0.463504	0.838711	ENSGALG00000002294
Biological Process	GO:0022408	negative regulation of cell-cell adhesion	1	52	0.463504	0.838711	ENSGALG00000015148
Biological Process	GO:0036503	ERAD pathway	1	52	0.463504	0.838711	ENSGALG00000033705
Biological Process	GO:0044265	cellular macromolecule catabolic process	7	539	0.459959	0.838711	ENSGALG00000034584,ENSGALG00000031018,ENSGALG00000033705,ENSGALG00000048542,ENSGALG00000031355,ENSGALG00000015268,ENSGALG00000014732
Biological Process	GO:0046660	female sex differentiation	1	52	0.463504	0.838711	ENSGALG00000035998
Biological Process	GO:0048583	regulation of response to stimulus	18	1451	0.460416	0.838711	ENSGALG00000015704,ENSGALG00000031018,ENSGALG00000032980,ENSGALG00000015443,ENSGALG00000050647,ENSGALG00000002294,novel.13023,ENSGALG00000027170,ENSGALG00000027932,ENSGALG00000048910,ENSGALG00000015148,ENSGALG00000023379,ENSGALG00000014184,ENSGALG00000048320,ENSGALG00000014732,ENSGALG00000031991,ENSGALG00000048307,ENSGALG00000004591
Biological Process	GO:0051051	negative regulation of transport	2	130	0.458899	0.838711	ENSGALG00000015148,ENSGALG00000015704
Biological Process	GO:0051224	negative regulation of protein transport	1	52	0.463504	0.838711	ENSGALG00000015704
Biological Process	GO:0060485	mesenchyme development	2	131	0.462847	0.838711	ENSGALG00000014184,ENSGALG00000002294
Biological Process	GO:1903828	negative regulation of cellular protein localization	1	52	0.463504	0.838711	ENSGALG00000015704
Cellular Component	GO:0005694	chromosome	7	541	0.463823	0.838711	novel.508,ENSGALG00000047126,ENSGALG00000037322,ENSGALG00000015372,ENSGALG00000014184,ENSGALG00000054915,ENSGALG00000027932
Biological Process	GO:0002699	positive regulation of immune effector process	1	53	0.469902	0.841102	ENSGALG00000015148
Biological Process	GO:0009991	response to extracellular stimulus	2	133	0.470693	0.841102	ENSGALG00000006629,ENSGALG00000041500
Biological Process	GO:0016050	vesicle organization	2	133	0.470693	0.841102	ENSGALG00000015148,ENSGALG00000030382
Biological Process	GO:0018209	peptidyl-serine modification	2	133	0.470693	0.841102	ENSGALG00000015704,ENSGALG00000014784
Biological Process	GO:0030902	hindbrain development	1	53	0.469902	0.841102	ENSGALG00000005441
Biological Process	GO:0035148	tube formation	1	53	0.469902	0.841102	ENSGALG00000005441
Biological Process	GO:0043087	regulation of GTPase activity	3	213	0.465898	0.841102	ENSGALG00000048307,ENSGALG00000050647,ENSGALG00000048910
Biological Process	GO:0045619	regulation of lymphocyte differentiation	1	53	0.469902	0.841102	ENSGALG00000015148
Biological Process	GO:0046887	positive regulation of hormone secretion	1	53	0.469902	0.841102	ENSGALG00000006629
Biological Process	GO:1902107	positive regulation of leukocyte differentiation	1	53	0.469902	0.841102	ENSGALG00000015148
Biological Process	GO:1903708	positive regulation of hemopoiesis	1	53	0.469902	0.841102	ENSGALG00000015148
Cellular Component	GO:0005795	Golgi stack	1	53	0.469902	0.841102	ENSGALG00000030382
Molecular Function	GO:0044389	ubiquitin-like protein ligase binding	2	133	0.470693	0.841102	ENSGALG00000014184,ENSGALG00000027932
Biological Process	GO:0002685	regulation of leukocyte migration	1	54	0.476224	0.843338	ENSGALG00000015148
Biological Process	GO:0006281	DNA repair	4	299	0.476651	0.843338	ENSGALG00000039023,ENSGALG00000027932,ENSGALG00000031991,ENSGALG00000014732
Biological Process	GO:0007292	female gamete generation	1	54	0.476224	0.843338	ENSGALG00000006629
Biological Process	GO:0008360	regulation of cell shape	1	54	0.476224	0.843338	ENSGALG00000015148
Biological Process	GO:0048562	embryonic organ morphogenesis	2	134	0.47459	0.843338	ENSGALG00000039023,ENSGALG00000014184
Biological Process	GO:0050866	negative regulation of cell activation	1	54	0.476224	0.843338	ENSGALG00000015148
Biological Process	GO:0071674	mononuclear cell migration	1	54	0.476224	0.843338	ENSGALG00000015148
Biological Process	GO:0072331	signal transduction by p53 class mediator	1	54	0.476224	0.843338	ENSGALG00000048320
Biological Process	GO:0097305	response to alcohol	1	54	0.476224	0.843338	ENSGALG00000014184
Biological Process	GO:1904950	negative regulation of establishment of protein localization	1	54	0.476224	0.843338	ENSGALG00000015704
Molecular Function	GO:0042826	histone deacetylase binding	1	54	0.476224	0.843338	ENSGALG00000014721
Biological Process	GO:0001764	neuron migration	1	55	0.482472	0.848307	ENSGALG00000002294
Biological Process	GO:0006664	glycolipid metabolic process	1	55	0.482472	0.848307	ENSGALG00000015349
Biological Process	GO:0007052	mitotic spindle organization	1	55	0.482472	0.848307	ENSGALG00000033705
Biological Process	GO:0042098	T cell proliferation	1	55	0.482472	0.848307	ENSGALG00000015148
Biological Process	GO:0055067	monovalent inorganic cation homeostasis	1	55	0.482472	0.848307	ENSGALG00000002227
Molecular Function	GO:0016763	pentosyltransferase activity	1	55	0.482472	0.848307	ENSGALG00000047713
Molecular Function	GO:0016922	nuclear receptor binding	1	55	0.482472	0.848307	ENSGALG00000015372
Biological Process	GO:0031326	regulation of cellular biosynthetic process	20	1637	0.483073	0.848607	ENSGALG00000014859,ENSGALG00000012629,ENSGALG00000015641,ENSGALG00000029545,ENSGALG00000005441,ENSGALG00000014721,ENSGALG00000038817,ENSGALG00000027907,ENSGALG00000037160,ENSGALG00000014184,novel.15678,ENSGALG00000048320,ENSGALG00000040086,ENSGALG00000032004,ENSGALG00000040270,ENSGALG00000035502,ENSGALG00000034905,ENSGALG00000014790,ENSGALG00000035785,ENSGALG00000015704
Biological Process	GO:0048609	multicellular organismal reproductive process	3	219	0.484179	0.849793	ENSGALG00000001109,ENSGALG00000040704,ENSGALG00000006629
Biological Process	GO:0007098	centrosome cycle	1	56	0.488645	0.851565	ENSGALG00000035362
Biological Process	GO:0009743	response to carbohydrate	1	56	0.488645	0.851565	ENSGALG00000014184
Biological Process	GO:0010721	negative regulation of cell development	1	56	0.488645	0.851565	ENSGALG00000002294
Biological Process	GO:0033993	response to lipid	3	220	0.487198	0.851565	ENSGALG00000014184,ENSGALG00000015148,ENSGALG00000006629
Biological Process	GO:0050870	positive regulation of T cell activation	1	56	0.488645	0.851565	ENSGALG00000015148
Biological Process	GO:1903509	liposaccharide metabolic process	1	56	0.488645	0.851565	ENSGALG00000015349
Cellular Component	GO:1990204	oxidoreductase complex	1	56	0.488645	0.851565	ENSGALG00000012061
Molecular Function	GO:0032182	ubiquitin-like protein binding	1	56	0.488645	0.851565	ENSGALG00000038817
Biological Process	GO:0044281	small molecule metabolic process	11	889	0.489678	0.852611	ENSGALG00000027295,ENSGALG00000047713,ENSGALG00000043758,ENSGALG00000015704,ENSGALG00000048320,ENSGALG00000015372,ENSGALG00000006629,ENSGALG00000023689,ENSGALG00000015268,ENSGALG00000019175,ENSGALG00000026195
Biological Process	GO:0032504	multicellular organism reproduction	3	221	0.490208	0.85278	ENSGALG00000001109,ENSGALG00000006629,ENSGALG00000040704
Biological Process	GO:0006497	protein lipidation	1	57	0.494745	0.85614	ENSGALG00000015349
Biological Process	GO:0009411	response to UV	1	57	0.494745	0.85614	ENSGALG00000014732
Biological Process	GO:0015980	energy derivation by oxidation of organic compounds	2	139	0.493816	0.85614	ENSGALG00000015372,ENSGALG00000037299
Biological Process	GO:0051099	positive regulation of binding	1	57	0.494745	0.85614	ENSGALG00000015704
Cellular Component	GO:0005604	basement membrane	1	57	0.494745	0.85614	ENSGALG00000005426
Molecular Function	GO:0008022	protein C-terminus binding	1	57	0.494745	0.85614	ENSGALG00000014790
Biological Process	GO:0006119	oxidative phosphorylation	1	58	0.500773	0.862783	ENSGALG00000015372
Biological Process	GO:0010212	response to ionizing radiation	1	58	0.500773	0.862783	ENSGALG00000014732
Biological Process	GO:0010634	positive regulation of epithelial cell migration	1	58	0.500773	0.862783	ENSGALG00000015148
Biological Process	GO:0035966	response to topologically incorrect protein	1	58	0.500773	0.862783	ENSGALG00000033705
Biological Process	GO:0042158	lipoprotein biosynthetic process	1	58	0.500773	0.862783	ENSGALG00000015349
Biological Process	GO:0007030	Golgi organization	1	59	0.50673	0.864822	ENSGALG00000030382
Biological Process	GO:0007568	aging	1	59	0.50673	0.864822	ENSGALG00000031018
Biological Process	GO:0009889	regulation of biosynthetic process	20	1655	0.503783	0.864822	ENSGALG00000035502,ENSGALG00000034905,ENSGALG00000014790,ENSGALG00000035785,ENSGALG00000015704,ENSGALG00000040086,ENSGALG00000032004,ENSGALG00000040270,ENSGALG00000037160,ENSGALG00000027907,novel.15678,ENSGALG00000014184,ENSGALG00000048320,ENSGALG00000014859,ENSGALG00000012629,ENSGALG00000015641,ENSGALG00000029545,ENSGALG00000005441,ENSGALG00000038817,ENSGALG00000014721
Biological Process	GO:0009913	epidermal cell differentiation	1	59	0.50673	0.864822	ENSGALG00000015148
Biological Process	GO:0010594	regulation of endothelial cell migration	1	59	0.50673	0.864822	ENSGALG00000015148
Biological Process	GO:0035265	organ growth	1	59	0.50673	0.864822	ENSGALG00000014184
Biological Process	GO:0044770	cell cycle phase transition	3	226	0.505128	0.864822	ENSGALG00000015148,ENSGALG00000038817,ENSGALG00000041500
Biological Process	GO:1901564	organonitrogen compound metabolic process	34	2835	0.506783	0.864822	ENSGALG00000023689,ENSGALG00000041500,ENSGALG00000036774,ENSGALG00000026991,ENSGALG00000048320,ENSGALG00000014184,ENSGALG00000015372,ENSGALG00000014747,ENSGALG00000047713,ENSGALG00000005346,ENSGALG00000015082,ENSGALG00000034584,ENSGALG00000015704,ENSGALG00000052796,ENSGALG00000015443,ENSGALG00000031018,ENSGALG00000043758,ENSGALG00000015641,ENSGALG00000031355,ENSGALG00000030920,ENSGALG00000014732,…
Molecular Function	GO:0005216	ion channel activity	4	310	0.504807	0.864822	ENSGALG00000043758,ENSGALG00000013244,ENSGALG00000026241,ENSGALG00000015372
Molecular Function	GO:0005230	extracellular ligand-gated ion channel activity	1	59	0.50673	0.864822	ENSGALG00000026241
Molecular Function	GO:0005261	cation channel activity	3	226	0.505128	0.864822	ENSGALG00000015372,ENSGALG00000013244,ENSGALG00000043758
Biological Process	GO:0006887	exocytosis	2	144	0.512595	0.867266	ENSGALG00000035780,ENSGALG00000015148
Biological Process	GO:0030308	negative regulation of cell growth	1	60	0.512615	0.867266	ENSGALG00000002294
Biological Process	GO:0032944	regulation of mononuclear cell proliferation	1	60	0.512615	0.867266	ENSGALG00000015148
Biological Process	GO:0050670	regulation of lymphocyte proliferation	1	60	0.512615	0.867266	ENSGALG00000015148
Biological Process	GO:0050796	regulation of insulin secretion	1	60	0.512615	0.867266	ENSGALG00000006629
Biological Process	GO:0072073	kidney epithelium development	1	60	0.512615	0.867266	ENSGALG00000014184
Biological Process	GO:1903039	positive regulation of leukocyte cell-cell adhesion	1	60	0.512615	0.867266	ENSGALG00000015148
Cellular Component	GO:0005634	nucleus	44	3682	0.512102	0.867266	ENSGALG00000031327,ENSGALG00000038064,ENSGALG00000040086,ENSGALG00000027932,ENSGALG00000005316,ENSGALG00000035760,novel.508,ENSGALG00000015704,ENSGALG00000033272,ENSGALG00000035785,ENSGALG00000034905,ENSGALG00000054915,ENSGALG00000031018,ENSGALG00000035502,ENSGALG00000015443,ENSGALG00000047126,ENSGALG00000012629,ENSGALG00000041500,ENSGALG00000015333,ENSGALG00000035998,ENSGALG00000037322,ENSGALG00…
Molecular Function	GO:0003774	cytoskeletal motor activity	1	60	0.512615	0.867266	ENSGALG00000043034
Molecular Function	GO:0016829	lyase activity	2	143	0.508876	0.867266	ENSGALG00000027630,ENSGALG00000019175
Biological Process	GO:0002262	myeloid cell homeostasis	1	61	0.518431	0.874853	ENSGALG00000015148
Biological Process	GO:0031023	microtubule organizing center organization	1	61	0.518431	0.874853	ENSGALG00000035362
Molecular Function	GO:0043021	ribonucleoprotein complex binding	1	61	0.518431	0.874853	ENSGALG00000000218
Biological Process	GO:0022414	reproductive process	5	401	0.520131	0.875473	ENSGALG00000035998,ENSGALG00000040704,ENSGALG00000006629,ENSGALG00000001109,ENSGALG00000038817
Biological Process	GO:0046394	carboxylic acid biosynthetic process	2	146	0.519978	0.875473	ENSGALG00000023689,ENSGALG00000019175
Biological Process	GO:1901361	organic cyclic compound catabolic process	3	231	0.519823	0.875473	ENSGALG00000015268,ENSGALG00000048320,ENSGALG00000047713
Biological Process	GO:0000003	reproduction	5	402	0.522349	0.877605	ENSGALG00000001109,ENSGALG00000038817,ENSGALG00000035998,ENSGALG00000006629,ENSGALG00000040704
Biological Process	GO:0014070	response to organic cyclic compound	3	232	0.522734	0.877605	ENSGALG00000015148,ENSGALG00000014184,ENSGALG00000013244
Molecular Function	GO:0019904	protein domain specific binding	3	232	0.522734	0.877605	ENSGALG00000014184,ENSGALG00000006629,ENSGALG00000002605
Biological Process	GO:0016053	organic acid biosynthetic process	2	147	0.523642	0.878381	ENSGALG00000023689,ENSGALG00000019175
Biological Process	GO:0032872	regulation of stress-activated MAPK cascade	1	62	0.524178	0.878533	ENSGALG00000015443
Biological Process	GO:0016052	carbohydrate catabolic process	1	63	0.529857	0.882796	ENSGALG00000026195
Biological Process	GO:0070302	regulation of stress-activated protein kinase signaling cascade	1	63	0.529857	0.882796	ENSGALG00000015443
Biological Process	GO:0070663	regulation of leukocyte proliferation	1	63	0.529857	0.882796	ENSGALG00000015148
Biological Process	GO:0071383	cellular response to steroid hormone stimulus	1	63	0.529857	0.882796	ENSGALG00000015148
Biological Process	GO:0097529	myeloid leukocyte migration	1	63	0.529857	0.882796	ENSGALG00000015148
Biological Process	GO:1902531	regulation of intracellular signal transduction	7	575	0.52837	0.882796	ENSGALG00000050647,ENSGALG00000048307,ENSGALG00000015443,ENSGALG00000023379,ENSGALG00000048320,ENSGALG00000048910,novel.13023
Molecular Function	GO:0008201	heparin binding	1	63	0.529857	0.882796	ENSGALG00000004591
Biological Process	GO:0000902	cell morphogenesis	5	408	0.535564	0.885567	ENSGALG00000015148,ENSGALG00000005441,ENSGALG00000002294,ENSGALG00000027170,ENSGALG00000031018
Biological Process	GO:0008016	regulation of heart contraction	1	64	0.535468	0.885567	ENSGALG00000013244
Biological Process	GO:0019722	calcium-mediated signaling	1	64	0.535468	0.885567	ENSGALG00000048320
Biological Process	GO:0031345	negative regulation of cell projection organization	1	64	0.535468	0.885567	ENSGALG00000002294
Biological Process	GO:0032989	cellular component morphogenesis	4	321	0.532289	0.885567	ENSGALG00000031018,ENSGALG00000027170,ENSGALG00000002294,ENSGALG00000005441
Biological Process	GO:0044282	small molecule catabolic process	2	150	0.534521	0.885567	ENSGALG00000047713,ENSGALG00000026195
Biological Process	GO:0050770	regulation of axonogenesis	1	64	0.535468	0.885567	ENSGALG00000002294
Molecular Function	GO:0050660	flavin adenine dinucleotide binding	1	64	0.535468	0.885567	ENSGALG00000051260
Molecular Function	GO:0140030	modification-dependent protein binding	1	64	0.535468	0.885567	ENSGALG00000033705
Biological Process	GO:0016311	dephosphorylation	2	151	0.53811	0.888287	ENSGALG00000034801,ENSGALG00000032004
Cellular Component	GO:0005769	early endosome	2	151	0.53811	0.888287	ENSGALG00000037160,ENSGALG00000029545
Biological Process	GO:0002274	myeloid leukocyte activation	1	65	0.541013	0.888614	ENSGALG00000035780
Biological Process	GO:0006909	phagocytosis	1	65	0.541013	0.888614	ENSGALG00000015148
Biological Process	GO:0035303	regulation of dephosphorylation	1	65	0.541013	0.888614	ENSGALG00000032004
Cellular Component	GO:0005777	peroxisome	1	65	0.541013	0.888614	ENSGALG00000015268
Cellular Component	GO:0042579	microbody	1	65	0.541013	0.888614	ENSGALG00000015268
Cellular Component	GO:1902494	catalytic complex	9	752	0.539919	0.888614	ENSGALG00000047713,ENSGALG00000014747,ENSGALG00000012061,ENSGALG00000014790,ENSGALG00000048320,ENSGALG00000027170,ENSGALG00000038817,ENSGALG00000014732,ENSGALG00000015641
Biological Process	GO:0048585	negative regulation of response to stimulus	7	583	0.543155	0.891389	ENSGALG00000015148,ENSGALG00000015704,ENSGALG00000048910,ENSGALG00000002294,ENSGALG00000015443,ENSGALG00000050647,ENSGALG00000048307
Biological Process	GO:0006486	protein glycosylation	2	153	0.54523	0.892754	ENSGALG00000026991,ENSGALG00000015443
Biological Process	GO:0010468	regulation of gene expression	23	1946	0.545345	0.892754	ENSGALG00000015641,ENSGALG00000029545,ENSGALG00000005441,ENSGALG00000038817,ENSGALG00000014721,ENSGALG00000014859,ENSGALG00000012629,ENSGALG00000048320,novel.15678,ENSGALG00000014184,ENSGALG00000015148,ENSGALG00000039023,ENSGALG00000037160,ENSGALG00000027907,ENSGALG00000015268,ENSGALG00000040270,ENSGALG00000040086,ENSGALG00000032004,ENSGALG00000034905,ENSGALG00000014790,ENSGALG00000035785,ENSGALG…
Biological Process	GO:0043413	macromolecule glycosylation	2	153	0.54523	0.892754	ENSGALG00000026991,ENSGALG00000015443
Biological Process	GO:0006661	phosphatidylinositol biosynthetic process	1	66	0.546492	0.893147	ENSGALG00000015349
Biological Process	GO:0044272	sulfur compound biosynthetic process	1	66	0.546492	0.893147	ENSGALG00000019175
Cellular Component	GO:1990234	transferase complex	5	414	0.548614	0.895873	ENSGALG00000027170,ENSGALG00000014732,ENSGALG00000038817,ENSGALG00000014790,ENSGALG00000015641
Biological Process	GO:0002285	lymphocyte activation involved in immune response	1	67	0.551906	0.89679	ENSGALG00000015148
Biological Process	GO:0019953	sexual reproduction	3	242	0.551308	0.89679	ENSGALG00000040704,ENSGALG00000006629,ENSGALG00000001109
Biological Process	GO:0061025	membrane fusion	1	67	0.551906	0.89679	ENSGALG00000015148
Biological Process	GO:0098876	vesicle-mediated transport to the plasma membrane	1	67	0.551906	0.89679	ENSGALG00000030382
Biological Process	GO:1902850	microtubule cytoskeleton organization involved in mitosis	1	67	0.551906	0.89679	ENSGALG00000033705
Cellular Component	GO:0016323	basolateral plasma membrane	1	67	0.551906	0.89679	ENSGALG00000015148
Biological Process	GO:0006310	DNA recombination	2	156	0.555768	0.901579	ENSGALG00000039023,ENSGALG00000031991
Biological Process	GO:0070085	glycosylation	2	156	0.555768	0.901579	ENSGALG00000015443,ENSGALG00000026991
Biological Process	GO:0048284	organelle fusion	1	68	0.557256	0.901766	ENSGALG00000015148
Biological Process	GO:1990138	neuron projection extension	1	68	0.557256	0.901766	ENSGALG00000002294
Molecular Function	GO:1901981	phosphatidylinositol phosphate binding	1	68	0.557256	0.901766	ENSGALG00000030382
Biological Process	GO:0000122	negative regulation of transcription by RNA polymerase II	3	245	0.559683	0.904951	ENSGALG00000027907,ENSGALG00000014721,ENSGALG00000015704
Biological Process	GO:0010001	glial cell differentiation	1	69	0.562542	0.906108	ENSGALG00000005441
Biological Process	GO:0043009	chordate embryonic development	2	158	0.562697	0.906108	ENSGALG00000014184,ENSGALG00000039023
Biological Process	GO:0043588	skin development	1	69	0.562542	0.906108	ENSGALG00000015148
Biological Process	GO:0046467	membrane lipid biosynthetic process	1	69	0.562542	0.906108	ENSGALG00000015349
Biological Process	GO:0050684	regulation of mRNA processing	1	69	0.562542	0.906108	ENSGALG00000040086
Biological Process	GO:0007266	Rho protein signal transduction	1	70	0.567765	0.909809	ENSGALG00000023379
Biological Process	GO:0022409	positive regulation of cell-cell adhesion	1	70	0.567765	0.909809	ENSGALG00000015148
Biological Process	GO:0035108	limb morphogenesis	1	70	0.567765	0.909809	ENSGALG00000031018
Biological Process	GO:0051651	maintenance of location in cell	1	70	0.567765	0.909809	ENSGALG00000015704
Biological Process	GO:0140013	meiotic nuclear division	1	70	0.567765	0.909809	ENSGALG00000038817
Cellular Component	GO:0031514	motile cilium	1	70	0.567765	0.909809	ENSGALG00000015148
Molecular Function	GO:0033218	amide binding	2	160	0.569549	0.911926	ENSGALG00000032980,ENSGALG00000005346
Biological Process	GO:0035107	appendage morphogenesis	1	71	0.572927	0.915104	ENSGALG00000031018
Biological Process	GO:0051168	nuclear export	1	71	0.572927	0.915104	ENSGALG00000015704
Cellular Component	GO:0009925	basal plasma membrane	1	71	0.572927	0.915104	ENSGALG00000015148
Molecular Function	GO:0015267	channel activity	4	339	0.575589	0.917869	ENSGALG00000026241,ENSGALG00000015372,ENSGALG00000013244,ENSGALG00000043758
Molecular Function	GO:0022803	passive transmembrane transporter activity	4	339	0.575589	0.917869	ENSGALG00000043758,ENSGALG00000013244,ENSGALG00000015372,ENSGALG00000026241
Biological Process	GO:0044703	multi-organism reproductive process	3	251	0.576152	0.918024	ENSGALG00000006629,ENSGALG00000040704,ENSGALG00000001109
Biological Process	GO:0008361	regulation of cell size	1	72	0.578027	0.918783	ENSGALG00000002294
Biological Process	GO:0030595	leukocyte chemotaxis	1	72	0.578027	0.918783	ENSGALG00000015148
Molecular Function	GO:0030594	neurotransmitter receptor activity	1	72	0.578027	0.918783	ENSGALG00000026241
Biological Process	GO:0003006	developmental process involved in reproduction	3	252	0.57886	0.919365	ENSGALG00000035998,ENSGALG00000006629,ENSGALG00000001109
Biological Process	GO:0001837	epithelial to mesenchymal transition	1	73	0.583067	0.921591	ENSGALG00000014184
Biological Process	GO:0006813	potassium ion transport	1	73	0.583067	0.921591	ENSGALG00000013244
Biological Process	GO:0007160	cell-matrix adhesion	1	73	0.583067	0.921591	ENSGALG00000005426
Biological Process	GO:0008544	epidermis development	1	73	0.583067	0.921591	ENSGALG00000015148
Biological Process	GO:0017157	regulation of exocytosis	1	73	0.583067	0.921591	ENSGALG00000015148
Biological Process	GO:0048871	multicellular organismal homeostasis	2	164	0.583021	0.921591	ENSGALG00000006629,ENSGALG00000026598
Biological Process	GO:0002791	regulation of peptide secretion	1	74	0.588046	0.924274	ENSGALG00000006629
Biological Process	GO:0009314	response to radiation	2	165	0.586341	0.924274	ENSGALG00000014732,ENSGALG00000015704
Biological Process	GO:0033157	regulation of intracellular protein transport	1	74	0.588046	0.924274	ENSGALG00000015704
Biological Process	GO:0044267	cellular protein metabolic process	24	2070	0.5857	0.924274	ENSGALG00000014732,ENSGALG00000031355,ENSGALG00000015641,ENSGALG00000026991,ENSGALG00000036774,ENSGALG00000041500,ENSGALG00000015349,ENSGALG00000015148,ENSGALG00000014784,ENSGALG00000014184,ENSGALG00000014747,ENSGALG00000005346,ENSGALG00000033705,ENSGALG00000034584,ENSGALG00000015082,ENSGALG00000040263,ENSGALG00000052796,ENSGALG00000015704,ENSGALG00000048542,ENSGALG00000014790,ENSGALG00000031018,…
Biological Process	GO:0051403	stress-activated MAPK cascade	1	74	0.588046	0.924274	ENSGALG00000015443
Biological Process	GO:0090276	regulation of peptide hormone secretion	1	74	0.588046	0.924274	ENSGALG00000006629
Molecular Function	GO:0003714	transcription corepressor activity	1	74	0.588046	0.924274	ENSGALG00000014721
Molecular Function	GO:0005524	ATP binding	13	1129	0.588876	0.924841	ENSGALG00000043034,ENSGALG00000033705,ENSGALG00000027630,ENSGALG00000031327,ENSGALG00000023689,ENSGALG00000033061,ENSGALG00000013244,ENSGALG00000053478,ENSGALG00000043758,ENSGALG00000014784,ENSGALG00000029783,ENSGALG00000014790,ENSGALG00000048542
Biological Process	GO:0051704	multi-organism process	3	256	0.589582	0.925211	ENSGALG00000001109,ENSGALG00000006629,ENSGALG00000040704
Biological Process	GO:0009267	cellular response to starvation	1	75	0.592967	0.929045	ENSGALG00000041500
Cellular Component	GO:0140534	endoplasmic reticulum protein-containing complex	1	75	0.592967	0.929045	ENSGALG00000033705
Biological Process	GO:0001667	ameboidal-type cell migration	2	168	0.596182	0.932216	ENSGALG00000002294,ENSGALG00000015148
Biological Process	GO:0009057	macromolecule catabolic process	7	613	0.596803	0.932216	ENSGALG00000033705,ENSGALG00000031018,ENSGALG00000034584,ENSGALG00000014732,ENSGALG00000015268,ENSGALG00000031355,ENSGALG00000048542
Biological Process	GO:0033365	protein localization to organelle	4	348	0.596383	0.932216	ENSGALG00000027932,ENSGALG00000039023,ENSGALG00000000218,ENSGALG00000015704
Biological Process	GO:0060047	heart contraction	1	76	0.597829	0.932216	ENSGALG00000013244
Biological Process	GO:0090087	regulation of peptide transport	1	76	0.597829	0.932216	ENSGALG00000006629
Cellular Component	GO:0098800	inner mitochondrial membrane protein complex	1	76	0.597829	0.932216	ENSGALG00000015372
Biological Process	GO:0040007	growth	4	349	0.598657	0.932769	ENSGALG00000006629,ENSGALG00000002294,ENSGALG00000014184,ENSGALG00000015148
Biological Process	GO:1901987	regulation of cell cycle phase transition	2	169	0.599424	0.933226	ENSGALG00000041500,ENSGALG00000015148
Biological Process	GO:0021953	central nervous system neuron differentiation	1	77	0.602634	0.936763	ENSGALG00000005441
Biological Process	GO:0048568	embryonic organ development	2	170	0.602646	0.936763	ENSGALG00000039023,ENSGALG00000014184
Biological Process	GO:0001818	negative regulation of cytokine production	1	78	0.607381	0.937469	ENSGALG00000015148
Biological Process	GO:0006006	glucose metabolic process	1	78	0.607381	0.937469	ENSGALG00000006629
Biological Process	GO:0007369	gastrulation	1	78	0.607381	0.937469	ENSGALG00000014184
Biological Process	GO:0043542	endothelial cell migration	1	78	0.607381	0.937469	ENSGALG00000015148
Biological Process	GO:0051345	positive regulation of hydrolase activity	3	262	0.605336	0.937469	ENSGALG00000048910,ENSGALG00000048307,ENSGALG00000050647
Biological Process	GO:1901575	organic substance catabolic process	11	969	0.606943	0.937469	ENSGALG00000012061,ENSGALG00000048542,ENSGALG00000048320,ENSGALG00000047713,ENSGALG00000031018,ENSGALG00000014732,ENSGALG00000015268,ENSGALG00000031355,ENSGALG00000026195,ENSGALG00000033705,ENSGALG00000034584
Cellular Component	GO:0019897	extrinsic component of plasma membrane	1	78	0.607381	0.937469	ENSGALG00000015148
Molecular Function	GO:0005319	lipid transporter activity	1	78	0.607381	0.937469	ENSGALG00000006629
Molecular Function	GO:0061629	RNA polymerase II-specific DNA-binding transcription factor binding	1	78	0.607381	0.937469	ENSGALG00000015372
Biological Process	GO:0009792	embryo development ending in birth or egg hatching	2	172	0.609032	0.938098	ENSGALG00000014184,ENSGALG00000039023
Biological Process	GO:0021537	telencephalon development	1	79	0.612072	0.938098	ENSGALG00000005441
Biological Process	GO:0042445	hormone metabolic process	1	79	0.612072	0.938098	ENSGALG00000006629
Biological Process	GO:0042594	response to starvation	1	79	0.612072	0.938098	ENSGALG00000041500
Biological Process	GO:0051251	positive regulation of lymphocyte activation	1	79	0.612072	0.938098	ENSGALG00000015148
Biological Process	GO:0051607	defense response to virus	1	79	0.612072	0.938098	ENSGALG00000013244
Biological Process	GO:0140546	defense response to symbiont	1	79	0.612072	0.938098	ENSGALG00000013244
Biological Process	GO:1903046	meiotic cell cycle process	1	79	0.612072	0.938098	ENSGALG00000038817
Molecular Function	GO:0004867	serine-type endopeptidase inhibitor activity	1	79	0.612072	0.938098	ENSGALG00000004591
Biological Process	GO:0016049	cell growth	2	174	0.615341	0.942272	ENSGALG00000006629,ENSGALG00000002294
Biological Process	GO:0034599	cellular response to oxidative stress	1	80	0.616708	0.942272	ENSGALG00000015704
Biological Process	GO:0045926	negative regulation of growth	1	80	0.616708	0.942272	ENSGALG00000002294
Biological Process	GO:0048545	response to steroid hormone	1	80	0.616708	0.942272	ENSGALG00000015148
Biological Process	GO:0002460	adaptive immune response based on somatic recombination of immune receptors built from immunoglobulin superfamily domains	1	81	0.621288	0.943027	ENSGALG00000015148
Biological Process	GO:0002697	regulation of immune effector process	1	82	0.625814	0.943027	ENSGALG00000015148
Biological Process	GO:0003015	heart process	1	81	0.621288	0.943027	ENSGALG00000013244
Biological Process	GO:0007601	visual perception	1	82	0.625814	0.943027	ENSGALG00000026598
Biological Process	GO:0009060	aerobic respiration	1	82	0.625814	0.943027	ENSGALG00000015372
Biological Process	GO:0010632	regulation of epithelial cell migration	1	82	0.625814	0.943027	ENSGALG00000015148
Biological Process	GO:0019538	protein metabolic process	26	2278	0.621683	0.943027	ENSGALG00000014790,ENSGALG00000048542,ENSGALG00000015704,ENSGALG00000052796,ENSGALG00000040263,ENSGALG00000002605,ENSGALG00000015617,ENSGALG00000015443,ENSGALG00000031018,ENSGALG00000005346,ENSGALG00000015082,ENSGALG00000034584,ENSGALG00000033705,ENSGALG00000014184,ENSGALG00000014784,ENSGALG00000015349,ENSGALG00000015148,ENSGALG00000014747,ENSGALG00000015641,ENSGALG00000031355,ENSGALG00000030920,…
Biological Process	GO:0031098	stress-activated protein kinase signaling cascade	1	82	0.625814	0.943027	ENSGALG00000015443
Biological Process	GO:0033500	carbohydrate homeostasis	1	81	0.621288	0.943027	ENSGALG00000006629
Biological Process	GO:0042593	glucose homeostasis	1	81	0.621288	0.943027	ENSGALG00000006629
Biological Process	GO:0043484	regulation of RNA splicing	1	81	0.621288	0.943027	ENSGALG00000040086
Biological Process	GO:0044057	regulation of system process	2	175	0.618466	0.943027	ENSGALG00000032980,ENSGALG00000013244
Biological Process	GO:0044283	small molecule biosynthetic process	3	269	0.623209	0.943027	ENSGALG00000023689,ENSGALG00000019175,ENSGALG00000006629
Biological Process	GO:0045944	positive regulation of transcription by RNA polymerase II	4	360	0.623158	0.943027	ENSGALG00000027907,ENSGALG00000034905,ENSGALG00000014790,ENSGALG00000005441
Biological Process	GO:0051223	regulation of protein transport	2	175	0.618466	0.943027	ENSGALG00000006629,ENSGALG00000015704
Cellular Component	GO:0045178	basal part of cell	1	82	0.625814	0.943027	ENSGALG00000015148
Molecular Function	GO:0005516	calmodulin binding	1	81	0.621288	0.943027	ENSGALG00000033061
Molecular Function	GO:0046983	protein dimerization activity	6	539	0.622225	0.943027	ENSGALG00000035998,novel.508,ENSGALG00000015704,ENSGALG00000047126,ENSGALG00000012061,ENSGALG00000037322
Biological Process	GO:0006520	cellular amino acid metabolic process	2	178	0.627725	0.944462	ENSGALG00000023689,ENSGALG00000019175
Molecular Function	GO:0032559	adenyl ribonucleotide binding	13	1159	0.627526	0.944462	ENSGALG00000013244,ENSGALG00000033061,ENSGALG00000043758,ENSGALG00000053478,ENSGALG00000014790,ENSGALG00000048542,ENSGALG00000014784,ENSGALG00000029783,ENSGALG00000043034,ENSGALG00000033705,ENSGALG00000027630,ENSGALG00000023689,ENSGALG00000031327
Biological Process	GO:0002252	immune effector process	2	179	0.630772	0.946879	ENSGALG00000035780,ENSGALG00000015148
Biological Process	GO:0030335	positive regulation of cell migration	2	179	0.630772	0.946879	ENSGALG00000015148,ENSGALG00000002294
Biological Process	GO:0031669	cellular response to nutrient levels	1	83	0.630286	0.946879	ENSGALG00000041500
Biological Process	GO:0007162	negative regulation of cell adhesion	1	85	0.639072	0.949216	ENSGALG00000015148
Biological Process	GO:0031175	neuron projection development	4	367	0.638256	0.949216	ENSGALG00000005441,ENSGALG00000027170,ENSGALG00000002294,ENSGALG00000031018
Biological Process	GO:0045055	regulated exocytosis	1	85	0.639072	0.949216	ENSGALG00000035780
Biological Process	GO:0050953	sensory perception of light stimulus	1	85	0.639072	0.949216	ENSGALG00000026598
Biological Process	GO:0060348	bone development	1	85	0.639072	0.949216	ENSGALG00000005426
Biological Process	GO:0072594	establishment of protein localization to organelle	2	180	0.633801	0.949216	ENSGALG00000039023,ENSGALG00000000218
Biological Process	GO:1903522	regulation of blood circulation	1	84	0.634705	0.949216	ENSGALG00000013244
Cellular Component	GO:0005875	microtubule associated complex	1	85	0.639072	0.949216	ENSGALG00000054915
Molecular Function	GO:0005267	potassium channel activity	1	85	0.639072	0.949216	ENSGALG00000013244
Molecular Function	GO:0005539	glycosaminoglycan binding	1	85	0.639072	0.949216	ENSGALG00000004591
Molecular Function	GO:0016616	oxidoreductase activity, acting on the CH-OH group of donors, NAD or NADP as acceptor	1	85	0.639072	0.949216	ENSGALG00000012061
Molecular Function	GO:0016810	hydrolase activity, acting on carbon-nitrogen (but not peptide) bonds	1	85	0.639072	0.949216	ENSGALG00000048320
Molecular Function	GO:0030554	adenyl nucleotide binding	13	1166	0.636293	0.949216	ENSGALG00000031327,ENSGALG00000023689,ENSGALG00000027630,ENSGALG00000033705,ENSGALG00000043034,ENSGALG00000048542,ENSGALG00000014790,ENSGALG00000014784,ENSGALG00000029783,ENSGALG00000043758,ENSGALG00000053478,ENSGALG00000013244,ENSGALG00000033061
Molecular Function	GO:0042626	ATPase-coupled transmembrane transporter activity	1	85	0.639072	0.949216	ENSGALG00000013244
Biological Process	GO:1903827	regulation of cellular protein localization	2	182	0.639799	0.949581	ENSGALG00000039023,ENSGALG00000015704
Molecular Function	GO:0004672	protein kinase activity	5	459	0.64041	0.949773	ENSGALG00000014790,ENSGALG00000014784,ENSGALG00000027630,ENSGALG00000053478,ENSGALG00000033061
Biological Process	GO:0045184	establishment of protein localization	8	731	0.64493	0.955758	ENSGALG00000030382,ENSGALG00000027332,ENSGALG00000006629,ENSGALG00000033705,ENSGALG00000014184,ENSGALG00000015704,ENSGALG00000000218,ENSGALG00000039023
Biological Process	GO:0009719	response to endogenous stimulus	6	553	0.647	0.958105	ENSGALG00000031018,ENSGALG00000037160,ENSGALG00000006629,ENSGALG00000015148,ENSGALG00000029545,ENSGALG00000014184
Biological Process	GO:0050727	regulation of inflammatory response	1	88	0.651862	0.96458	ENSGALG00000015148
Biological Process	GO:0002696	positive regulation of leukocyte activation	1	89	0.656025	0.965665	ENSGALG00000015148
Biological Process	GO:0006575	cellular modified amino acid metabolic process	1	89	0.656025	0.965665	ENSGALG00000023689
Biological Process	GO:0010638	positive regulation of organelle organization	2	187	0.65446	0.965665	ENSGALG00000015148,ENSGALG00000027932
Biological Process	GO:0030217	T cell differentiation	1	89	0.656025	0.965665	ENSGALG00000015148
Biological Process	GO:0042063	gliogenesis	1	89	0.656025	0.965665	ENSGALG00000005441
Biological Process	GO:1903037	regulation of leukocyte cell-cell adhesion	1	89	0.656025	0.965665	ENSGALG00000015148
Biological Process	GO:2000147	positive regulation of cell motility	2	187	0.65446	0.965665	ENSGALG00000015148,ENSGALG00000002294
Molecular Function	GO:0098772	molecular function regulator	11	1006	0.656782	0.966057	ENSGALG00000029545,ENSGALG00000015641,ENSGALG00000038817,novel.13023,ENSGALG00000048307,ENSGALG00000004591,ENSGALG00000048910,ENSGALG00000015148,ENSGALG00000050647,ENSGALG00000037160,ENSGALG00000002294
Biological Process	GO:0070201	regulation of establishment of protein localization	2	188	0.657335	0.966149	ENSGALG00000006629,ENSGALG00000015704
Biological Process	GO:0031668	cellular response to extracellular stimulus	1	90	0.660138	0.966157	ENSGALG00000041500
Biological Process	GO:0032943	mononuclear cell proliferation	1	90	0.660138	0.966157	ENSGALG00000015148
Biological Process	GO:0045892	negative regulation of transcription, DNA-templated	4	378	0.661184	0.966157	ENSGALG00000014184,ENSGALG00000014721,ENSGALG00000015704,ENSGALG00000027907
Biological Process	GO:0046651	lymphocyte proliferation	1	90	0.660138	0.966157	ENSGALG00000015148
Biological Process	GO:0050708	regulation of protein secretion	1	91	0.664202	0.966157	ENSGALG00000006629
Biological Process	GO:0050867	positive regulation of cell activation	1	91	0.664202	0.966157	ENSGALG00000015148
Biological Process	GO:0051272	positive regulation of cellular component movement	2	189	0.66019	0.966157	ENSGALG00000015148,ENSGALG00000002294
Biological Process	GO:1902105	regulation of leukocyte differentiation	1	91	0.664202	0.966157	ENSGALG00000015148
Biological Process	GO:1902679	negative regulation of RNA biosynthetic process	4	379	0.663219	0.966157	ENSGALG00000027907,ENSGALG00000015704,ENSGALG00000014721,ENSGALG00000014184
Biological Process	GO:1903507	negative regulation of nucleic acid-templated transcription	4	379	0.663219	0.966157	ENSGALG00000014721,ENSGALG00000015704,ENSGALG00000014184,ENSGALG00000027907
Biological Process	GO:1903532	positive regulation of secretion by cell	1	91	0.664202	0.966157	ENSGALG00000006629
Cellular Component	GO:0005802	trans-Golgi network	1	91	0.664202	0.966157	ENSGALG00000030382
Cellular Component	GO:0030135	coated vesicle	1	91	0.664202	0.966157	ENSGALG00000006629
Molecular Function	GO:0016614	oxidoreductase activity, acting on CH-OH group of donors	1	91	0.664202	0.966157	ENSGALG00000012061
Biological Process	GO:0009987	cellular process	105	9013	0.665162	0.96684	ENSGALG00000014859,ENSGALG00000006629,ENSGALG00000029545,ENSGALG00000031355,ENSGALG00000014721,ENSGALG00000014732,ENSGALG00000037160,ENSGALG00000027907,novel.15496,ENSGALG00000052041,ENSGALG00000015349,ENSGALG00000037299,ENSGALG00000015148,ENSGALG00000048910,ENSGALG00000040704,ENSGALG00000053504,ENSGALG00000033705,ENSGALG00000045907,novel.15102,ENSGALG00000013244,ENSGALG00000015617,ENSGALG0000004…
Biological Process	GO:0040017	positive regulation of locomotion	2	191	0.665845	0.967119	ENSGALG00000015148,ENSGALG00000002294
Biological Process	GO:0007281	germ cell development	1	92	0.668218	0.96833	ENSGALG00000006629
Biological Process	GO:0034655	nucleobase-containing compound catabolic process	2	192	0.668644	0.96833	ENSGALG00000048320,ENSGALG00000015268
Biological Process	GO:0050863	regulation of T cell activation	1	92	0.668218	0.96833	ENSGALG00000015148
Molecular Function	GO:0042393	histone binding	1	92	0.668218	0.96833	ENSGALG00000038817
Biological Process	GO:0007051	spindle organization	1	93	0.672186	0.969897	ENSGALG00000033705
Biological Process	GO:0015850	organic hydroxy compound transport	1	93	0.672186	0.969897	ENSGALG00000006629
Biological Process	GO:0046488	phosphatidylinositol metabolic process	1	93	0.672186	0.969897	ENSGALG00000015349
Biological Process	GO:0062197	cellular response to chemical stress	1	93	0.672186	0.969897	ENSGALG00000015704
Cellular Component	GO:0099572	postsynaptic specialization	1	93	0.672186	0.969897	ENSGALG00000032980
Biological Process	GO:0016051	carbohydrate biosynthetic process	1	94	0.676107	0.971288	ENSGALG00000006629
Biological Process	GO:0031334	positive regulation of protein-containing complex assembly	1	94	0.676107	0.971288	ENSGALG00000027932
Biological Process	GO:0048863	stem cell differentiation	1	94	0.676107	0.971288	ENSGALG00000002294
Biological Process	GO:0051047	positive regulation of secretion	1	94	0.676107	0.971288	ENSGALG00000006629
Biological Process	GO:0070661	leukocyte proliferation	1	94	0.676107	0.971288	ENSGALG00000015148
Biological Process	GO:1903829	positive regulation of cellular protein localization	1	94	0.676107	0.971288	ENSGALG00000039023
Biological Process	GO:0043161	proteasome-mediated ubiquitin-dependent protein catabolic process	2	195	0.676928	0.971759	ENSGALG00000033705,ENSGALG00000014732
Biological Process	GO:0006091	generation of precursor metabolites and energy	2	196	0.679652	0.972601	ENSGALG00000037299,ENSGALG00000015372
Biological Process	GO:0009101	glycoprotein biosynthetic process	2	196	0.679652	0.972601	ENSGALG00000015443,ENSGALG00000026991
Biological Process	GO:0046474	glycerophospholipid biosynthetic process	1	95	0.679982	0.972601	ENSGALG00000015349
Biological Process	GO:0051321	meiotic cell cycle	1	95	0.679982	0.972601	ENSGALG00000038817
Molecular Function	GO:0016462	pyrophosphatase activity	4	387	0.679206	0.972601	ENSGALG00000027295,ENSGALG00000033705,ENSGALG00000015268,ENSGALG00000029783
Biological Process	GO:0032984	protein-containing complex disassembly	1	96	0.68381	0.976659	ENSGALG00000033705
Biological Process	GO:0060560	developmental growth involved in morphogenesis	1	96	0.68381	0.976659	ENSGALG00000002294
Biological Process	GO:0032880	regulation of protein localization	3	295	0.684702	0.977006	ENSGALG00000015704,ENSGALG00000006629,ENSGALG00000039023
Biological Process	GO:1903530	regulation of secretion by cell	2	198	0.685044	0.977006	ENSGALG00000006629,ENSGALG00000015148
Biological Process	GO:0007167	enzyme linked receptor protein signaling pathway	4	391	0.687001	0.977105	ENSGALG00000014184,ENSGALG00000029545,ENSGALG00000037160,ENSGALG00000031018
Biological Process	GO:0051216	cartilage development	1	97	0.687593	0.977105	ENSGALG00000005441
Biological Process	GO:0060173	limb development	1	97	0.687593	0.977105	ENSGALG00000031018
Molecular Function	GO:0015276	ligand-gated ion channel activity	1	97	0.687593	0.977105	ENSGALG00000026241
Molecular Function	GO:0022834	ligand-gated channel activity	1	97	0.687593	0.977105	ENSGALG00000026241
Biological Process	GO:0002443	leukocyte mediated immunity	1	98	0.69133	0.978888	ENSGALG00000035780
Biological Process	GO:0048736	appendage development	1	98	0.69133	0.978888	ENSGALG00000031018
Biological Process	GO:0051222	positive regulation of protein transport	1	98	0.69133	0.978888	ENSGALG00000006629
Biological Process	GO:0097193	intrinsic apoptotic signaling pathway	1	98	0.69133	0.978888	ENSGALG00000048320
Cellular Component	GO:0000775	chromosome, centromeric region	1	98	0.69133	0.978888	ENSGALG00000054915
Biological Process	GO:0006839	mitochondrial transport	1	99	0.695024	0.982706	ENSGALG00000015372
Biological Process	GO:0007159	leukocyte cell-cell adhesion	1	99	0.695024	0.982706	ENSGALG00000015148
Molecular Function	GO:0016301	kinase activity	7	675	0.696608	0.982831	ENSGALG00000038817,ENSGALG00000014790,ENSGALG00000048320,ENSGALG00000014784,ENSGALG00000027630,ENSGALG00000053478,ENSGALG00000033061
Molecular Function	GO:0016817	hydrolase activity, acting on acid anhydrides	4	396	0.696558	0.982831	ENSGALG00000033705,ENSGALG00000027295,ENSGALG00000029783,ENSGALG00000015268
Molecular Function	GO:0016818	hydrolase activity, acting on acid anhydrides, in phosphorus-containing anhydrides	4	396	0.696558	0.982831	ENSGALG00000027295,ENSGALG00000033705,ENSGALG00000015268,ENSGALG00000029783
Molecular Function	GO:0015079	potassium ion transmembrane transporter activity	1	100	0.698673	0.985039	ENSGALG00000013244
Biological Process	GO:0008285	negative regulation of cell population proliferation	2	204	0.700778	0.9873	ENSGALG00000005441,ENSGALG00000015443
Biological Process	GO:0071900	regulation of protein serine/threonine kinase activity	1	101	0.702279	0.988709	ENSGALG00000015641
Biological Process	GO:0007204	positive regulation of cytosolic calcium ion concentration	1	104	0.712842	0.99084	ENSGALG00000023379
Biological Process	GO:0007548	sex differentiation	1	103	0.709363	0.99084	ENSGALG00000035998
Biological Process	GO:0009605	response to external stimulus	9	869	0.711873	0.99084	ENSGALG00000015148,ENSGALG00000013244,ENSGALG00000002294,ENSGALG00000031018,ENSGALG00000005441,ENSGALG00000027170,ENSGALG00000004591,ENSGALG00000041500,ENSGALG00000006629
Biological Process	GO:0019932	second-messenger-mediated signaling	1	102	0.705842	0.99084	ENSGALG00000048320
Biological Process	GO:0022604	regulation of cell morphogenesis	1	104	0.712842	0.99084	ENSGALG00000015148
Biological Process	GO:0032386	regulation of intracellular transport	1	104	0.712842	0.99084	ENSGALG00000015704
Biological Process	GO:0035295	tube development	4	402	0.707752	0.99084	ENSGALG00000039023,ENSGALG00000015148,ENSGALG00000005441,ENSGALG00000014184
Biological Process	GO:0046942	carboxylic acid transport	1	102	0.705842	0.99084	ENSGALG00000015148
Biological Process	GO:0051046	regulation of secretion	2	208	0.710903	0.99084	ENSGALG00000015148,ENSGALG00000006629
Biological Process	GO:0051336	regulation of hydrolase activity	4	403	0.709588	0.99084	ENSGALG00000050647,ENSGALG00000048307,ENSGALG00000032004,ENSGALG00000048910
Biological Process	GO:0051346	negative regulation of hydrolase activity	1	102	0.705842	0.99084	ENSGALG00000032004
Biological Process	GO:0060326	cell chemotaxis	1	102	0.705842	0.99084	ENSGALG00000015148
Biological Process	GO:0071495	cellular response to endogenous stimulus	5	498	0.71003	0.99084	ENSGALG00000015148,ENSGALG00000014184,ENSGALG00000029545,ENSGALG00000031018,ENSGALG00000037160
Cellular Component	GO:0005730	nucleolus	4	403	0.709588	0.99084	ENSGALG00000005441,ENSGALG00000014790,ENSGALG00000000218,ENSGALG00000040704
Cellular Component	GO:0031974	membrane-enclosed lumen	21	1937	0.708679	0.99084	ENSGALG00000014859,ENSGALG00000012629,ENSGALG00000015641,ENSGALG00000014732,ENSGALG00000014721,ENSGALG00000005441,ENSGALG00000027907,ENSGALG00000000218,ENSGALG00000014747,ENSGALG00000048320,ENSGALG00000015148,ENSGALG00000037299,ENSGALG00000040704,ENSGALG00000015543,ENSGALG00000027932,ENSGALG00000040086,ENSGALG00000035780,ENSGALG00000040270,ENSGALG00000002605,ENSGALG00000014790,ENSGALG00000015704
Cellular Component	GO:0043233	organelle lumen	21	1937	0.708679	0.99084	ENSGALG00000015641,ENSGALG00000014721,ENSGALG00000014732,ENSGALG00000005441,ENSGALG00000014859,ENSGALG00000012629,ENSGALG00000048320,ENSGALG00000015148,ENSGALG00000037299,ENSGALG00000027907,ENSGALG00000014747,ENSGALG00000000218,ENSGALG00000040270,ENSGALG00000040704,ENSGALG00000027932,ENSGALG00000015543,ENSGALG00000040086,ENSGALG00000035780,ENSGALG00000014790,ENSGALG00000015704,ENSGALG00000002605
Cellular Component	GO:0070013	intracellular organelle lumen	21	1937	0.708679	0.99084	ENSGALG00000012629,ENSGALG00000014859,ENSGALG00000014732,ENSGALG00000014721,ENSGALG00000005441,ENSGALG00000015641,ENSGALG00000027907,ENSGALG00000000218,ENSGALG00000014747,ENSGALG00000037299,ENSGALG00000015148,ENSGALG00000048320,ENSGALG00000040086,ENSGALG00000035780,ENSGALG00000040704,ENSGALG00000015543,ENSGALG00000027932,ENSGALG00000040270,ENSGALG00000002605,ENSGALG00000015704,ENSGALG00000014790
Molecular Function	GO:0020037	heme binding	1	104	0.712842	0.99084	ENSGALG00000019175
Biological Process	GO:0009952	anterior/posterior pattern specification	1	105	0.716279	0.99212	ENSGALG00000014184
Biological Process	GO:0040013	negative regulation of locomotion	1	105	0.716279	0.99212	ENSGALG00000002294
Biological Process	GO:0045165	cell fate commitment	1	105	0.716279	0.99212	ENSGALG00000014184
Cellular Component	GO:0030141	secretory granule	1	105	0.716279	0.99212	ENSGALG00000035780
Molecular Function	GO:0140297	DNA-binding transcription factor binding	1	105	0.716279	0.99212	ENSGALG00000015372
Biological Process	GO:0015031	protein transport	7	689	0.716801	0.992145	ENSGALG00000006629,ENSGALG00000000218,ENSGALG00000033705,ENSGALG00000030382,ENSGALG00000014184,ENSGALG00000027332,ENSGALG00000015704
Biological Process	GO:0005975	carbohydrate metabolic process	3	311	0.718688	0.994058	ENSGALG00000006629,ENSGALG00000012061,ENSGALG00000026195
Cellular Component	GO:0009897	external side of plasma membrane	1	106	0.719676	0.994727	ENSGALG00000015148
Biological Process	GO:0019725	cellular homeostasis	3	312	0.720715	0.995352	ENSGALG00000015704,ENSGALG00000023379,ENSGALG00000002227
Biological Process	GO:0030855	epithelial cell differentiation	2	213	0.723158	0.995352	ENSGALG00000005441,ENSGALG00000015148
Biological Process	GO:0045017	glycerolipid biosynthetic process	1	107	0.723032	0.995352	ENSGALG00000015349
Biological Process	GO:0046395	carboxylic acid catabolic process	1	107	0.723032	0.995352	ENSGALG00000047713
Biological Process	GO:0071496	cellular response to external stimulus	1	107	0.723032	0.995352	ENSGALG00000041500
Molecular Function	GO:1901681	sulfur compound binding	1	107	0.723032	0.995352	ENSGALG00000004591
Biological Process	GO:0034976	response to endoplasmic reticulum stress	1	108	0.726348	0.996264	ENSGALG00000033705
Biological Process	GO:0050900	leukocyte migration	1	108	0.726348	0.996264	ENSGALG00000015148
Biological Process	GO:1904951	positive regulation of establishment of protein localization	1	108	0.726348	0.996264	ENSGALG00000006629
Molecular Function	GO:0003712	transcription coregulator activity	2	214	0.725556	0.996264	ENSGALG00000034905,ENSGALG00000014721
Molecular Function	GO:0004866	endopeptidase inhibitor activity	1	108	0.726348	0.996264	ENSGALG00000004591
Biological Process	GO:0003007	heart morphogenesis	1	109	0.729625	0.996598	ENSGALG00000039023
Biological Process	GO:0006468	protein phosphorylation	5	509	0.727878	0.996598	ENSGALG00000015704,ENSGALG00000014784,ENSGALG00000014790,ENSGALG00000015641,ENSGALG00000014184
Biological Process	GO:0016054	organic acid catabolic process	1	109	0.729625	0.996598	ENSGALG00000047713
Biological Process	GO:0051235	maintenance of location	1	109	0.729625	0.996598	ENSGALG00000015704
Biological Process	GO:0072659	protein localization to plasma membrane	1	109	0.729625	0.996598	ENSGALG00000030382
Molecular Function	GO:0061135	endopeptidase regulator activity	1	109	0.729625	0.996598	ENSGALG00000004591
Biological Process	GO:0001822	kidney development	1	113	0.742346	0.998286	ENSGALG00000014184
Biological Process	GO:0006364	rRNA processing	1	112	0.739223	0.998286	ENSGALG00000005316
Biological Process	GO:0006402	mRNA catabolic process	1	115	0.748482	0.998286	ENSGALG00000015268
Biological Process	GO:0006508	proteolysis	6	614	0.743012	0.998286	ENSGALG00000034584,ENSGALG00000033705,ENSGALG00000031018,ENSGALG00000048542,ENSGALG00000031355,ENSGALG00000014732
Biological Process	GO:0006643	membrane lipid metabolic process	1	110	0.732862	0.998286	ENSGALG00000015349
Biological Process	GO:0006974	cellular response to DNA damage stimulus	4	422	0.742906	0.998286	ENSGALG00000039023,ENSGALG00000027932,ENSGALG00000031991,ENSGALG00000014732
Biological Process	GO:0009100	glycoprotein metabolic process	2	223	0.746361	0.998286	ENSGALG00000015443,ENSGALG00000026991
Biological Process	GO:0009416	response to light stimulus	1	115	0.748482	0.998286	ENSGALG00000014732
Biological Process	GO:0009887	animal organ morphogenesis	4	416	0.732707	0.998286	ENSGALG00000039023,ENSGALG00000005426,ENSGALG00000014184,ENSGALG00000005441
Biological Process	GO:0010498	proteasomal protein catabolic process	2	220	0.73958	0.998286	ENSGALG00000033705,ENSGALG00000014732
Biological Process	GO:0010631	epithelial cell migration	1	113	0.742346	0.998286	ENSGALG00000015148
Biological Process	GO:0015849	organic acid transport	1	113	0.742346	0.998286	ENSGALG00000015148
Biological Process	GO:0016236	macroautophagy	1	114	0.745432	0.998286	ENSGALG00000033705
Biological Process	GO:0019439	aromatic compound catabolic process	2	220	0.73958	0.998286	ENSGALG00000015268,ENSGALG00000048320
Biological Process	GO:0034504	protein localization to nucleus	1	112	0.739223	0.998286	ENSGALG00000015704
Biological Process	GO:0035239	tube morphogenesis	3	320	0.736531	0.998286	ENSGALG00000005441,ENSGALG00000015148,ENSGALG00000014184
Biological Process	GO:0045935	positive regulation of nucleobase-containing compound metabolic process	6	617	0.747215	0.998286	ENSGALG00000005441,ENSGALG00000014732,ENSGALG00000034905,ENSGALG00000014790,ENSGALG00000027932,ENSGALG00000027907
Biological Process	GO:0048666	neuron development	4	424	0.74624	0.998286	ENSGALG00000005441,ENSGALG00000031018,ENSGALG00000002294,ENSGALG00000027170
Biological Process	GO:0048872	homeostasis of number of cells	1	111	0.736062	0.998286	ENSGALG00000015148
Biological Process	GO:0050678	regulation of epithelial cell proliferation	1	111	0.736062	0.998286	ENSGALG00000005441
Biological Process	GO:0051093	negative regulation of developmental process	3	321	0.738458	0.998286	ENSGALG00000002294,ENSGALG00000005441,ENSGALG00000015148
Biological Process	GO:0051253	negative regulation of RNA metabolic process	4	418	0.736139	0.998286	ENSGALG00000027907,ENSGALG00000015704,ENSGALG00000014721,ENSGALG00000014184
Biological Process	GO:0051480	regulation of cytosolic calcium ion concentration	1	113	0.742346	0.998286	ENSGALG00000023379
Biological Process	GO:0060255	regulation of macromolecule metabolic process	27	2503	0.741186	0.998286	ENSGALG00000005441,ENSGALG00000014721,ENSGALG00000038817,ENSGALG00000014732,ENSGALG00000015641,ENSGALG00000029545,ENSGALG00000031991,ENSGALG00000012629,ENSGALG00000014859,ENSGALG00000004591,ENSGALG00000015148,novel.15678,ENSGALG00000048320,ENSGALG00000014184,ENSGALG00000039023,ENSGALG00000027907,ENSGALG00000037160,ENSGALG00000015268,ENSGALG00000040270,ENSGALG00000040086,ENSGALG00000032004,ENSGALG…
Biological Process	GO:0072657	protein localization to membrane	2	222	0.744118	0.998286	ENSGALG00000030382,ENSGALG00000000218
Biological Process	GO:0090132	epithelium migration	1	115	0.748482	0.998286	ENSGALG00000015148
Cellular Component	GO:0000139	Golgi membrane	2	223	0.746361	0.998286	ENSGALG00000027332,ENSGALG00000015443
Cellular Component	GO:0045211	postsynaptic membrane	1	114	0.745432	0.998286	ENSGALG00000026241
Cellular Component	GO:0098794	postsynapse	2	224	0.748588	0.998286	ENSGALG00000032980,ENSGALG00000026241
Cellular Component	GO:0098978	glutamatergic synapse	1	112	0.739223	0.998286	ENSGALG00000032980
Molecular Function	GO:0003713	transcription coactivator activity	1	111	0.736062	0.998286	ENSGALG00000034905
Molecular Function	GO:0004386	helicase activity	1	114	0.745432	0.998286	ENSGALG00000031327
Molecular Function	GO:0005543	phospholipid binding	2	221	0.741857	0.998286	ENSGALG00000030382,ENSGALG00000015148
Molecular Function	GO:0030414	peptidase inhibitor activity	1	112	0.739223	0.998286	ENSGALG00000004591
Molecular Function	GO:0046906	tetrapyrrole binding	1	111	0.736062	0.998286	ENSGALG00000019175
Biological Process	GO:0016072	rRNA metabolic process	1	116	0.751495	0.999646	ENSGALG00000005316
Biological Process	GO:0051241	negative regulation of multicellular organismal process	3	328	0.751637	0.999646	ENSGALG00000002294,ENSGALG00000005441,ENSGALG00000015148
Biological Process	GO:0072001	renal system development	1	116	0.751495	0.999646	ENSGALG00000014184
Cellular Component	GO:0034703	cation channel complex	1	116	0.751495	0.999646	ENSGALG00000013244
Biological Process	GO:0000165	MAPK cascade	1	225	0.933545	1	ENSGALG00000015443
Biological Process	GO:0000226	microtubule cytoskeleton organization	2	296	0.870233	1	ENSGALG00000033705,ENSGALG00000035362
Biological Process	GO:0000375	RNA splicing, via transesterification reactions	1	191	0.899611	1	ENSGALG00000040086
Biological Process	GO:0000377	RNA splicing, via transesterification reactions with bulged adenosine as nucleophile	1	191	0.899611	1	ENSGALG00000040086
Biological Process	GO:0000398	mRNA splicing, via spliceosome	1	191	0.899611	1	ENSGALG00000040086
Biological Process	GO:0001525	angiogenesis	1	183	0.889394	1	ENSGALG00000015148
Biological Process	GO:0001558	regulation of cell growth	1	138	0.809416	1	ENSGALG00000002294
Biological Process	GO:0001568	blood vessel development	1	257	0.95497	1	ENSGALG00000015148
Biological Process	GO:0001654	eye development	1	165	0.862471	1	ENSGALG00000006629
Biological Process	GO:0001655	urogenital system development	1	126	0.779721	1	ENSGALG00000014184
Biological Process	GO:0001775	cell activation	2	317	0.893889	1	ENSGALG00000035780,ENSGALG00000015148
Biological Process	GO:0001816	cytokine production	1	207	0.917314	1	ENSGALG00000015148
Biological Process	GO:0001817	regulation of cytokine production	1	202	0.912144	1	ENSGALG00000015148
Biological Process	GO:0001819	positive regulation of cytokine production	1	117	0.754472	1	ENSGALG00000015148
Biological Process	GO:0001932	regulation of protein phosphorylation	2	366	0.934429	1	ENSGALG00000015704,ENSGALG00000015641
Biological Process	GO:0001934	positive regulation of protein phosphorylation	1	240	0.944621	1	ENSGALG00000015704
Biological Process	GO:0001944	vasculature development	1	272	0.962491	1	ENSGALG00000015148
Biological Process	GO:0002250	adaptive immune response	1	125	0.777049	1	ENSGALG00000015148
Biological Process	GO:0002376	immune system process	3	892	0.998725	1	ENSGALG00000013244,ENSGALG00000035780,ENSGALG00000015148
Biological Process	GO:0002520	immune system development	1	360	0.987213	1	ENSGALG00000015148
Biological Process	GO:0002521	leukocyte differentiation	1	203	0.913203	1	ENSGALG00000015148
Biological Process	GO:0002682	regulation of immune system process	1	460	0.996268	1	ENSGALG00000015148
Biological Process	GO:0002683	negative regulation of immune system process	1	120	0.763193	1	ENSGALG00000015148
Biological Process	GO:0002684	positive regulation of immune system process	1	251	0.951558	1	ENSGALG00000015148
Biological Process	GO:0002694	regulation of leukocyte activation	1	150	0.835128	1	ENSGALG00000015148
Biological Process	GO:0003002	regionalization	1	162	0.857389	1	ENSGALG00000014184
Biological Process	GO:0003008	system process	4	617	0.939111	1	ENSGALG00000026598,ENSGALG00000032980,ENSGALG00000006629,ENSGALG00000013244
Biological Process	GO:0003013	circulatory system process	1	175	0.878144	1	ENSGALG00000013244
Biological Process	GO:0006066	alcohol metabolic process	1	133	0.79756	1	ENSGALG00000006629
Biological Process	GO:0006082	organic acid metabolic process	3	467	0.919381	1	ENSGALG00000047713,ENSGALG00000023689,ENSGALG00000019175
Biological Process	GO:0006260	DNA replication	1	133	0.79756	1	ENSGALG00000005441
Biological Process	GO:0006396	RNA processing	2	550	0.990359	1	ENSGALG00000040086,ENSGALG00000005316
Biological Process	GO:0006397	mRNA processing	1	287	0.968762	1	ENSGALG00000040086
Biological Process	GO:0006401	RNA catabolic process	1	133	0.79756	1	ENSGALG00000015268
Biological Process	GO:0006464	cellular protein modification process	14	1485	0.854272	1	ENSGALG00000015148,ENSGALG00000015704,ENSGALG00000015349,ENSGALG00000014784,ENSGALG00000048542,ENSGALG00000014790,ENSGALG00000014184,ENSGALG00000031018,ENSGALG00000015443,ENSGALG00000014747,ENSGALG00000014732,ENSGALG00000005346,ENSGALG00000015641,ENSGALG00000026991
Biological Process	GO:0006605	protein targeting	1	120	0.763193	1	ENSGALG00000000218
Biological Process	GO:0006629	lipid metabolic process	2	655	0.996949	1	ENSGALG00000006629,ENSGALG00000015349
Biological Process	GO:0006644	phospholipid metabolic process	1	219	0.928521	1	ENSGALG00000015349
Biological Process	GO:0006650	glycerophospholipid metabolic process	1	155	0.844795	1	ENSGALG00000015349
Biological Process	GO:0006790	sulfur compound metabolic process	1	178	0.88249	1	ENSGALG00000019175
Biological Process	GO:0006810	transport	13	1994	0.99628	1	ENSGALG00000033705,ENSGALG00000035780,ENSGALG00000006629,ENSGALG00000027332,ENSGALG00000030920,ENSGALG00000030382,ENSGALG00000043758,ENSGALG00000013244,ENSGALG00000000218,ENSGALG00000015704,ENSGALG00000015148,ENSGALG00000015372,ENSGALG00000014184
Biological Process	GO:0006811	ion transport	4	608	0.934509	1	ENSGALG00000015372,ENSGALG00000015148,ENSGALG00000013244,ENSGALG00000043758
Biological Process	GO:0006812	cation transport	3	381	0.83492	1	ENSGALG00000013244,ENSGALG00000043758,ENSGALG00000015372
Biological Process	GO:0006820	anion transport	1	192	0.90082	1	ENSGALG00000015148
Biological Process	GO:0006873	cellular ion homeostasis	2	234	0.769951	1	ENSGALG00000002227,ENSGALG00000023379
Biological Process	GO:0006874	cellular calcium ion homeostasis	1	152	0.839065	1	ENSGALG00000023379
Biological Process	GO:0006875	cellular metal ion homeostasis	1	201	0.911072	1	ENSGALG00000023379
Biological Process	GO:0006886	intracellular protein transport	3	414	0.873713	1	ENSGALG00000015704,ENSGALG00000033705,ENSGALG00000000218
Biological Process	GO:0006913	nucleocytoplasmic transport	1	131	0.792615	1	ENSGALG00000015704
Biological Process	GO:0006914	autophagy	1	203	0.913203	1	ENSGALG00000033705
Biological Process	GO:0006915	apoptotic process	2	637	0.996275	1	ENSGALG00000048320,ENSGALG00000015148
Biological Process	GO:0006928	movement of cell or subcellular component	6	829	0.934014	1	ENSGALG00000005441,ENSGALG00000015148,ENSGALG00000002294,ENSGALG00000043034,ENSGALG00000027170,ENSGALG00000031018
Biological Process	GO:0006950	response to stress	13	1438	0.883902	1	ENSGALG00000015443,ENSGALG00000039023,ENSGALG00000013244,ENSGALG00000023379,ENSGALG00000015704,ENSGALG00000015148,ENSGALG00000041500,ENSGALG00000026704,ENSGALG00000004591,ENSGALG00000027932,ENSGALG00000033705,ENSGALG00000031991,ENSGALG00000014732
Biological Process	GO:0006952	defense response	2	465	0.976195	1	ENSGALG00000015148,ENSGALG00000013244
Biological Process	GO:0006954	inflammatory response	1	207	0.917314	1	ENSGALG00000015148
Biological Process	GO:0006955	immune response	3	565	0.966569	1	ENSGALG00000015148,ENSGALG00000035780,ENSGALG00000013244
Biological Process	GO:0006996	organelle organization	10	1674	0.996631	1	ENSGALG00000030382,ENSGALG00000038817,ENSGALG00000027932,ENSGALG00000033705,ENSGALG00000035362,ENSGALG00000054915,ENSGALG00000014784,ENSGALG00000015148,ENSGALG00000037299,ENSGALG00000039023
Biological Process	GO:0007005	mitochondrion organization	1	211	0.921231	1	ENSGALG00000037299
Biological Process	GO:0007010	cytoskeleton organization	4	682	0.964561	1	ENSGALG00000033705,ENSGALG00000015148,ENSGALG00000014784,ENSGALG00000035362
Biological Process	GO:0007017	microtubule-based process	3	439	0.897534	1	ENSGALG00000035362,ENSGALG00000043034,ENSGALG00000033705
Biological Process	GO:0007018	microtubule-based movement	1	171	0.8721	1	ENSGALG00000043034
Biological Process	GO:0007154	cell communication	22	2689	0.984114	1	ENSGALG00000005426,ENSGALG00000002294,ENSGALG00000015443,ENSGALG00000050647,ENSGALG00000032980,ENSGALG00000031018,novel.13023,ENSGALG00000035780,ENSGALG00000027630,ENSGALG00000014184,ENSGALG00000048320,ENSGALG00000014784,ENSGALG00000023379,ENSGALG00000015148,ENSGALG00000048910,ENSGALG00000037160,ENSGALG00000029545,ENSGALG00000003118,ENSGALG00000034399,ENSGALG00000041500,ENSGALG00000048307,ENSGALG…
Biological Process	GO:0007155	cell adhesion	2	537	0.988911	1	ENSGALG00000015148,ENSGALG00000005426
Biological Process	GO:0007165	signal transduction	18	2436	0.993403	1	ENSGALG00000048307,ENSGALG00000034399,ENSGALG00000029545,ENSGALG00000003118,ENSGALG00000037160,ENSGALG00000023379,ENSGALG00000014784,ENSGALG00000014184,ENSGALG00000048320,ENSGALG00000048910,ENSGALG00000015148,ENSGALG00000027630,novel.13023,ENSGALG00000050647,ENSGALG00000015443,ENSGALG00000002294,ENSGALG00000031018,ENSGALG00000032980
Biological Process	GO:0007166	cell surface receptor signaling pathway	6	1055	0.988406	1	ENSGALG00000029545,ENSGALG00000014184,ENSGALG00000003118,ENSGALG00000037160,ENSGALG00000002294,ENSGALG00000031018
Biological Process	GO:0007186	G protein-coupled receptor signaling pathway	2	338	0.913505	1	ENSGALG00000015148,ENSGALG00000023379
Biological Process	GO:0007267	cell-cell signaling	5	615	0.86064	1	ENSGALG00000035780,ENSGALG00000032980,ENSGALG00000006629,ENSGALG00000015148,ENSGALG00000014184
Biological Process	GO:0007268	chemical synaptic transmission	1	242	0.945952	1	ENSGALG00000032980
Biological Process	GO:0007275	multicellular organism development	10	2070	0.999885	1	ENSGALG00000005441,ENSGALG00000006629,ENSGALG00000035998,ENSGALG00000027170,ENSGALG00000005426,ENSGALG00000014184,ENSGALG00000015148,ENSGALG00000002294,ENSGALG00000039023,ENSGALG00000031018
Biological Process	GO:0007283	spermatogenesis	1	127	0.782362	1	ENSGALG00000001109
Biological Process	GO:0007389	pattern specification process	1	197	0.906652	1	ENSGALG00000014184
Biological Process	GO:0007399	nervous system development	5	925	0.98747	1	ENSGALG00000031018,ENSGALG00000002294,ENSGALG00000039023,ENSGALG00000027170,ENSGALG00000005441
Biological Process	GO:0007417	central nervous system development	2	336	0.911793	1	ENSGALG00000005441,ENSGALG00000039023
Biological Process	GO:0007420	brain development	2	245	0.791619	1	ENSGALG00000039023,ENSGALG00000005441
Biological Process	GO:0007423	sensory organ development	1	240	0.944621	1	ENSGALG00000006629
Biological Process	GO:0007507	heart development	2	236	0.77403	1	ENSGALG00000014184,ENSGALG00000039023
Biological Process	GO:0007600	sensory perception	1	185	0.892041	1	ENSGALG00000026598
Biological Process	GO:0008015	blood circulation	1	167	0.865758	1	ENSGALG00000013244
Biological Process	GO:0008104	protein localization	9	1050	0.884695	1	ENSGALG00000033705,ENSGALG00000006629,ENSGALG00000027932,ENSGALG00000027332,ENSGALG00000030382,ENSGALG00000000218,ENSGALG00000039023,ENSGALG00000015704,ENSGALG00000014184
Biological Process	GO:0008219	cell death	3	706	0.991387	1	ENSGALG00000015704,ENSGALG00000015148,ENSGALG00000048320
Biological Process	GO:0008283	cell population proliferation	4	646	0.952022	1	ENSGALG00000015443,ENSGALG00000038817,ENSGALG00000015148,ENSGALG00000005441
Biological Process	GO:0008284	positive regulation of cell population proliferation	1	298	0.972688	1	ENSGALG00000015148
Biological Process	GO:0008380	RNA splicing	1	251	0.951558	1	ENSGALG00000040086
Biological Process	GO:0008610	lipid biosynthetic process	1	308	0.975829	1	ENSGALG00000015349
Biological Process	GO:0008654	phospholipid biosynthetic process	1	122	0.768835	1	ENSGALG00000015349
Biological Process	GO:0009056	catabolic process	11	1155	0.818207	1	ENSGALG00000033705,ENSGALG00000034584,ENSGALG00000014732,ENSGALG00000015268,ENSGALG00000031355,ENSGALG00000026195,ENSGALG00000047713,ENSGALG00000031018,ENSGALG00000012061,ENSGALG00000048320,ENSGALG00000048542
Biological Process	GO:0009607	response to biotic stimulus	3	419	0.878835	1	ENSGALG00000013244,ENSGALG00000006629,ENSGALG00000005441
Biological Process	GO:0009617	response to bacterium	1	173	0.875159	1	ENSGALG00000005441
Biological Process	GO:0009628	response to abiotic stimulus	2	357	0.928287	1	ENSGALG00000015704,ENSGALG00000014732
Biological Process	GO:0009653	anatomical structure morphogenesis	10	1066	0.823048	1	ENSGALG00000027170,ENSGALG00000029545,ENSGALG00000005441,ENSGALG00000002294,ENSGALG00000039023,ENSGALG00000037160,ENSGALG00000031018,ENSGALG00000005426,ENSGALG00000014184,ENSGALG00000015148
Biological Process	GO:0009725	response to hormone	2	241	0.783955	1	ENSGALG00000015148,ENSGALG00000006629
Biological Process	GO:0009790	embryo development	2	367	0.93508	1	ENSGALG00000014184,ENSGALG00000039023
Biological Process	GO:0009888	tissue development	4	716	0.973557	1	ENSGALG00000002294,ENSGALG00000014184,ENSGALG00000005441,ENSGALG00000015148
Biological Process	GO:0009890	negative regulation of biosynthetic process	4	511	0.86149	1	ENSGALG00000015704,ENSGALG00000014721,ENSGALG00000014184,ENSGALG00000027907
Biological Process	GO:0009891	positive regulation of biosynthetic process	4	614	0.937611	1	ENSGALG00000005441,ENSGALG00000034905,ENSGALG00000014790,ENSGALG00000027907
Biological Process	GO:0009892	negative regulation of metabolic process	7	1029	0.965546	1	ENSGALG00000014721,ENSGALG00000015268,ENSGALG00000015704,ENSGALG00000015148,ENSGALG00000014184,ENSGALG00000032004,ENSGALG00000027907
Biological Process	GO:0009893	positive regulation of metabolic process	9	1280	0.972787	1	ENSGALG00000015148,ENSGALG00000015704,ENSGALG00000034905,ENSGALG00000014790,ENSGALG00000014184,ENSGALG00000027907,ENSGALG00000014732,ENSGALG00000005441,ENSGALG00000027932
Biological Process	GO:0009966	regulation of signal transduction	10	1098	0.849377	1	ENSGALG00000014184,ENSGALG00000048320,ENSGALG00000023379,ENSGALG00000048910,ENSGALG00000015443,ENSGALG00000050647,ENSGALG00000032980,ENSGALG00000031018,novel.13023,ENSGALG00000048307
Biological Process	GO:0009967	positive regulation of signal transduction	4	535	0.88416	1	ENSGALG00000031018,ENSGALG00000023379,ENSGALG00000048320,ENSGALG00000014184
Biological Process	GO:0009968	negative regulation of signal transduction	4	463	0.804854	1	ENSGALG00000050647,ENSGALG00000048307,ENSGALG00000015443,ENSGALG00000048910
Biological Process	GO:0010033	response to organic substance	8	1045	0.935715	1	ENSGALG00000029545,ENSGALG00000006629,ENSGALG00000033705,ENSGALG00000014184,ENSGALG00000015148,ENSGALG00000037160,ENSGALG00000013244,ENSGALG00000031018
Biological Process	GO:0010035	response to inorganic substance	1	128	0.784972	1	ENSGALG00000015704
Biological Process	GO:0010243	response to organonitrogen compound	2	311	0.887571	1	ENSGALG00000013244,ENSGALG00000033705
Biological Process	GO:0010256	endomembrane system organization	1	200	0.909987	1	ENSGALG00000030382
Biological Process	GO:0010557	positive regulation of macromolecule biosynthetic process	4	575	0.914848	1	ENSGALG00000005441,ENSGALG00000014790,ENSGALG00000034905,ENSGALG00000027907
Biological Process	GO:0010558	negative regulation of macromolecule biosynthetic process	4	479	0.825529	1	ENSGALG00000014184,ENSGALG00000014721,ENSGALG00000015704,ENSGALG00000027907
Biological Process	GO:0010562	positive regulation of phosphorus metabolic process	1	301	0.97367	1	ENSGALG00000015704
Biological Process	GO:0010563	negative regulation of phosphorus metabolic process	1	154	0.842908	1	ENSGALG00000032004
Biological Process	GO:0010604	positive regulation of macromolecule metabolic process	9	1161	0.940496	1	ENSGALG00000027932,ENSGALG00000014732,ENSGALG00000005441,ENSGALG00000027907,ENSGALG00000014790,ENSGALG00000034905,ENSGALG00000014184,ENSGALG00000015704,ENSGALG00000015148
Biological Process	GO:0010605	negative regulation of macromolecule metabolic process	6	936	0.970047	1	ENSGALG00000014184,ENSGALG00000015148,ENSGALG00000015704,ENSGALG00000015268,ENSGALG00000014721,ENSGALG00000027907
Biological Process	GO:0010628	positive regulation of gene expression	2	356	0.927572	1	ENSGALG00000014184,ENSGALG00000015148
Biological Process	GO:0010629	negative regulation of gene expression	3	351	0.79124	1	ENSGALG00000014184,ENSGALG00000015148,ENSGALG00000015268
Biological Process	GO:0010646	regulation of cell communication	12	1267	0.832797	1	ENSGALG00000015443,ENSGALG00000050647,ENSGALG00000032980,ENSGALG00000031018,ENSGALG00000014184,ENSGALG00000048320,ENSGALG00000023379,ENSGALG00000015148,ENSGALG00000048910,ENSGALG00000048307,ENSGALG00000006629,novel.13023
Biological Process	GO:0010647	positive regulation of cell communication	5	610	0.855862	1	ENSGALG00000014184,ENSGALG00000048320,ENSGALG00000023379,ENSGALG00000031018,ENSGALG00000006629
Biological Process	GO:0010648	negative regulation of cell communication	4	500	0.849903	1	ENSGALG00000048910,ENSGALG00000015443,ENSGALG00000050647,ENSGALG00000048307
Biological Process	GO:0010941	regulation of cell death	2	541	0.989378	1	ENSGALG00000015704,ENSGALG00000015148
Biological Process	GO:0010942	positive regulation of cell death	1	174	0.87666	1	ENSGALG00000015148
Biological Process	GO:0010975	regulation of neuron projection development	1	148	0.831096	1	ENSGALG00000002294
Biological Process	GO:0012501	programmed cell death	2	657	0.997016	1	ENSGALG00000015148,ENSGALG00000048320
Biological Process	GO:0015711	organic anion transport	1	123	0.771606	1	ENSGALG00000015148
Biological Process	GO:0016043	cellular component organization	18	2629	0.998216	1	ENSGALG00000006629,ENSGALG00000005441,ENSGALG00000038817,ENSGALG00000000218,ENSGALG00000039023,ENSGALG00000035362,ENSGALG00000014184,ENSGALG00000014784,ENSGALG00000015148,ENSGALG00000037299,ENSGALG00000027170,ENSGALG00000027932,ENSGALG00000033705,ENSGALG00000030382,ENSGALG00000002294,ENSGALG00000032980,ENSGALG00000031018,ENSGALG00000054915
Biological Process	GO:0016071	mRNA metabolic process	2	397	0.952002	1	ENSGALG00000040086,ENSGALG00000015268
Biological Process	GO:0016192	vesicle-mediated transport	3	648	0.984785	1	ENSGALG00000035780,ENSGALG00000030382,ENSGALG00000015148
Biological Process	GO:0016310	phosphorylation	5	598	0.843844	1	ENSGALG00000015704,ENSGALG00000015641,ENSGALG00000014790,ENSGALG00000014184,ENSGALG00000014784
Biological Process	GO:0016477	cell migration	2	546	0.989934	1	ENSGALG00000015148,ENSGALG00000002294
Biological Process	GO:0016567	protein ubiquitination	3	343	0.778095	1	ENSGALG00000031018,ENSGALG00000014732,ENSGALG00000048542
Biological Process	GO:0018193	peptidyl-amino acid modification	4	448	0.783726	1	ENSGALG00000014784,ENSGALG00000015704,ENSGALG00000005346,ENSGALG00000014747
Biological Process	GO:0019220	regulation of phosphate metabolic process	3	497	0.938029	1	ENSGALG00000015704,ENSGALG00000015641,ENSGALG00000032004
Biological Process	GO:0019222	regulation of metabolic process	27	2723	0.877152	1	ENSGALG00000040270,ENSGALG00000015268,ENSGALG00000027932,ENSGALG00000032004,ENSGALG00000040086,ENSGALG00000035785,ENSGALG00000014790,ENSGALG00000034905,ENSGALG00000015704,ENSGALG00000035502,ENSGALG00000029545,ENSGALG00000015641,ENSGALG00000038817,ENSGALG00000014732,ENSGALG00000014721,ENSGALG00000005441,ENSGALG00000004591,ENSGALG00000014859,ENSGALG00000012629,ENSGALG00000031991,ENSGALG00000014184,…
Biological Process	GO:0019752	carboxylic acid metabolic process	3	447	0.904262	1	ENSGALG00000047713,ENSGALG00000019175,ENSGALG00000023689
Biological Process	GO:0022008	neurogenesis	4	655	0.95549	1	ENSGALG00000005441,ENSGALG00000031018,ENSGALG00000027170,ENSGALG00000002294
Biological Process	GO:0022407	regulation of cell-cell adhesion	1	120	0.763193	1	ENSGALG00000015148
Biological Process	GO:0022411	cellular component disassembly	1	165	0.862471	1	ENSGALG00000033705
Biological Process	GO:0022412	cellular process involved in reproduction in multicellular organism	1	122	0.768835	1	ENSGALG00000006629
Biological Process	GO:0022603	regulation of anatomical structure morphogenesis	2	306	0.882043	1	ENSGALG00000002294,ENSGALG00000015148
Biological Process	GO:0022607	cellular component assembly	5	1255	0.999414	1	ENSGALG00000006629,ENSGALG00000027932,ENSGALG00000000218,ENSGALG00000014184,ENSGALG00000037299
Biological Process	GO:0022610	biological adhesion	2	540	0.989263	1	ENSGALG00000015148,ENSGALG00000005426
Biological Process	GO:0022613	ribonucleoprotein complex biogenesis	1	226	0.934347	1	ENSGALG00000005316
Biological Process	GO:0023051	regulation of signaling	12	1273	0.837432	1	ENSGALG00000015148,ENSGALG00000048910,ENSGALG00000014184,ENSGALG00000048320,ENSGALG00000023379,ENSGALG00000032980,ENSGALG00000031018,ENSGALG00000015443,ENSGALG00000050647,novel.13023,ENSGALG00000048307,ENSGALG00000006629
Biological Process	GO:0023052	signaling	21	2668	0.989846	1	novel.13023,ENSGALG00000035780,ENSGALG00000027630,ENSGALG00000032980,ENSGALG00000031018,ENSGALG00000002294,ENSGALG00000013244,ENSGALG00000050647,ENSGALG00000015443,ENSGALG00000003118,ENSGALG00000029545,ENSGALG00000034399,ENSGALG00000006629,ENSGALG00000048307,ENSGALG00000015148,ENSGALG00000048910,ENSGALG00000048320,ENSGALG00000014184,ENSGALG00000014784,ENSGALG00000023379,ENSGALG00000037160
Biological Process	GO:0023056	positive regulation of signaling	5	615	0.86064	1	ENSGALG00000031018,ENSGALG00000006629,ENSGALG00000048320,ENSGALG00000014184,ENSGALG00000023379
Biological Process	GO:0023057	negative regulation of signaling	4	501	0.850989	1	ENSGALG00000050647,ENSGALG00000015443,ENSGALG00000048307,ENSGALG00000048910
Biological Process	GO:0030001	metal ion transport	1	287	0.968762	1	ENSGALG00000013244
Biological Process	GO:0030003	cellular cation homeostasis	2	231	0.763713	1	ENSGALG00000023379,ENSGALG00000002227
Biological Process	GO:0030029	actin filament-based process	1	378	0.989749	1	ENSGALG00000015148
Biological Process	GO:0030030	cell projection organization	4	603	0.931819	1	ENSGALG00000005441,ENSGALG00000027170,ENSGALG00000002294,ENSGALG00000031018
Biological Process	GO:0030036	actin cytoskeleton organization	1	351	0.985721	1	ENSGALG00000015148
Biological Process	GO:0030097	hemopoiesis	1	322	0.979632	1	ENSGALG00000015148
Biological Process	GO:0030098	lymphocyte differentiation	1	142	0.818401	1	ENSGALG00000015148
Biological Process	GO:0030154	cell differentiation	10	1573	0.992702	1	ENSGALG00000005441,ENSGALG00000029545,ENSGALG00000027170,ENSGALG00000006629,ENSGALG00000015148,ENSGALG00000014184,ENSGALG00000031018,ENSGALG00000002294,ENSGALG00000027907,ENSGALG00000037160
Biological Process	GO:0030155	regulation of cell adhesion	1	220	0.929384	1	ENSGALG00000015148
Biological Process	GO:0030182	neuron differentiation	4	545	0.892617	1	ENSGALG00000005441,ENSGALG00000002294,ENSGALG00000027170,ENSGALG00000031018
Biological Process	GO:0030334	regulation of cell migration	2	309	0.885389	1	ENSGALG00000015148,ENSGALG00000002294
Biological Process	GO:0030900	forebrain development	1	127	0.782362	1	ENSGALG00000005441
Biological Process	GO:0031323	regulation of cellular metabolic process	23	2431	0.908724	1	ENSGALG00000014184,novel.15678,ENSGALG00000048320,ENSGALG00000037160,ENSGALG00000027907,ENSGALG00000038817,ENSGALG00000014732,ENSGALG00000014721,ENSGALG00000005441,ENSGALG00000029545,ENSGALG00000015641,ENSGALG00000012629,ENSGALG00000031991,ENSGALG00000014859,ENSGALG00000015704,ENSGALG00000035785,ENSGALG00000034905,ENSGALG00000014790,ENSGALG00000035502,ENSGALG00000040270,ENSGALG00000032004,ENSGALG…
Biological Process	GO:0031324	negative regulation of cellular metabolic process	5	831	0.972431	1	ENSGALG00000014184,ENSGALG00000015704,ENSGALG00000014721,ENSGALG00000027907,ENSGALG00000032004
Biological Process	GO:0031325	positive regulation of cellular metabolic process	7	1117	0.982127	1	ENSGALG00000027907,ENSGALG00000027932,ENSGALG00000034905,ENSGALG00000014790,ENSGALG00000014732,ENSGALG00000005441,ENSGALG00000015704
Biological Process	GO:0031327	negative regulation of cellular biosynthetic process	4	507	0.857367	1	ENSGALG00000015704,ENSGALG00000014721,ENSGALG00000014184,ENSGALG00000027907
Biological Process	GO:0031328	positive regulation of cellular biosynthetic process	4	601	0.930716	1	ENSGALG00000034905,ENSGALG00000014790,ENSGALG00000005441,ENSGALG00000027907
Biological Process	GO:0031344	regulation of cell projection organization	1	221	0.930236	1	ENSGALG00000002294
Biological Process	GO:0031347	regulation of defense response	1	150	0.835128	1	ENSGALG00000015148
Biological Process	GO:0031399	regulation of protein modification process	2	533	0.988424	1	ENSGALG00000015641,ENSGALG00000015704
Biological Process	GO:0031401	positive regulation of protein modification process	1	335	0.982628	1	ENSGALG00000015704
Biological Process	GO:0031589	cell-substrate adhesion	1	125	0.777049	1	ENSGALG00000005426
Biological Process	GO:0032102	negative regulation of response to external stimulus	1	123	0.771606	1	ENSGALG00000002294
Biological Process	GO:0032268	regulation of cellular protein metabolic process	2	831	0.999585	1	ENSGALG00000015704,ENSGALG00000015641
Biological Process	GO:0032270	positive regulation of cellular protein metabolic process	1	477	0.996976	1	ENSGALG00000015704
Biological Process	GO:0032446	protein modification by small protein conjugation	3	374	0.825489	1	ENSGALG00000031018,ENSGALG00000048542,ENSGALG00000014732
Biological Process	GO:0032501	multicellular organismal process	17	2791	0.999767	1	ENSGALG00000015148,ENSGALG00000014184,ENSGALG00000001109,ENSGALG00000023379,ENSGALG00000039023,ENSGALG00000005441,ENSGALG00000026598,ENSGALG00000035998,ENSGALG00000004591,ENSGALG00000006629,ENSGALG00000005426,ENSGALG00000032980,ENSGALG00000031018,ENSGALG00000013244,ENSGALG00000002294,ENSGALG00000027170,ENSGALG00000040704
Biological Process	GO:0032502	developmental process	14	2475	0.999797	1	ENSGALG00000031018,ENSGALG00000027907,ENSGALG00000037160,ENSGALG00000002294,ENSGALG00000039023,ENSGALG00000015148,ENSGALG00000001109,ENSGALG00000005426,ENSGALG00000014184,ENSGALG00000006629,ENSGALG00000035998,ENSGALG00000027170,ENSGALG00000005441,ENSGALG00000029545
Biological Process	GO:0032535	regulation of cellular component size	1	175	0.878144	1	ENSGALG00000002294
Biological Process	GO:0032870	cellular response to hormone stimulus	1	188	0.895894	1	ENSGALG00000015148
Biological Process	GO:0032879	regulation of localization	6	999	0.981721	1	ENSGALG00000027170,ENSGALG00000039023,ENSGALG00000002294,ENSGALG00000006629,ENSGALG00000015704,ENSGALG00000015148
Biological Process	GO:0033036	macromolecule localization	11	1268	0.897239	1	ENSGALG00000039023,ENSGALG00000000218,ENSGALG00000014184,ENSGALG00000015704,ENSGALG00000015148,ENSGALG00000006629,ENSGALG00000027932,ENSGALG00000033705,ENSGALG00000030382,ENSGALG00000027332,ENSGALG00000030920
Biological Process	GO:0033043	regulation of organelle organization	3	434	0.893117	1	ENSGALG00000027932,ENSGALG00000039023,ENSGALG00000015148
Biological Process	GO:0033554	cellular response to stress	8	821	0.766495	1	ENSGALG00000015704,ENSGALG00000039023,ENSGALG00000015443,ENSGALG00000014732,ENSGALG00000027932,ENSGALG00000041500,ENSGALG00000031991,ENSGALG00000033705
Biological Process	GO:0034220	ion transmembrane transport	2	374	0.93947	1	ENSGALG00000043758,ENSGALG00000015372
Biological Process	GO:0034330	cell junction organization	1	241	0.94529	1	ENSGALG00000032980
Biological Process	GO:0034470	ncRNA processing	1	211	0.921231	1	ENSGALG00000005316
Biological Process	GO:0034613	cellular protein localization	6	750	0.886946	1	ENSGALG00000030382,ENSGALG00000015704,ENSGALG00000039023,ENSGALG00000000218,ENSGALG00000027932,ENSGALG00000033705
Biological Process	GO:0034622	cellular protein-containing complex assembly	3	479	0.92738	1	ENSGALG00000000218,ENSGALG00000014184,ENSGALG00000037299
Biological Process	GO:0034660	ncRNA metabolic process	1	278	0.965137	1	ENSGALG00000005316
Biological Process	GO:0035556	intracellular signal transduction	11	1097	0.763311	1	novel.13023,ENSGALG00000027630,ENSGALG00000034399,ENSGALG00000048307,ENSGALG00000048910,ENSGALG00000048320,ENSGALG00000014184,ENSGALG00000023379,ENSGALG00000014784,ENSGALG00000015443,ENSGALG00000050647
Biological Process	GO:0036211	protein modification process	14	1485	0.854272	1	ENSGALG00000048542,ENSGALG00000014184,ENSGALG00000014790,ENSGALG00000014784,ENSGALG00000015349,ENSGALG00000015704,ENSGALG00000015148,ENSGALG00000014747,ENSGALG00000015443,ENSGALG00000031018,ENSGALG00000015641,ENSGALG00000005346,ENSGALG00000014732,ENSGALG00000026991
Biological Process	GO:0040008	regulation of growth	1	233	0.939701	1	ENSGALG00000002294
Biological Process	GO:0040011	locomotion	5	702	0.924751	1	ENSGALG00000031018,ENSGALG00000002294,ENSGALG00000027170,ENSGALG00000005441,ENSGALG00000015148
Biological Process	GO:0040012	regulation of locomotion	3	346	0.783101	1	ENSGALG00000015148,ENSGALG00000027170,ENSGALG00000002294
Biological Process	GO:0042110	T cell activation	1	156	0.84666	1	ENSGALG00000015148
Biological Process	GO:0042127	regulation of cell population proliferation	3	527	0.95264	1	ENSGALG00000005441,ENSGALG00000015148,ENSGALG00000015443
Biological Process	GO:0042221	response to chemical	12	1424	0.924816	1	ENSGALG00000031018,ENSGALG00000013244,ENSGALG00000002294,ENSGALG00000037160,ENSGALG00000015148,ENSGALG00000015704,ENSGALG00000014184,ENSGALG00000033705,ENSGALG00000027170,ENSGALG00000006629,ENSGALG00000005441,ENSGALG00000029545
Biological Process	GO:0042254	ribosome biogenesis	1	156	0.84666	1	ENSGALG00000005316
Biological Process	GO:0042325	regulation of phosphorylation	2	424	0.963573	1	ENSGALG00000015641,ENSGALG00000015704
Biological Process	GO:0042327	positive regulation of phosphorylation	1	275	0.963838	1	ENSGALG00000015704
Biological Process	GO:0042592	homeostatic process	6	644	0.782839	1	ENSGALG00000002227,ENSGALG00000006629,ENSGALG00000015148,ENSGALG00000026598,ENSGALG00000015704,ENSGALG00000023379
Biological Process	GO:0042981	regulation of apoptotic process	1	489	0.997393	1	ENSGALG00000015148
Biological Process	GO:0043065	positive regulation of apoptotic process	1	159	0.852121	1	ENSGALG00000015148
Biological Process	GO:0043067	regulation of programmed cell death	1	503	0.997808	1	ENSGALG00000015148
Biological Process	GO:0043068	positive regulation of programmed cell death	1	162	0.857389	1	ENSGALG00000015148
Biological Process	GO:0043085	positive regulation of catalytic activity	3	459	0.913613	1	ENSGALG00000048910,ENSGALG00000048307,ENSGALG00000050647
Biological Process	GO:0043086	negative regulation of catalytic activity	1	180	0.885302	1	ENSGALG00000032004
Biological Process	GO:0043207	response to external biotic stimulus	3	407	0.866223	1	ENSGALG00000005441,ENSGALG00000006629,ENSGALG00000013244
Biological Process	GO:0043254	regulation of protein-containing complex assembly	1	184	0.890725	1	ENSGALG00000027932
Biological Process	GO:0043408	regulation of MAPK cascade	1	197	0.906652	1	ENSGALG00000015443
Biological Process	GO:0043412	macromolecule modification	14	1583	0.908991	1	ENSGALG00000015641,ENSGALG00000005346,ENSGALG00000014732,ENSGALG00000026991,ENSGALG00000014790,ENSGALG00000048542,ENSGALG00000014184,ENSGALG00000014784,ENSGALG00000015148,ENSGALG00000015704,ENSGALG00000015349,ENSGALG00000014747,ENSGALG00000015443,ENSGALG00000031018
Biological Process	GO:0043436	oxoacid metabolic process	3	453	0.909046	1	ENSGALG00000047713,ENSGALG00000023689,ENSGALG00000019175
Biological Process	GO:0043549	regulation of kinase activity	1	241	0.94529	1	ENSGALG00000015641
Biological Process	GO:0043933	protein-containing complex subunit organization	6	760	0.894151	1	ENSGALG00000037299,ENSGALG00000014184,ENSGALG00000033705,ENSGALG00000027932,ENSGALG00000000218,ENSGALG00000006629
Biological Process	GO:0044085	cellular component biogenesis	6	1390	0.999418	1	ENSGALG00000037299,ENSGALG00000014184,ENSGALG00000006629,ENSGALG00000027932,ENSGALG00000005316,ENSGALG00000000218
Biological Process	GO:0044087	regulation of cellular component biogenesis	1	375	0.989364	1	ENSGALG00000027932
Biological Process	GO:0044089	positive regulation of cellular component biogenesis	1	198	0.907777	1	ENSGALG00000027932
Biological Process	GO:0044092	negative regulation of molecular function	1	291	0.970251	1	ENSGALG00000032004
Biological Process	GO:0044093	positive regulation of molecular function	4	570	0.911451	1	ENSGALG00000048910,ENSGALG00000015704,ENSGALG00000050647,ENSGALG00000048307
Biological Process	GO:0044248	cellular catabolic process	9	993	0.842554	1	ENSGALG00000034584,ENSGALG00000033705,ENSGALG00000015268,ENSGALG00000014732,ENSGALG00000031355,ENSGALG00000047713,ENSGALG00000031018,ENSGALG00000048320,ENSGALG00000048542
Biological Process	GO:0044255	cellular lipid metabolic process	2	486	0.98091	1	ENSGALG00000006629,ENSGALG00000015349
Biological Process	GO:0045321	leukocyte activation	2	277	0.844777	1	ENSGALG00000015148,ENSGALG00000035780
Biological Process	GO:0045595	regulation of cell differentiation	3	568	0.967487	1	ENSGALG00000002294,ENSGALG00000014184,ENSGALG00000015148
Biological Process	GO:0045596	negative regulation of cell differentiation	2	234	0.769951	1	ENSGALG00000015148,ENSGALG00000002294
Biological Process	GO:0045597	positive regulation of cell differentiation	2	301	0.876267	1	ENSGALG00000015148,ENSGALG00000014184
Biological Process	GO:0045785	positive regulation of cell adhesion	1	128	0.784972	1	ENSGALG00000015148
Biological Process	GO:0045859	regulation of protein kinase activity	1	196	0.905514	1	ENSGALG00000015641
Biological Process	GO:0045893	positive regulation of transcription, DNA-templated	4	498	0.847711	1	ENSGALG00000027907,ENSGALG00000034905,ENSGALG00000014790,ENSGALG00000005441
Biological Process	GO:0045934	negative regulation of nucleobase-containing compound metabolic process	4	464	0.806202	1	ENSGALG00000027907,ENSGALG00000014184,ENSGALG00000014721,ENSGALG00000015704
Biological Process	GO:0045936	negative regulation of phosphate metabolic process	1	154	0.842908	1	ENSGALG00000032004
Biological Process	GO:0045937	positive regulation of phosphate metabolic process	1	301	0.97367	1	ENSGALG00000015704
Biological Process	GO:0046486	glycerolipid metabolic process	1	192	0.90082	1	ENSGALG00000015349
Biological Process	GO:0046649	lymphocyte activation	1	230	0.937462	1	ENSGALG00000015148
Biological Process	GO:0046907	intracellular transport	5	704	0.925856	1	ENSGALG00000015704,ENSGALG00000027332,ENSGALG00000015372,ENSGALG00000033705,ENSGALG00000000218
Biological Process	GO:0048193	Golgi vesicle transport	1	139	0.811703	1	ENSGALG00000030382
Biological Process	GO:0048232	male gamete generation	1	133	0.79756	1	ENSGALG00000001109
Biological Process	GO:0048468	cell development	5	778	0.957858	1	ENSGALG00000005441,ENSGALG00000031018,ENSGALG00000002294,ENSGALG00000027170,ENSGALG00000006629
Biological Process	GO:0048513	animal organ development	7	1288	0.995491	1	ENSGALG00000039023,ENSGALG00000002294,ENSGALG00000006629,ENSGALG00000005441,ENSGALG00000015148,ENSGALG00000014184,ENSGALG00000005426
Biological Process	GO:0048514	blood vessel morphogenesis	1	228	0.935924	1	ENSGALG00000015148
Biological Process	GO:0048518	positive regulation of biological process	16	2284	0.995412	1	ENSGALG00000014732,ENSGALG00000005441,ENSGALG00000041500,ENSGALG00000006629,ENSGALG00000023379,ENSGALG00000048320,ENSGALG00000014184,ENSGALG00000015148,ENSGALG00000027907,ENSGALG00000039023,ENSGALG00000027932,ENSGALG00000034905,ENSGALG00000014790,ENSGALG00000015704,ENSGALG00000002294,ENSGALG00000031018
Biological Process	GO:0048519	negative regulation of biological process	13	2020	0.996927	1	ENSGALG00000015443,ENSGALG00000050647,ENSGALG00000027907,ENSGALG00000002294,ENSGALG00000014184,ENSGALG00000048910,ENSGALG00000015704,ENSGALG00000015148,ENSGALG00000048307,ENSGALG00000032004,ENSGALG00000014721,ENSGALG00000015268,ENSGALG00000005441
Biological Process	GO:0048522	positive regulation of cellular process	16	2060	0.980634	1	ENSGALG00000023379,ENSGALG00000048320,ENSGALG00000014184,ENSGALG00000015148,ENSGALG00000027907,ENSGALG00000039023,ENSGALG00000014732,ENSGALG00000005441,ENSGALG00000006629,ENSGALG00000041500,ENSGALG00000034905,ENSGALG00000014790,ENSGALG00000015704,ENSGALG00000002294,ENSGALG00000031018,ENSGALG00000027932
Biological Process	GO:0048523	negative regulation of cellular process	12	1824	0.994192	1	ENSGALG00000005441,ENSGALG00000014721,ENSGALG00000048307,ENSGALG00000032004,ENSGALG00000014184,ENSGALG00000015704,ENSGALG00000015148,ENSGALG00000048910,ENSGALG00000002294,ENSGALG00000050647,ENSGALG00000015443,ENSGALG00000027907
Biological Process	GO:0048534	hematopoietic or lymphoid organ development	1	335	0.982628	1	ENSGALG00000015148
Biological Process	GO:0048584	positive regulation of response to stimulus	7	734	0.775512	1	ENSGALG00000031018,ENSGALG00000027932,ENSGALG00000015148,ENSGALG00000014732,ENSGALG00000014184,ENSGALG00000048320,ENSGALG00000023379
Biological Process	GO:0048598	embryonic morphogenesis	2	263	0.823225	1	ENSGALG00000014184,ENSGALG00000039023
Biological Process	GO:0048638	regulation of developmental growth	1	124	0.774343	1	ENSGALG00000002294
Biological Process	GO:0048646	anatomical structure formation involved in morphogenesis	3	422	0.881819	1	ENSGALG00000014184,ENSGALG00000005441,ENSGALG00000015148
Biological Process	GO:0048699	generation of neurons	4	597	0.928461	1	ENSGALG00000031018,ENSGALG00000027170,ENSGALG00000002294,ENSGALG00000005441
Biological Process	GO:0048729	tissue morphogenesis	1	232	0.938964	1	ENSGALG00000014184
Biological Process	GO:0048731	system development	9	1853	0.999728	1	ENSGALG00000006629,ENSGALG00000027170,ENSGALG00000005441,ENSGALG00000002294,ENSGALG00000039023,ENSGALG00000031018,ENSGALG00000005426,ENSGALG00000014184,ENSGALG00000015148
Biological Process	GO:0048732	gland development	1	122	0.768835	1	ENSGALG00000005441
Biological Process	GO:0048856	anatomical structure development	13	2283	0.99961	1	ENSGALG00000005441,ENSGALG00000029545,ENSGALG00000006629,ENSGALG00000027170,ENSGALG00000035998,ENSGALG00000015148,ENSGALG00000005426,ENSGALG00000014184,ENSGALG00000031018,ENSGALG00000037160,ENSGALG00000027907,ENSGALG00000002294,ENSGALG00000039023
Biological Process	GO:0048869	cellular developmental process	10	1605	0.994263	1	ENSGALG00000027170,ENSGALG00000006629,ENSGALG00000005441,ENSGALG00000029545,ENSGALG00000031018,ENSGALG00000002294,ENSGALG00000037160,ENSGALG00000027907,ENSGALG00000015148,ENSGALG00000014184
Biological Process	GO:0048870	cell motility	2	612	0.995092	1	ENSGALG00000015148,ENSGALG00000002294
Biological Process	GO:0048878	chemical homeostasis	3	424	0.883773	1	ENSGALG00000002227,ENSGALG00000006629,ENSGALG00000023379
Biological Process	GO:0048880	sensory system development	1	171	0.8721	1	ENSGALG00000006629
Biological Process	GO:0050673	epithelial cell proliferation	1	140	0.813963	1	ENSGALG00000005441
Biological Process	GO:0050767	regulation of neurogenesis	1	125	0.777049	1	ENSGALG00000002294
Biological Process	GO:0050776	regulation of immune response	1	265	0.959151	1	ENSGALG00000015148
Biological Process	GO:0050778	positive regulation of immune response	1	148	0.831096	1	ENSGALG00000015148
Biological Process	GO:0050789	regulation of biological process	44	5203	0.998747	1	ENSGALG00000002294,ENSGALG00000013244,ENSGALG00000014790,ENSGALG00000032004,ENSGALG00000040270,ENSGALG00000015268,ENSGALG00000027907,ENSGALG00000037160,ENSGALG00000048910,ENSGALG00000015148,ENSGALG00000014784,ENSGALG00000004591,ENSGALG00000006629,ENSGALG00000014859,ENSGALG00000014721,ENSGALG00000014732,ENSGALG00000003118,ENSGALG00000005441,ENSGALG00000029545,ENSGALG00000015641,ENSGALG00000031018,…
Biological Process	GO:0050790	regulation of catalytic activity	5	717	0.932694	1	ENSGALG00000015641,ENSGALG00000048910,ENSGALG00000050647,ENSGALG00000048307,ENSGALG00000032004
Biological Process	GO:0050793	regulation of developmental process	4	896	0.994892	1	ENSGALG00000002294,ENSGALG00000015148,ENSGALG00000005441,ENSGALG00000014184
Biological Process	GO:0050794	regulation of cellular process	41	4911	0.998613	1	ENSGALG00000050647,ENSGALG00000015443,ENSGALG00000035502,ENSGALG00000032980,ENSGALG00000031018,ENSGALG00000034905,ENSGALG00000035785,ENSGALG00000015704,ENSGALG00000027932,ENSGALG00000027170,ENSGALG00000040086,ENSGALG00000027630,novel.13023,ENSGALG00000039023,novel.15678,ENSGALG00000048320,ENSGALG00000014184,ENSGALG00000023379,ENSGALG00000034399,ENSGALG00000048307,ENSGALG00000041500,ENSGALG0000003…
Biological Process	GO:0050801	ion homeostasis	2	282	0.851882	1	ENSGALG00000002227,ENSGALG00000023379
Biological Process	GO:0050804	modulation of chemical synaptic transmission	1	138	0.809416	1	ENSGALG00000032980
Biological Process	GO:0050808	synapse organization	1	134	0.799989	1	ENSGALG00000032980
Biological Process	GO:0050865	regulation of cell activation	1	159	0.852121	1	ENSGALG00000015148
Biological Process	GO:0050877	nervous system process	2	357	0.928287	1	ENSGALG00000026598,ENSGALG00000032980
Biological Process	GO:0050896	response to stimulus	32	3741	0.990584	1	ENSGALG00000006629,ENSGALG00000004591,ENSGALG00000014732,ENSGALG00000005441,ENSGALG00000003118,ENSGALG00000029545,ENSGALG00000037160,ENSGALG00000048910,ENSGALG00000015148,ENSGALG00000014784,ENSGALG00000033705,ENSGALG00000002294,ENSGALG00000013244,ENSGALG00000031991,ENSGALG00000048307,ENSGALG00000041500,ENSGALG00000034399,ENSGALG00000039023,ENSGALG00000023379,ENSGALG00000014184,ENSGALG00000048320,…
Biological Process	GO:0051049	regulation of transport	3	612	0.978504	1	ENSGALG00000015148,ENSGALG00000015704,ENSGALG00000006629
Biological Process	GO:0051050	positive regulation of transport	2	266	0.828057	1	ENSGALG00000015148,ENSGALG00000006629
Biological Process	GO:0051094	positive regulation of developmental process	2	451	0.97245	1	ENSGALG00000014184,ENSGALG00000015148
Biological Process	GO:0051128	regulation of cellular component organization	4	844	0.991664	1	ENSGALG00000015148,ENSGALG00000027932,ENSGALG00000039023,ENSGALG00000002294
Biological Process	GO:0051129	negative regulation of cellular component organization	1	241	0.94529	1	ENSGALG00000002294
Biological Process	GO:0051130	positive regulation of cellular component organization	2	354	0.926122	1	ENSGALG00000027932,ENSGALG00000015148
Biological Process	GO:0051169	nuclear transport	1	131	0.792615	1	ENSGALG00000015704
Biological Process	GO:0051171	regulation of nitrogen compound metabolic process	24	2261	0.75843	1	ENSGALG00000035502,ENSGALG00000015704,ENSGALG00000035785,ENSGALG00000014790,ENSGALG00000034905,ENSGALG00000032004,ENSGALG00000040086,ENSGALG00000027932,ENSGALG00000040270,ENSGALG00000037160,ENSGALG00000027907,novel.15678,ENSGALG00000014184,ENSGALG00000048320,ENSGALG00000012629,ENSGALG00000031991,ENSGALG00000004591,ENSGALG00000014859,ENSGALG00000014721,ENSGALG00000038817,ENSGALG00000014732,ENSGALG…
Biological Process	GO:0051172	negative regulation of nitrogen compound metabolic process	4	755	0.981243	1	ENSGALG00000015704,ENSGALG00000014721,ENSGALG00000014184,ENSGALG00000027907
Biological Process	GO:0051173	positive regulation of nitrogen compound metabolic process	7	1034	0.966772	1	ENSGALG00000005441,ENSGALG00000015704,ENSGALG00000014732,ENSGALG00000014790,ENSGALG00000034905,ENSGALG00000027932,ENSGALG00000027907
Biological Process	GO:0051174	regulation of phosphorus metabolic process	3	497	0.938029	1	ENSGALG00000015704,ENSGALG00000015641,ENSGALG00000032004
Biological Process	GO:0051179	localization	17	2731	0.999625	1	ENSGALG00000000218,ENSGALG00000039023,ENSGALG00000015148,ENSGALG00000015372,ENSGALG00000014184,ENSGALG00000006629,ENSGALG00000030920,ENSGALG00000043758,ENSGALG00000002294,ENSGALG00000013244,ENSGALG00000015704,ENSGALG00000033705,ENSGALG00000035780,ENSGALG00000027932,ENSGALG00000027170,ENSGALG00000027332,ENSGALG00000030382
Biological Process	GO:0051234	establishment of localization	14	2060	0.994988	1	ENSGALG00000035780,ENSGALG00000033705,ENSGALG00000006629,ENSGALG00000030920,ENSGALG00000027332,ENSGALG00000030382,ENSGALG00000043758,ENSGALG00000039023,ENSGALG00000000218,ENSGALG00000013244,ENSGALG00000015148,ENSGALG00000015704,ENSGALG00000014184,ENSGALG00000015372
Biological Process	GO:0051239	regulation of multicellular organismal process	7	953	0.941213	1	ENSGALG00000014184,ENSGALG00000005441,ENSGALG00000015148,ENSGALG00000002294,ENSGALG00000013244,ENSGALG00000004591,ENSGALG00000032980
Biological Process	GO:0051240	positive regulation of multicellular organismal process	2	476	0.97879	1	ENSGALG00000014184,ENSGALG00000015148
Biological Process	GO:0051246	regulation of protein metabolic process	3	902	0.998853	1	ENSGALG00000015704,ENSGALG00000015641,ENSGALG00000004591
Biological Process	GO:0051247	positive regulation of protein metabolic process	1	512	0.99804	1	ENSGALG00000015704
Biological Process	GO:0051249	regulation of lymphocyte activation	1	129	0.78755	1	ENSGALG00000015148
Biological Process	GO:0051254	positive regulation of RNA metabolic process	4	557	0.902054	1	ENSGALG00000027907,ENSGALG00000005441,ENSGALG00000034905,ENSGALG00000014790
Biological Process	GO:0051270	regulation of cellular component movement	3	349	0.788015	1	ENSGALG00000015148,ENSGALG00000027170,ENSGALG00000002294
Biological Process	GO:0051276	chromosome organization	3	372	0.822712	1	ENSGALG00000054915,ENSGALG00000039023,ENSGALG00000027932
Biological Process	GO:0051301	cell division	2	267	0.829641	1	ENSGALG00000054915,ENSGALG00000038817
Biological Process	GO:0051338	regulation of transferase activity	1	292	0.970611	1	ENSGALG00000015641
Biological Process	GO:0051641	cellular localization	9	1223	0.960062	1	ENSGALG00000015704,ENSGALG00000015372,ENSGALG00000039023,ENSGALG00000000218,ENSGALG00000027332,ENSGALG00000030382,ENSGALG00000035780,ENSGALG00000033705,ENSGALG00000027932
Biological Process	GO:0051649	establishment of localization in cell	6	913	0.964312	1	ENSGALG00000035780,ENSGALG00000033705,ENSGALG00000000218,ENSGALG00000015704,ENSGALG00000027332,ENSGALG00000015372
Biological Process	GO:0051668	localization within membrane	2	263	0.823225	1	ENSGALG00000000218,ENSGALG00000030382
Biological Process	GO:0051674	localization of cell	2	613	0.995146	1	ENSGALG00000002294,ENSGALG00000015148
Biological Process	GO:0051707	response to other organism	3	406	0.865122	1	ENSGALG00000006629,ENSGALG00000013244,ENSGALG00000005441
Biological Process	GO:0051716	cellular response to stimulus	25	3134	0.993412	1	novel.13023,ENSGALG00000027932,ENSGALG00000033705,ENSGALG00000027630,ENSGALG00000015704,ENSGALG00000002294,ENSGALG00000050647,ENSGALG00000015443,ENSGALG00000032980,ENSGALG00000031018,ENSGALG00000029545,ENSGALG00000003118,ENSGALG00000014732,ENSGALG00000034399,ENSGALG00000041500,ENSGALG00000048307,ENSGALG00000031991,ENSGALG00000048320,ENSGALG00000014184,ENSGALG00000014784,ENSGALG00000023379,ENSGALG…
Biological Process	GO:0051960	regulation of nervous system development	1	156	0.84666	1	ENSGALG00000002294
Biological Process	GO:0055065	metal ion homeostasis	1	231	0.938218	1	ENSGALG00000023379
Biological Process	GO:0055074	calcium ion homeostasis	1	159	0.852121	1	ENSGALG00000023379
Biological Process	GO:0055080	cation homeostasis	2	267	0.829641	1	ENSGALG00000023379,ENSGALG00000002227
Biological Process	GO:0055082	cellular chemical homeostasis	2	280	0.849076	1	ENSGALG00000023379,ENSGALG00000002227
Biological Process	GO:0055085	transmembrane transport	3	501	0.940192	1	ENSGALG00000043758,ENSGALG00000013244,ENSGALG00000015372
Biological Process	GO:0060284	regulation of cell development	1	174	0.87666	1	ENSGALG00000002294
Biological Process	GO:0060322	head development	2	268	0.831212	1	ENSGALG00000039023,ENSGALG00000005441
Biological Process	GO:0060341	regulation of cellular localization	2	266	0.828057	1	ENSGALG00000039023,ENSGALG00000015704
Biological Process	GO:0060429	epithelium development	3	396	0.853671	1	ENSGALG00000015148,ENSGALG00000005441,ENSGALG00000014184
Biological Process	GO:0060548	negative regulation of cell death	1	326	0.980605	1	ENSGALG00000015704
Biological Process	GO:0060627	regulation of vesicle-mediated transport	1	155	0.844795	1	ENSGALG00000015148
Biological Process	GO:0061024	membrane organization	2	272	0.837368	1	ENSGALG00000015148,ENSGALG00000030382
Biological Process	GO:0061061	muscle structure development	1	237	0.942563	1	ENSGALG00000031018
Biological Process	GO:0061448	connective tissue development	1	117	0.754472	1	ENSGALG00000005441
Biological Process	GO:0061919	process utilizing autophagic mechanism	1	203	0.913203	1	ENSGALG00000033705
Biological Process	GO:0065003	protein-containing complex assembly	5	681	0.912252	1	ENSGALG00000037299,ENSGALG00000014184,ENSGALG00000000218,ENSGALG00000027932,ENSGALG00000006629
Biological Process	GO:0065007	biological regulation	46	5579	0.99964	1	ENSGALG00000014790,ENSGALG00000002294,ENSGALG00000013244,ENSGALG00000040270,ENSGALG00000015268,ENSGALG00000032004,ENSGALG00000048910,ENSGALG00000015148,ENSGALG00000014784,ENSGALG00000037160,ENSGALG00000027907,ENSGALG00000002227,ENSGALG00000014721,ENSGALG00000014732,ENSGALG00000003118,ENSGALG00000005441,ENSGALG00000029545,ENSGALG00000015641,ENSGALG00000006629,ENSGALG00000004591,ENSGALG00000014859,…
Biological Process	GO:0065008	regulation of biological quality	11	1505	0.974989	1	ENSGALG00000002294,ENSGALG00000002227,ENSGALG00000015704,ENSGALG00000015148,ENSGALG00000014790,ENSGALG00000014184,ENSGALG00000023379,ENSGALG00000006629,ENSGALG00000004591,ENSGALG00000026598,ENSGALG00000015641
Biological Process	GO:0065009	regulation of molecular function	8	935	0.873889	1	ENSGALG00000015641,ENSGALG00000032004,ENSGALG00000048307,ENSGALG00000015704,ENSGALG00000048910,ENSGALG00000014184,ENSGALG00000032980,ENSGALG00000050647
Biological Process	GO:0070647	protein modification by small protein conjugation or removal	3	443	0.900949	1	ENSGALG00000014732,ENSGALG00000048542,ENSGALG00000031018
Biological Process	GO:0070727	cellular macromolecule localization	6	754	0.889876	1	ENSGALG00000039023,ENSGALG00000000218,ENSGALG00000027932,ENSGALG00000033705,ENSGALG00000030382,ENSGALG00000015704
Biological Process	GO:0070887	cellular response to chemical stimulus	7	1086	0.977379	1	ENSGALG00000015148,ENSGALG00000015704,ENSGALG00000014184,ENSGALG00000029545,ENSGALG00000031018,ENSGALG00000033705,ENSGALG00000037160
Biological Process	GO:0071310	cellular response to organic substance	6	849	0.942783	1	ENSGALG00000037160,ENSGALG00000031018,ENSGALG00000033705,ENSGALG00000014184,ENSGALG00000029545,ENSGALG00000015148
Biological Process	GO:0071396	cellular response to lipid	1	153	0.840998	1	ENSGALG00000015148
Biological Process	GO:0071407	cellular response to organic cyclic compound	1	158	0.850323	1	ENSGALG00000015148
Biological Process	GO:0071702	organic substance transport	9	1076	0.90062	1	ENSGALG00000030920,ENSGALG00000027332,ENSGALG00000030382,ENSGALG00000033705,ENSGALG00000006629,ENSGALG00000015704,ENSGALG00000015148,ENSGALG00000014184,ENSGALG00000000218
Biological Process	GO:0071705	nitrogen compound transport	7	871	0.899228	1	ENSGALG00000006629,ENSGALG00000000218,ENSGALG00000033705,ENSGALG00000030382,ENSGALG00000014184,ENSGALG00000027332,ENSGALG00000015704
Biological Process	GO:0071840	cellular component organization or biogenesis	19	2742	0.998323	1	ENSGALG00000054915,ENSGALG00000002294,ENSGALG00000032980,ENSGALG00000031018,ENSGALG00000030382,ENSGALG00000027170,ENSGALG00000027932,ENSGALG00000005316,ENSGALG00000033705,ENSGALG00000014184,ENSGALG00000035362,ENSGALG00000014784,ENSGALG00000037299,ENSGALG00000015148,ENSGALG00000000218,ENSGALG00000039023,ENSGALG00000005441,ENSGALG00000038817,ENSGALG00000006629
Biological Process	GO:0072359	circulatory system development	3	430	0.889463	1	ENSGALG00000039023,ENSGALG00000014184,ENSGALG00000015148
Biological Process	GO:0072503	cellular divalent inorganic cation homeostasis	1	163	0.859104	1	ENSGALG00000023379
Biological Process	GO:0072507	divalent inorganic cation homeostasis	1	171	0.8721	1	ENSGALG00000023379
Biological Process	GO:0080090	regulation of primary metabolic process	24	2313	0.796557	1	ENSGALG00000035502,ENSGALG00000035785,ENSGALG00000034905,ENSGALG00000014790,ENSGALG00000015704,ENSGALG00000027932,ENSGALG00000032004,ENSGALG00000040086,ENSGALG00000040270,ENSGALG00000027907,ENSGALG00000037160,ENSGALG00000014184,novel.15678,ENSGALG00000048320,ENSGALG00000004591,ENSGALG00000014859,ENSGALG00000012629,ENSGALG00000031991,ENSGALG00000029545,ENSGALG00000015641,ENSGALG00000038817,ENSGALG…
Biological Process	GO:0090066	regulation of anatomical structure size	1	234	0.94043	1	ENSGALG00000002294
Biological Process	GO:0090130	tissue migration	1	122	0.768835	1	ENSGALG00000015148
Biological Process	GO:0097190	apoptotic signaling pathway	1	193	0.902015	1	ENSGALG00000048320
Biological Process	GO:0098542	defense response to other organism	1	291	0.970251	1	ENSGALG00000013244
Biological Process	GO:0098609	cell-cell adhesion	1	293	0.970968	1	ENSGALG00000015148
Biological Process	GO:0098655	cation transmembrane transport	2	265	0.82646	1	ENSGALG00000015372,ENSGALG00000043758
Biological Process	GO:0098660	inorganic ion transmembrane transport	2	260	0.818273	1	ENSGALG00000043758,ENSGALG00000015372
Biological Process	GO:0098662	inorganic cation transmembrane transport	2	240	0.782001	1	ENSGALG00000015372,ENSGALG00000043758
Biological Process	GO:0098771	inorganic ion homeostasis	2	270	0.834315	1	ENSGALG00000002227,ENSGALG00000023379
Biological Process	GO:0098916	anterograde trans-synaptic signaling	1	242	0.945952	1	ENSGALG00000032980
Biological Process	GO:0099177	regulation of trans-synaptic signaling	1	138	0.809416	1	ENSGALG00000032980
Biological Process	GO:0099536	synaptic signaling	2	254	0.807997	1	ENSGALG00000032980,ENSGALG00000035780
Biological Process	GO:0099537	trans-synaptic signaling	1	245	0.947889	1	ENSGALG00000032980
Biological Process	GO:0120035	regulation of plasma membrane bounded cell projection organization	1	214	0.924048	1	ENSGALG00000002294
Biological Process	GO:0120036	plasma membrane bounded cell projection organization	4	578	0.91683	1	ENSGALG00000005441,ENSGALG00000002294,ENSGALG00000027170,ENSGALG00000031018
Biological Process	GO:0150063	visual system development	1	166	0.864124	1	ENSGALG00000006629
Biological Process	GO:1901615	organic hydroxy compound metabolic process	1	205	0.915283	1	ENSGALG00000006629
Biological Process	GO:1901698	response to nitrogen compound	3	346	0.783101	1	ENSGALG00000015704,ENSGALG00000033705,ENSGALG00000013244
Biological Process	GO:1901700	response to oxygen-containing compound	4	481	0.827982	1	ENSGALG00000006629,ENSGALG00000013244,ENSGALG00000014184,ENSGALG00000015704
Biological Process	GO:1901701	cellular response to oxygen-containing compound	1	355	0.986405	1	ENSGALG00000015704
Biological Process	GO:1902533	positive regulation of intracellular signal transduction	2	318	0.894909	1	ENSGALG00000023379,ENSGALG00000048320
Biological Process	GO:1902680	positive regulation of RNA biosynthetic process	4	498	0.847711	1	ENSGALG00000034905,ENSGALG00000014790,ENSGALG00000005441,ENSGALG00000027907
Biological Process	GO:1903131	mononuclear cell differentiation	1	161	0.855654	1	ENSGALG00000015148
Biological Process	GO:1903311	regulation of mRNA metabolic process	1	128	0.784972	1	ENSGALG00000040086
Biological Process	GO:1903508	positive regulation of nucleic acid-templated transcription	4	498	0.847711	1	ENSGALG00000005441,ENSGALG00000014790,ENSGALG00000034905,ENSGALG00000027907
Biological Process	GO:1903706	regulation of hemopoiesis	1	124	0.774343	1	ENSGALG00000015148
Biological Process	GO:1990778	protein localization to cell periphery	1	124	0.774343	1	ENSGALG00000030382
Biological Process	GO:2000026	regulation of multicellular organismal development	2	474	0.978339	1	ENSGALG00000015148,ENSGALG00000002294
Biological Process	GO:2000113	negative regulation of cellular macromolecule biosynthetic process	4	477	0.823047	1	ENSGALG00000014721,ENSGALG00000015704,ENSGALG00000014184,ENSGALG00000027907
Biological Process	GO:2000145	regulation of cell motility	2	327	0.903694	1	ENSGALG00000002294,ENSGALG00000015148
Cellular Component	GO:0005576	extracellular region	9	1093	0.910017	1	ENSGALG00000030920,ENSGALG00000006629,ENSGALG00000004591,ENSGALG00000035780,ENSGALG00000014672,ENSGALG00000005426,ENSGALG00000015704,ENSGALG00000015148,ENSGALG00000002294
Cellular Component	GO:0005615	extracellular space	4	643	0.950813	1	ENSGALG00000015148,ENSGALG00000002294,ENSGALG00000006629,ENSGALG00000004591
Cellular Component	GO:0005622	intracellular anatomical structure	72	7794	0.999507	1	ENSGALG00000027907,ENSGALG00000037160,ENSGALG00000047904,ENSGALG00000037299,ENSGALG00000015148,ENSGALG00000015349,ENSGALG00000006629,ENSGALG00000014859,ENSGALG00000029545,ENSGALG00000014721,ENSGALG00000014732,ENSGALG00000015617,ENSGALG00000013244,ENSGALG00000040704,ENSGALG00000033705,ENSGALG00000000218,ENSGALG00000047713,ENSGALG00000015372,ENSGALG00000035362,novel.15678,ENSGALG00000054870,ENSGALG…
Cellular Component	GO:0005654	nucleoplasm	15	1512	0.806043	1	ENSGALG00000014747,ENSGALG00000027907,ENSGALG00000048320,ENSGALG00000014790,ENSGALG00000015704,ENSGALG00000015148,ENSGALG00000027932,ENSGALG00000014859,ENSGALG00000040704,ENSGALG00000040086,ENSGALG00000012629,ENSGALG00000015641,ENSGALG00000005441,ENSGALG00000040270,ENSGALG00000014721
Cellular Component	GO:0005737	cytoplasm	38	5507	0.999998	1	ENSGALG00000014767,ENSGALG00000030382,ENSGALG00000019175,ENSGALG00000040270,ENSGALG00000015268,ENSGALG00000033705,ENSGALG00000014790,ENSGALG00000002605,ENSGALG00000015617,ENSGALG00000013244,ENSGALG00000029545,ENSGALG00000006629,ENSGALG00000015148,ENSGALG00000015349,ENSGALG00000037299,ENSGALG00000027907,ENSGALG00000037160,ENSGALG00000002227,ENSGALG00000047904,ENSGALG00000027332,ENSGALG00000005346,…
Cellular Component	GO:0005739	mitochondrion	4	780	0.985009	1	ENSGALG00000037299,ENSGALG00000015372,ENSGALG00000015543,ENSGALG00000002605
Cellular Component	GO:0005740	mitochondrial envelope	2	322	0.898901	1	ENSGALG00000037299,ENSGALG00000015372
Cellular Component	GO:0005743	mitochondrial inner membrane	1	189	0.897148	1	ENSGALG00000015372
Cellular Component	GO:0005768	endosome	3	410	0.869479	1	ENSGALG00000037160,ENSGALG00000029545,ENSGALG00000015148
Cellular Component	GO:0005783	endoplasmic reticulum	4	779	0.984873	1	ENSGALG00000033705,ENSGALG00000015443,ENSGALG00000015617,ENSGALG00000015349
Cellular Component	GO:0005789	endoplasmic reticulum membrane	2	440	0.969117	1	ENSGALG00000015349,ENSGALG00000033705
Cellular Component	GO:0005794	Golgi apparatus	5	652	0.892051	1	ENSGALG00000014767,ENSGALG00000030382,ENSGALG00000027332,ENSGALG00000015443,ENSGALG00000026991
Cellular Component	GO:0005813	centrosome	1	257	0.95497	1	ENSGALG00000027932
Cellular Component	GO:0005815	microtubule organizing center	1	347	0.985003	1	ENSGALG00000027932
Cellular Component	GO:0005819	spindle	1	187	0.894625	1	ENSGALG00000054915
Cellular Component	GO:0005829	cytosol	14	1500	0.863986	1	ENSGALG00000048320,ENSGALG00000014790,ENSGALG00000015148,ENSGALG00000015704,ENSGALG00000027907,ENSGALG00000015617,ENSGALG00000030382,ENSGALG00000040270,ENSGALG00000015268,ENSGALG00000023689,ENSGALG00000036774,ENSGALG00000041500,ENSGALG00000033705,ENSGALG00000035780
Cellular Component	GO:0005856	cytoskeleton	6	1230	0.997438	1	ENSGALG00000035362,ENSGALG00000054915,ENSGALG00000015148,ENSGALG00000027932,ENSGALG00000043034,ENSGALG00000014859
Cellular Component	GO:0005874	microtubule	1	194	0.903195	1	ENSGALG00000043034
Cellular Component	GO:0005886	plasma membrane	11	2253	0.999934	1	ENSGALG00000043758,ENSGALG00000002294,ENSGALG00000013244,ENSGALG00000015148,ENSGALG00000023379,ENSGALG00000026241,ENSGALG00000048320,ENSGALG00000014790,ENSGALG00000035780,ENSGALG00000015145,ENSGALG00000003118
Cellular Component	GO:0005887	integral component of plasma membrane	4	591	0.924955	1	ENSGALG00000023379,ENSGALG00000015145,ENSGALG00000013244,ENSGALG00000002294
Cellular Component	GO:0005929	cilium	2	262	0.821588	1	ENSGALG00000015148,ENSGALG00000035362
Cellular Component	GO:0009986	cell surface	1	262	0.95763	1	ENSGALG00000015148
Cellular Component	GO:0012505	endomembrane system	12	1879	0.996119	1	ENSGALG00000015349,ENSGALG00000015148,ENSGALG00000037160,ENSGALG00000015617,ENSGALG00000015443,ENSGALG00000027332,ENSGALG00000014767,ENSGALG00000029545,ENSGALG00000030382,ENSGALG00000033705,ENSGALG00000035780,ENSGALG00000026991
Cellular Component	GO:0015629	actin cytoskeleton	1	231	0.938218	1	ENSGALG00000015148
Cellular Component	GO:0015630	microtubule cytoskeleton	3	618	0.979698	1	ENSGALG00000054915,ENSGALG00000027932,ENSGALG00000043034
Cellular Component	GO:0016020	membrane	42	5689	0.99999	1	ENSGALG00000030382,novel.15850,novel.15891,novel.15096,novel.10567,novel.15051,novel.15151,ENSGALG00000033705,ENSGALG00000054443,novel.9737,ENSGALG00000014790,ENSGALG00000002294,ENSGALG00000013244,novel.938,novel.6213,novel.15069,ENSGALG00000003118,novel.10438,novel.11962,ENSGALG00000026241,ENSGALG00000037299,ENSGALG00000015349,ENSGALG00000015148,novel.15150,novel.15054,novel.15877,ENSGALG0000002…
Cellular Component	GO:0016021	integral component of membrane	33	4121	0.998225	1	novel.15094,ENSGALG00000023379,ENSGALG00000026991,ENSGALG00000034399,ENSGALG00000015145,ENSGALG00000015110,novel.15066,ENSGALG00000015443,ENSGALG00000005426,ENSGALG00000027630,ENSGALG00000026704,ENSGALG00000027332,novel.15054,novel.15877,novel.15150,ENSGALG00000015349,ENSGALG00000026241,novel.11962,novel.15069,ENSGALG00000003118,novel.6213,novel.938,novel.10438,ENSGALG00000013244,ENSGALG000000022…
Cellular Component	GO:0016604	nuclear body	1	341	0.983859	1	ENSGALG00000040704
Cellular Component	GO:0019866	organelle inner membrane	1	219	0.928521	1	ENSGALG00000015372
Cellular Component	GO:0019898	extrinsic component of membrane	1	137	0.807101	1	ENSGALG00000015148
Cellular Component	GO:0030054	cell junction	6	816	0.9277	1	ENSGALG00000015617,ENSGALG00000041500,ENSGALG00000034399,ENSGALG00000035780,ENSGALG00000032980,ENSGALG00000026241
Cellular Component	GO:0030312	external encapsulating structure	1	226	0.934347	1	ENSGALG00000005426
Cellular Component	GO:0030424	axon	1	221	0.930236	1	ENSGALG00000005441
Cellular Component	GO:0031012	extracellular matrix	1	226	0.934347	1	ENSGALG00000005426
Cellular Component	GO:0031090	organelle membrane	7	1462	0.999015	1	ENSGALG00000030382,ENSGALG00000015372,ENSGALG00000037299,ENSGALG00000015349,ENSGALG00000027332,ENSGALG00000015443,ENSGALG00000033705
Cellular Component	GO:0031224	intrinsic component of membrane	33	4173	0.998723	1	ENSGALG00000002294,ENSGALG00000013244,novel.9737,ENSGALG00000054443,novel.15051,novel.10567,novel.15096,novel.15891,novel.15151,novel.15850,novel.15150,ENSGALG00000026241,ENSGALG00000015349,novel.11962,novel.10438,novel.6213,novel.15069,novel.938,ENSGALG00000003118,ENSGALG00000015443,novel.15066,ENSGALG00000005426,ENSGALG00000026704,ENSGALG00000027630,novel.15877,novel.15054,ENSGALG00000027332,no…
Cellular Component	GO:0031226	intrinsic component of plasma membrane	4	625	0.942955	1	ENSGALG00000023379,ENSGALG00000015145,ENSGALG00000013244,ENSGALG00000002294
Cellular Component	GO:0031300	intrinsic component of organelle membrane	1	185	0.892041	1	ENSGALG00000015443
Cellular Component	GO:0031301	integral component of organelle membrane	1	178	0.88249	1	ENSGALG00000015443
Cellular Component	GO:0031410	cytoplasmic vesicle	5	817	0.969115	1	ENSGALG00000035780,ENSGALG00000037160,ENSGALG00000006629,ENSGALG00000015148,ENSGALG00000029545
Cellular Component	GO:0031966	mitochondrial membrane	2	290	0.862638	1	ENSGALG00000037299,ENSGALG00000015372
Cellular Component	GO:0031967	organelle envelope	2	517	0.986263	1	ENSGALG00000015372,ENSGALG00000037299
Cellular Component	GO:0031975	envelope	2	517	0.986263	1	ENSGALG00000015372,ENSGALG00000037299
Cellular Component	GO:0031981	nuclear lumen	17	1723	0.826523	1	ENSGALG00000048320,ENSGALG00000015148,ENSGALG00000014747,ENSGALG00000000218,ENSGALG00000027907,ENSGALG00000015641,ENSGALG00000005441,ENSGALG00000014732,ENSGALG00000014721,ENSGALG00000014859,ENSGALG00000012629,ENSGALG00000014790,ENSGALG00000015704,ENSGALG00000040270,ENSGALG00000027932,ENSGALG00000040704,ENSGALG00000040086
Cellular Component	GO:0031982	vesicle	5	888	0.982821	1	ENSGALG00000029545,ENSGALG00000015148,ENSGALG00000006629,ENSGALG00000037160,ENSGALG00000035780
Cellular Component	GO:0031984	organelle subcompartment	3	573	0.968965	1	ENSGALG00000030382,ENSGALG00000015349,ENSGALG00000033705
Cellular Component	GO:0034702	ion channel complex	1	160	0.853899	1	ENSGALG00000013244
Cellular Component	GO:0042175	nuclear outer membrane-endoplasmic reticulum membrane network	2	449	0.971871	1	ENSGALG00000033705,ENSGALG00000015349
Cellular Component	GO:0042995	cell projection	3	869	0.998375	1	ENSGALG00000005441,ENSGALG00000015148,ENSGALG00000035362
Cellular Component	GO:0043005	neuron projection	1	493	0.997519	1	ENSGALG00000005441
Cellular Component	GO:0043226	organelle	65	6921	0.997224	1	ENSGALG00000037299,ENSGALG00000015148,ENSGALG00000015349,ENSGALG00000027907,ENSGALG00000037160,ENSGALG00000029545,ENSGALG00000014732,ENSGALG00000014721,ENSGALG00000014859,ENSGALG00000006629,ENSGALG00000013244,ENSGALG00000015617,ENSGALG00000040704,ENSGALG00000033705,novel.15678,ENSGALG00000035362,ENSGALG00000015372,ENSGALG00000000218,ENSGALG00000047126,ENSGALG00000035998,ENSGALG00000015333,ENSGALG…
Cellular Component	GO:0043227	membrane-bounded organelle	58	6107	0.991505	1	ENSGALG00000039023,ENSGALG00000014747,ENSGALG00000000218,ENSGALG00000048320,novel.15678,ENSGALG00000035362,ENSGALG00000014184,ENSGALG00000015372,ENSGALG00000037322,ENSGALG00000026991,ENSGALG00000012629,ENSGALG00000035998,ENSGALG00000015333,ENSGALG00000041500,ENSGALG00000047126,ENSGALG00000035502,ENSGALG00000031018,ENSGALG00000015443,ENSGALG00000033272,novel.508,ENSGALG00000035760,ENSGALG000000157…
Cellular Component	GO:0043228	non-membrane-bounded organelle	24	2318	0.800001	1	ENSGALG00000027932,ENSGALG00000043034,ENSGALG00000015543,ENSGALG00000040704,ENSGALG00000015082,ENSGALG00000013244,ENSGALG00000015617,ENSGALG00000002605,ENSGALG00000014790,ENSGALG00000054915,novel.508,ENSGALG00000052796,ENSGALG00000040263,ENSGALG00000014859,ENSGALG00000041500,ENSGALG00000036774,ENSGALG00000005441,ENSGALG00000047126,ENSGALG00000000218,ENSGALG00000035362,ENSGALG00000014184,ENSGALG00…
Cellular Component	GO:0043229	intracellular organelle	64	6792	0.996463	1	ENSGALG00000037160,ENSGALG00000027907,ENSGALG00000037299,ENSGALG00000015148,ENSGALG00000015349,ENSGALG00000014859,ENSGALG00000006629,ENSGALG00000014721,ENSGALG00000014732,ENSGALG00000029545,ENSGALG00000013244,ENSGALG00000015617,ENSGALG00000033705,ENSGALG00000040704,ENSGALG00000000218,ENSGALG00000035362,novel.15678,ENSGALG00000015372,ENSGALG00000012629,ENSGALG00000035998,ENSGALG00000015333,ENSGALG…
Cellular Component	GO:0043231	intracellular membrane-bounded organelle	57	5912	0.985638	1	ENSGALG00000002605,ENSGALG00000015617,novel.15488,ENSGALG00000014790,ENSGALG00000032004,ENSGALG00000033705,ENSGALG00000040704,ENSGALG00000040270,ENSGALG00000015268,ENSGALG00000014767,ENSGALG00000030382,ENSGALG00000027907,ENSGALG00000037160,ENSGALG00000015148,ENSGALG00000037299,ENSGALG00000015349,ENSGALG00000050798,ENSGALG00000006629,ENSGALG00000014859,ENSGALG00000014721,ENSGALG00000014732,ENSGALG…
Cellular Component	GO:0043232	intracellular non-membrane-bounded organelle	24	2318	0.800001	1	ENSGALG00000054915,ENSGALG00000014790,ENSGALG00000052796,ENSGALG00000040263,novel.508,ENSGALG00000002605,ENSGALG00000015617,ENSGALG00000013244,ENSGALG00000015082,ENSGALG00000040704,ENSGALG00000043034,ENSGALG00000027932,ENSGALG00000015543,ENSGALG00000037322,ENSGALG00000015372,ENSGALG00000014184,ENSGALG00000035362,ENSGALG00000015148,ENSGALG00000000218,ENSGALG00000047126,ENSGALG00000005441,ENSGALG00…
Cellular Component	GO:0045111	intermediate filament cytoskeleton	1	203	0.913203	1	ENSGALG00000014859
Cellular Component	GO:0045202	synapse	5	533	0.764065	1	ENSGALG00000026241,ENSGALG00000035780,ENSGALG00000032980,ENSGALG00000015617,ENSGALG00000041500
Cellular Component	GO:0062023	collagen-containing extracellular matrix	1	132	0.795103	1	ENSGALG00000005426
Cellular Component	GO:0071944	cell periphery	12	2490	0.999978	1	ENSGALG00000015145,ENSGALG00000035780,ENSGALG00000003118,ENSGALG00000013244,ENSGALG00000002294,ENSGALG00000043758,ENSGALG00000023379,ENSGALG00000005426,ENSGALG00000048320,ENSGALG00000026241,ENSGALG00000014790,ENSGALG00000015148
Cellular Component	GO:0097060	synaptic membrane	1	139	0.811703	1	ENSGALG00000026241
Cellular Component	GO:0097708	intracellular vesicle	5	818	0.969363	1	ENSGALG00000015148,ENSGALG00000029545,ENSGALG00000035780,ENSGALG00000006629,ENSGALG00000037160
Cellular Component	GO:0098552	side of membrane	1	187	0.894625	1	ENSGALG00000015148
Cellular Component	GO:0098588	bounding membrane of organelle	2	734	0.998742	1	ENSGALG00000027332,ENSGALG00000015443
Cellular Component	GO:0098590	plasma membrane region	3	422	0.881819	1	ENSGALG00000023379,ENSGALG00000026241,ENSGALG00000015148
Cellular Component	GO:0098687	chromosomal region	1	144	0.822735	1	ENSGALG00000054915
Cellular Component	GO:0098791	Golgi apparatus subcompartment	1	135	0.802388	1	ENSGALG00000030382
Cellular Component	GO:0098796	membrane protein complex	4	658	0.956593	1	ENSGALG00000015372,ENSGALG00000013244,ENSGALG00000043758,ENSGALG00000033705
Cellular Component	GO:0098797	plasma membrane protein complex	1	269	0.961094	1	ENSGALG00000013244
Cellular Component	GO:0098827	endoplasmic reticulum subcompartment	2	443	0.970063	1	ENSGALG00000033705,ENSGALG00000015349
Cellular Component	GO:0099080	supramolecular complex	4	670	0.960763	1	ENSGALG00000015148,ENSGALG00000013244,ENSGALG00000043034,ENSGALG00000041500
Cellular Component	GO:0099081	supramolecular polymer	4	528	0.877902	1	ENSGALG00000015148,ENSGALG00000041500,ENSGALG00000043034,ENSGALG00000013244
Cellular Component	GO:0099503	secretory vesicle	1	176	0.87961	1	ENSGALG00000035780
Cellular Component	GO:0099512	supramolecular fiber	4	528	0.877902	1	ENSGALG00000013244,ENSGALG00000043034,ENSGALG00000041500,ENSGALG00000015148
Cellular Component	GO:0099513	polymeric cytoskeletal fiber	2	425	0.963945	1	ENSGALG00000043034,ENSGALG00000015148
Cellular Component	GO:0110165	cellular anatomical entity	104	11323	1	1	ENSGALG00000015333,ENSGALG00000041500,ENSGALG00000035998,ENSGALG00000012629,ENSGALG00000015110,ENSGALG00000047126,ENSGALG00000000218,ENSGALG00000047713,ENSGALG00000015372,ENSGALG00000023379,novel.15678,ENSGALG00000035362,ENSGALG00000054870,ENSGALG00000015082,ENSGALG00000027932,ENSGALG00000043034,ENSGALG00000027630,ENSGALG00000038064,novel.15877,ENSGALG00000027332,ENSGALG00000005346,ENSGALG0000001…
Cellular Component	GO:0120025	plasma membrane bounded cell projection	3	827	0.997481	1	ENSGALG00000005441,ENSGALG00000015148,ENSGALG00000035362
Cellular Component	GO:1902495	transmembrane transporter complex	1	198	0.907777	1	ENSGALG00000013244
Cellular Component	GO:1990351	transporter complex	1	208	0.918311	1	ENSGALG00000013244
Molecular Function	GO:0000166	nucleotide binding	17	1635	0.756598	1	ENSGALG00000053478,ENSGALG00000043758,ENSGALG00000013244,ENSGALG00000029783,ENSGALG00000048542,ENSGALG00000014790,ENSGALG00000027630,ENSGALG00000033705,ENSGALG00000043034,ENSGALG00000031327,ENSGALG00000047713,ENSGALG00000027295,ENSGALG00000033061,ENSGALG00000012061,ENSGALG00000014784,ENSGALG00000023689,ENSGALG00000051260
Molecular Function	GO:0001653	peptide receptor activity	1	119	0.760321	1	ENSGALG00000023379
Molecular Function	GO:0003723	RNA binding	3	756	0.994784	1	ENSGALG00000040086,ENSGALG00000000218,ENSGALG00000041500
Molecular Function	GO:0003729	mRNA binding	1	144	0.822735	1	ENSGALG00000040086
Molecular Function	GO:0004888	transmembrane signaling receptor activity	4	712	0.972621	1	ENSGALG00000026241,ENSGALG00000023379,ENSGALG00000003118,ENSGALG00000013244
Molecular Function	GO:0004930	G protein-coupled receptor activity	2	452	0.972735	1	ENSGALG00000003118,ENSGALG00000023379
Molecular Function	GO:0005085	guanyl-nucleotide exchange factor activity	1	121	0.766031	1	novel.13023
Molecular Function	GO:0005102	signaling receptor binding	3	658	0.986193	1	ENSGALG00000014184,ENSGALG00000002294,ENSGALG00000006629
Molecular Function	GO:0005126	cytokine receptor binding	1	133	0.79756	1	ENSGALG00000014184
Molecular Function	GO:0005215	transporter activity	5	864	0.978993	1	ENSGALG00000013244,ENSGALG00000006629,ENSGALG00000043758,ENSGALG00000026241,ENSGALG00000015372
Molecular Function	GO:0005509	calcium ion binding	3	485	0.931102	1	ENSGALG00000015148,ENSGALG00000028924,ENSGALG00000014648
Molecular Function	GO:0005515	protein binding	25	3263	0.997021	1	ENSGALG00000034801,ENSGALG00000033705,ENSGALG00000032004,ENSGALG00000027932,ENSGALG00000043034,ENSGALG00000002294,ENSGALG00000013244,ENSGALG00000002605,novel.508,ENSGALG00000015704,ENSGALG00000014790,ENSGALG00000035998,ENSGALG00000006629,ENSGALG00000047126,ENSGALG00000014721,ENSGALG00000038817,ENSGALG00000029545,ENSGALG00000047713,ENSGALG00000037160,ENSGALG00000033061,ENSGALG00000015148,ENSGALG00…
Molecular Function	GO:0008017	microtubule binding	1	145	0.824863	1	ENSGALG00000043034
Molecular Function	GO:0008092	cytoskeletal protein binding	2	553	0.990667	1	ENSGALG00000014184,ENSGALG00000043034
Molecular Function	GO:0008134	transcription factor binding	1	220	0.929384	1	ENSGALG00000015372
Molecular Function	GO:0008324	cation transmembrane transporter activity	3	428	0.887594	1	ENSGALG00000015372,ENSGALG00000043758,ENSGALG00000013244
Molecular Function	GO:0008528	G protein-coupled peptide receptor activity	1	117	0.754472	1	ENSGALG00000023379
Molecular Function	GO:0015075	ion transmembrane transporter activity	4	564	0.907218	1	ENSGALG00000013244,ENSGALG00000043758,ENSGALG00000015372,ENSGALG00000026241
Molecular Function	GO:0015318	inorganic molecular entity transmembrane transporter activity	4	497	0.846605	1	ENSGALG00000043758,ENSGALG00000013244,ENSGALG00000015372,ENSGALG00000026241
Molecular Function	GO:0015399	primary active transmembrane transporter activity	1	124	0.774343	1	ENSGALG00000013244
Molecular Function	GO:0015631	tubulin binding	1	194	0.903195	1	ENSGALG00000043034
Molecular Function	GO:0016491	oxidoreductase activity	4	595	0.927309	1	ENSGALG00000026704,ENSGALG00000051260,ENSGALG00000015704,ENSGALG00000012061
Molecular Function	GO:0016757	glycosyltransferase activity	2	227	0.755169	1	ENSGALG00000026991,ENSGALG00000047713
Molecular Function	GO:0016773	phosphotransferase activity, alcohol group as acceptor	5	543	0.778041	1	ENSGALG00000014784,ENSGALG00000014790,ENSGALG00000027630,ENSGALG00000053478,ENSGALG00000033061
Molecular Function	GO:0016791	phosphatase activity	1	214	0.924048	1	ENSGALG00000034801
Molecular Function	GO:0017076	purine nucleotide binding	13	1463	0.897531	1	ENSGALG00000029783,ENSGALG00000014784,ENSGALG00000048542,ENSGALG00000014790,ENSGALG00000033061,ENSGALG00000013244,ENSGALG00000053478,ENSGALG00000043758,ENSGALG00000031327,ENSGALG00000023689,ENSGALG00000043034,ENSGALG00000027630,ENSGALG00000033705
Molecular Function	GO:0017111	nucleoside-triphosphatase activity	2	345	0.919254	1	ENSGALG00000033705,ENSGALG00000029783
Molecular Function	GO:0019899	enzyme binding	6	789	0.91289	1	ENSGALG00000032004,ENSGALG00000034801,ENSGALG00000027932,ENSGALG00000014721,ENSGALG00000038817,ENSGALG00000014184
Molecular Function	GO:0019900	kinase binding	1	280	0.965977	1	ENSGALG00000038817
Molecular Function	GO:0019901	protein kinase binding	1	248	0.949756	1	ENSGALG00000038817
Molecular Function	GO:0022804	active transmembrane transporter activity	1	251	0.951558	1	ENSGALG00000013244
Molecular Function	GO:0022836	gated channel activity	1	231	0.938218	1	ENSGALG00000026241
Molecular Function	GO:0022857	transmembrane transporter activity	5	813	0.968102	1	ENSGALG00000026241,ENSGALG00000015372,ENSGALG00000043758,ENSGALG00000013244,ENSGALG00000006629
Molecular Function	GO:0022890	inorganic cation transmembrane transporter activity	3	391	0.847635	1	ENSGALG00000015372,ENSGALG00000013244,ENSGALG00000043758
Molecular Function	GO:0030545	signaling receptor regulator activity	1	307	0.975531	1	ENSGALG00000002294
Molecular Function	GO:0030546	signaling receptor activator activity	1	295	0.971669	1	ENSGALG00000002294
Molecular Function	GO:0032553	ribonucleotide binding	13	1458	0.894913	1	ENSGALG00000033061,ENSGALG00000013244,ENSGALG00000043758,ENSGALG00000053478,ENSGALG00000014784,ENSGALG00000029783,ENSGALG00000014790,ENSGALG00000048542,ENSGALG00000043034,ENSGALG00000033705,ENSGALG00000027630,ENSGALG00000031327,ENSGALG00000023689
Molecular Function	GO:0032555	purine ribonucleotide binding	13	1450	0.890614	1	ENSGALG00000053478,ENSGALG00000043758,ENSGALG00000013244,ENSGALG00000033061,ENSGALG00000014790,ENSGALG00000048542,ENSGALG00000014784,ENSGALG00000029783,ENSGALG00000033705,ENSGALG00000027630,ENSGALG00000043034,ENSGALG00000031327,ENSGALG00000023689
Molecular Function	GO:0035091	phosphatidylinositol binding	1	125	0.777049	1	ENSGALG00000030382
Molecular Function	GO:0035639	purine ribonucleoside triphosphate binding	13	1417	0.871379	1	ENSGALG00000048542,ENSGALG00000014790,ENSGALG00000014784,ENSGALG00000029783,ENSGALG00000013244,ENSGALG00000033061,ENSGALG00000053478,ENSGALG00000043758,ENSGALG00000023689,ENSGALG00000031327,ENSGALG00000043034,ENSGALG00000027630,ENSGALG00000033705
Molecular Function	GO:0036094	small molecule binding	19	1813	0.755584	1	ENSGALG00000051260,ENSGALG00000023689,ENSGALG00000006629,ENSGALG00000014784,ENSGALG00000012061,ENSGALG00000033061,ENSGALG00000047713,ENSGALG00000027295,ENSGALG00000019175,ENSGALG00000031327,ENSGALG00000043034,ENSGALG00000033705,ENSGALG00000027630,ENSGALG00000048542,ENSGALG00000014790,ENSGALG00000029783,ENSGALG00000013244,ENSGALG00000053478,ENSGALG00000043758
Molecular Function	GO:0038023	signaling receptor activity	5	809	0.967059	1	ENSGALG00000026241,ENSGALG00000023379,ENSGALG00000003118,ENSGALG00000013244,ENSGALG00000027907
Molecular Function	GO:0042578	phosphoric ester hydrolase activity	1	282	0.966797	1	ENSGALG00000034801
Molecular Function	GO:0042802	identical protein binding	3	699	0.990768	1	ENSGALG00000015704,ENSGALG00000012061,ENSGALG00000047713
Molecular Function	GO:0042803	protein homodimerization activity	2	283	0.853267	1	ENSGALG00000015704,ENSGALG00000012061
Molecular Function	GO:0043168	anion binding	15	1704	0.919568	1	ENSGALG00000019175,ENSGALG00000051260,ENSGALG00000031327,ENSGALG00000023689,ENSGALG00000043034,ENSGALG00000027630,ENSGALG00000033705,ENSGALG00000048542,ENSGALG00000014790,ENSGALG00000014784,ENSGALG00000029783,ENSGALG00000013244,ENSGALG00000033061,ENSGALG00000053478,ENSGALG00000043758
Molecular Function	GO:0044877	protein-containing complex binding	3	472	0.922806	1	ENSGALG00000000218,ENSGALG00000027932,ENSGALG00000014732
Molecular Function	GO:0046873	metal ion transmembrane transporter activity	1	268	0.960617	1	ENSGALG00000013244
Molecular Function	GO:0048018	receptor ligand activity	1	292	0.970611	1	ENSGALG00000002294
Molecular Function	GO:0060089	molecular transducer activity	5	809	0.967059	1	ENSGALG00000003118,ENSGALG00000023379,ENSGALG00000026241,ENSGALG00000027907,ENSGALG00000013244
Molecular Function	GO:0060090	molecular adaptor activity	1	151	0.837108	1	ENSGALG00000032980
Molecular Function	GO:0061134	peptidase regulator activity	1	117	0.754472	1	ENSGALG00000004591
Molecular Function	GO:0097367	carbohydrate derivative binding	14	1581	0.908069	1	ENSGALG00000029783,ENSGALG00000014784,ENSGALG00000048542,ENSGALG00000014790,ENSGALG00000033061,ENSGALG00000013244,ENSGALG00000053478,ENSGALG00000043758,ENSGALG00000031327,ENSGALG00000023689,ENSGALG00000004591,ENSGALG00000043034,ENSGALG00000027630,ENSGALG00000033705
Molecular Function	GO:1901265	nucleoside phosphate binding	17	1635	0.756598	1	ENSGALG00000043034,ENSGALG00000033705,ENSGALG00000027630,ENSGALG00000031327,ENSGALG00000013244,ENSGALG00000053478,ENSGALG00000043758,ENSGALG00000029783,ENSGALG00000014790,ENSGALG00000048542,ENSGALG00000051260,ENSGALG00000023689,ENSGALG00000033061,ENSGALG00000027295,ENSGALG00000047713,ENSGALG00000014784,ENSGALG00000012061

## Sheet: KEGG
Table S2 GO enrichment analysis of DEGs between male (ZZ) and female (ZW) embryonic gonads at E3.5 (Gallus gallus).
Pathway Hierarchy1	Pathway Hierarchy2	KEGG Pathway	Pathway ID	Gene Number	Background number	P-Value	Q-Value	Gene ID
Genetic Information Processing	Translation	Ribosome	ko03010	6	127	0.000826277	0.0727124	ENSGALG00000040263,ENSGALG00000015617,ENSGALG00000036774,ENSGALG00000002605,ENSGALG00000015082,ENSGALG00000041500
Genetic Information Processing	Replication and repair	Nucleotide excision repair	ko03420	3	43	0.00609387	0.26813	ENSGALG00000014732,ENSGALG00000014790,ENSGALG00000015641
Genetic Information Processing	Folding, sorting and degradation	Ubiquitin mediated proteolysis	ko04120	4	149	0.0406467	0.715381	ENSGALG00000048542,ENSGALG00000014732,ENSGALG00000031355,ENSGALG00000034584
Metabolism	Metabolism of cofactors and vitamins	Nicotinate and nicotinamide metabolism	ko00760	2	36	0.0387678	0.715381	ENSGALG00000047713,ENSGALG00000015268
Organismal Systems	Excretory system	Aldosterone-regulated sodium reabsorption	ko04960	2	32	0.0312109	0.715381	ENSGALG00000031355,ENSGALG00000034584
Environmental Information Processing	Signal transduction	TGF-beta signaling pathway	ko04350	3	99	0.0547488	0.728517	ENSGALG00000029545,ENSGALG00000014184,ENSGALG00000037160
Genetic Information Processing	Transcription	Basal transcription factors	ko03022	2	45	0.0579503	0.728517	ENSGALG00000014790,ENSGALG00000015641
Cellular Processes	Cell growth and death	Cell cycle	ko04110	3	129	0.101668	0.758591	ENSGALG00000015641,ENSGALG00000014184,ENSGALG00000014790
Cellular Processes	Cellular community - eukaryotes	Signaling pathways regulating pluripotency of stem cells	ko04550	3	137	0.116213	0.758591	ENSGALG00000015333,ENSGALG00000026928,ENSGALG00000014184
Cellular Processes	Transport and catabolism	Endocytosis	ko04144	4	262	0.19278	0.758591	ENSGALG00000031355,ENSGALG00000034584,novel.13023,ENSGALG00000014184
Environmental Information Processing	Membrane transport	ABC transporters	ko02010	1	47	0.336265	0.758591	ENSGALG00000013244
Environmental Information Processing	Signal transduction	Apelin signaling pathway	ko04371	2	134	0.323971	0.758591	ENSGALG00000015082,ENSGALG00000014184
Environmental Information Processing	Signal transduction	HIF-1 signaling pathway	ko04066	2	105	0.230974	0.758591	ENSGALG00000015082,ENSGALG00000033061
Environmental Information Processing	Signal transduction	Hippo signaling pathway	ko04390	3	178	0.200763	0.758591	ENSGALG00000029545,ENSGALG00000014184,ENSGALG00000037160
Environmental Information Processing	Signal transduction	MAPK signaling pathway - fly	ko04013	2	91	0.186617	0.758591	ENSGALG00000050647,ENSGALG00000048307
Environmental Information Processing	Signal transduction	Ras signaling pathway	ko04014	3	234	0.331101	0.758591	ENSGALG00000048910,ENSGALG00000050647,ENSGALG00000048307
Genetic Information Processing	Folding, sorting and degradation	Protein export	ko03060	1	27	0.20966	0.758591	ENSGALG00000000218
Genetic Information Processing	Translation	Ribosome biogenesis in eukaryotes	ko03008	4	301	0.264694	0.758591	ENSGALG00000034905,novel.15486,novel.15899,ENSGALG00000035998
Metabolism	Amino acid metabolism	Alanine, aspartate and glutamate metabolism	ko00250	1	36	0.269351	0.758591	ENSGALG00000023689
Metabolism	Amino acid metabolism	Arginine biosynthesis	ko00220	1	18	0.145134	0.758591	ENSGALG00000023689
Metabolism	Amino acid metabolism	Cysteine and methionine metabolism	ko00270	1	49	0.347761	0.758591	ENSGALG00000019175
Metabolism	Amino acid metabolism	Glycine, serine and threonine metabolism	ko00260	1	42	0.306638	0.758591	ENSGALG00000019175
Metabolism	Amino acid metabolism	Valine, leucine and isoleucine degradation	ko00280	1	47	0.336265	0.758591	ENSGALG00000051260
Metabolism	Carbohydrate metabolism	Amino sugar and nucleotide sugar metabolism	ko00520	1	48	0.342038	0.758591	ENSGALG00000026195
Metabolism	Carbohydrate metabolism	Galactose metabolism	ko00052	1	38	0.281996	0.758591	ENSGALG00000026195
Metabolism	Energy metabolism	Oxidative phosphorylation	ko00190	2	131	0.31441	0.758591	ENSGALG00000015372,ENSGALG00000043758
Metabolism	Glycan biosynthesis and metabolism	Glycosylphosphatidylinositol (GPI)-anchor biosynthesis	ko00563	1	30	0.230075	0.758591	ENSGALG00000015349
Metabolism	Glycan biosynthesis and metabolism	Mannose type O-glycan biosynthesis	ko00515	1	24	0.188707	0.758591	ENSGALG00000015443
Metabolism	Glycan biosynthesis and metabolism	N-Glycan biosynthesis	ko00510	2	57	0.0874432	0.758591	novel.12961,ENSGALG00000054850
Metabolism	Glycan biosynthesis and metabolism	Various types of N-glycan biosynthesis	ko00513	2	50	0.0697519	0.758591	ENSGALG00000054850,novel.12961
Metabolism	Lipid metabolism	Fatty acid degradation	ko00071	1	36	0.269351	0.758591	ENSGALG00000051260
Metabolism	Metabolism of other amino acids	Glutathione metabolism	ko00480	1	50	0.353434	0.758591	ENSGALG00000026704
Organismal Systems	Development and regeneration	Axon guidance	ko04360	4	186	0.0784037	0.758591	ENSGALG00000048307,ENSGALG00000002294,ENSGALG00000050647,ENSGALG00000033061
Organismal Systems	Endocrine system	GnRH signaling pathway	ko04912	2	91	0.186617	0.758591	ENSGALG00000033061,ENSGALG00000050166
Organismal Systems	Endocrine system	Oxytocin signaling pathway	ko04921	3	161	0.163965	0.758591	ENSGALG00000033061,ENSGALG00000050166,ENSGALG00000027630
Organismal Systems	Endocrine system	PPAR signaling pathway	ko03320	2	73	0.131951	0.758591	ENSGALG00000051260,ENSGALG00000030920
Organismal Systems	Environmental adaptation	Thermogenesis	ko04714	3	228	0.316846	0.758591	ENSGALG00000015082,ENSGALG00000015372,ENSGALG00000043758
Organismal Systems	Immune system	Complement and coagulation cascades	ko04610	2	87	0.174175	0.758591	ENSGALG00000004591,ENSGALG00000023379
Organismal Systems	Immune system	Neutrophil extracellular trap formation	ko04613	3	160	0.161869	0.758591	novel.508,ENSGALG00000047126,ENSGALG00000037322
Organismal Systems	Nervous system	Neurotrophin signaling pathway	ko04722	2	122	0.285578	0.758591	ENSGALG00000033061,ENSGALG00000050166
Organismal Systems	Sensory system	Phototransduction - fly	ko04745	1	28	0.216524	0.758591	ENSGALG00000033061
Metabolism	Lipid metabolism	Arachidonic acid metabolism	ko00590	1	54	0.375644	0.762153	ENSGALG00000026704
Metabolism	Nucleotide metabolism	Purine metabolism	ko00230	2	150	0.374297	0.762153	ENSGALG00000027630,ENSGALG00000027295
Organismal Systems	Digestive system	Cholesterol metabolism	ko04979	1	55	0.381077	0.762153	ENSGALG00000030920
Cellular Processes	Cell growth and death	Oocyte meiosis	ko04114	1	110	0.617653	0.762412	ENSGALG00000033061
Cellular Processes	Cellular community - eukaryotes	Gap junction	ko04540	1	93	0.556186	0.762412	ENSGALG00000050166
Cellular Processes	Cellular community - eukaryotes	Tight junction	ko04530	2	172	0.440872	0.762412	ENSGALG00000034584,ENSGALG00000031355
Cellular Processes	Transport and catabolism	Peroxisome	ko04146	1	83	0.515551	0.762412	ENSGALG00000015268
Environmental Information Processing	Signaling molecules and interaction	ECM-receptor interaction	ko04512	1	102	0.589857	0.762412	ENSGALG00000005426
Environmental Information Processing	Signal transduction	cAMP signaling pathway	ko04024	2	216	0.561377	0.762412	ENSGALG00000026241,ENSGALG00000033061
Environmental Information Processing	Signal transduction	ErbB signaling pathway	ko04012	1	89	0.540355	0.762412	ENSGALG00000033061
Environmental Information Processing	Signal transduction	MAPK signaling pathway	ko04010	3	293	0.4684	0.762412	ENSGALG00000050647,ENSGALG00000050166,ENSGALG00000048307
Environmental Information Processing	Signal transduction	Wnt signaling pathway	ko04310	2	160	0.404997	0.762412	ENSGALG00000047426,ENSGALG00000033061
Genetic Information Processing	Folding, sorting and degradation	Protein processing in endoplasmic reticulum	ko04141	2	163	0.41407	0.762412	ENSGALG00000029783,ENSGALG00000033705
Genetic Information Processing	Transcription	Spliceosome	ko03040	1	119	0.646695	0.762412	ENSGALG00000040086
Metabolism	Lipid metabolism	Glycerophospholipid metabolism	ko00564	1	104	0.596989	0.762412	ENSGALG00000012061
Metabolism	Nucleotide metabolism	Pyrimidine metabolism	ko00240	1	63	0.422886	0.762412	ENSGALG00000027295
Organismal Systems	Development and regeneration	Axon regeneration	ko04361	1	99	0.578925	0.762412	novel.13023
Organismal Systems	Digestive system	Gastric acid secretion	ko04971	1	68	0.447581	0.762412	ENSGALG00000033061
Organismal Systems	Digestive system	Protein digestion and absorption	ko04974	1	117	0.640436	0.762412	ENSGALG00000051077
Organismal Systems	Endocrine system	Aldosterone synthesis and secretion	ko04925	1	87	0.53223	0.762412	ENSGALG00000033061
Organismal Systems	Endocrine system	Glucagon signaling pathway	ko04922	1	96	0.567704	0.762412	ENSGALG00000033061
Organismal Systems	Endocrine system	Insulin secretion	ko04911	1	77	0.48942	0.762412	ENSGALG00000033061
Organismal Systems	Endocrine system	Melanogenesis	ko04916	1	94	0.560059	0.762412	ENSGALG00000033061
Organismal Systems	Endocrine system	Prolactin signaling pathway	ko04917	1	69	0.452393	0.762412	ENSGALG00000026195
Organismal Systems	Endocrine system	Relaxin signaling pathway	ko04926	1	120	0.649783	0.762412	ENSGALG00000014184
Organismal Systems	Endocrine system	Thyroid hormone synthesis	ko04918	1	65	0.432893	0.762412	ENSGALG00000026704
Organismal Systems	Environmental adaptation	Circadian entrainment	ko04713	1	95	0.563898	0.762412	ENSGALG00000033061
Organismal Systems	Immune system	IL-17 signaling pathway	ko04657	1	87	0.53223	0.762412	ENSGALG00000050166
Organismal Systems	Immune system	Th17 cell differentiation	ko04659	1	114	0.630842	0.762412	ENSGALG00000014184
Organismal Systems	Nervous system	Cholinergic synapse	ko04725	1	110	0.617653	0.762412	ENSGALG00000033061
Organismal Systems	Nervous system	GABAergic synapse	ko04727	1	86	0.528114	0.762412	ENSGALG00000042199
Organismal Systems	Nervous system	Glutamatergic synapse	ko04724	1	110	0.617653	0.762412	ENSGALG00000026241
Organismal Systems	Nervous system	Long-term potentiation	ko04720	1	62	0.417817	0.762412	ENSGALG00000033061
Organismal Systems	Sensory system	Inflammatory mediator regulation of TRP channels	ko04750	1	110	0.617653	0.762412	ENSGALG00000033061
Organismal Systems	Nervous system	Dopaminergic synapse	ko04728	1	123	0.658889	0.762924	ENSGALG00000033061
Organismal Systems	Circulatory system	Vascular smooth muscle contraction	ko04270	1	134	0.690313	0.778815	ENSGALG00000027630
Organismal Systems	Endocrine system	Insulin signaling pathway	ko04910	1	133	0.68758	0.778815	ENSGALG00000015082
Organismal Systems	Circulatory system	Adrenergic signaling in cardiomyocytes	ko04261	1	138	0.701014	0.780876	ENSGALG00000033061
Cellular Processes	Cell growth and death	Necroptosis	ko04217	1	145	0.718864	0.790751	ENSGALG00000033061
Environmental Information Processing	Signal transduction	mTOR signaling pathway	ko04150	1	151	0.73332	0.796694	ENSGALG00000015082
Cellular Processes	Cell growth and death	Cellular senescence	ko04218	1	165	0.764247	0.797587	ENSGALG00000014184
Environmental Information Processing	Signal transduction	cGMP-PKG signaling pathway	ko04022	1	168	0.770397	0.797587	ENSGALG00000027630
Organismal Systems	Immune system	NOD-like receptor signaling pathway	ko04621	1	163	0.760057	0.797587	ENSGALG00000015704
Organismal Systems	Sensory system	Olfactory transduction	ko04740	1	163	0.760057	0.797587	ENSGALG00000033061
Environmental Information Processing	Signaling molecules and interaction	Neuroactive ligand-receptor interaction	ko04080	2	356	0.818327	0.837358	ENSGALG00000026241,ENSGALG00000023379
Environmental Information Processing	Signal transduction	Calcium signaling pathway	ko04020	1	286	0.919179	0.929744	ENSGALG00000033061
Environmental Information Processing	Signal transduction	PI3K-Akt signaling pathway	ko04151	1	351	0.954701	0.954701	ENSGALG00000015082
