# Supplementary material for: Identification of Key Differentially Expressed Genes During Early Sex Determination in Chicken Embryos
Source: Int J Mol Sci. 2025 Oct 1;26(19):9575. doi: 10.3390/ijms26199575 (PMC12524454; doi:10.3390/ijms26199575)
Supplement: Supplementary file 1 [file ijms-26-09575-s001.zip › Table S3.xlsx]

## Sheet: GO
Table S3 GO enrichment analysis of highly expressed in females DEGs between male (ZZ) and female (ZW) embryonic gonads at E3.5 (Gallus gallus).
GO_class	GO ID	GO_term	Hit_number	Background number	P-Value	Q-Value	Gene IDs
Biological Process	GO:0006352	DNA-templated transcription, initiation	5	72	7.31241e-05	0.0278853	ENSGALG00000037322,ENSGALG00000014790,ENSGALG00000015641,ENSGALG00000047126,novel.508
Biological Process	GO:0044271	cellular nitrogen compound biosynthetic process	27	2101	6.96654e-05	0.0278853	ENSGALG00000037160,ENSGALG00000005441,ENSGALG00000036774,novel.15678,ENSGALG00000052796,ENSGALG00000047126,ENSGALG00000027907,ENSGALG00000038817,ENSGALG00000014859,ENSGALG00000015082,ENSGALG00000014790,ENSGALG00000032004,novel.508,ENSGALG00000015617,ENSGALG00000025868,ENSGALG00000014721,ENSGALG00000015372,ENSGALG00000015704,ENSGALG00000012629,ENSGALG00000040270,ENSGALG00000047713,ENSGALG000000373…
Biological Process	GO:0072526	pyridine-containing compound catabolic process	2	3	0.000108013	0.0278853	ENSGALG00000015268,ENSGALG00000047713
Cellular Component	GO:0019907	cyclin-dependent protein kinase activating kinase holoenzyme complex	2	3	0.000108013	0.0278853	ENSGALG00000015641,ENSGALG00000014790
Cellular Component	GO:0070516	CAK-ERCC2 complex	2	3	0.000108013	0.0278853	ENSGALG00000015641,ENSGALG00000014790
Cellular Component	GO:0070985	transcription factor TFIIK complex	2	3	0.000108013	0.0278853	ENSGALG00000014790,ENSGALG00000015641
Biological Process	GO:0009059	macromolecule biosynthetic process	26	2218	0.000450829	0.0480361	ENSGALG00000015443,ENSGALG00000037160,ENSGALG00000005441,ENSGALG00000036774,ENSGALG00000047126,ENSGALG00000052796,novel.15678,ENSGALG00000014790,ENSGALG00000015082,ENSGALG00000014859,ENSGALG00000038817,ENSGALG00000027907,novel.508,ENSGALG00000032004,ENSGALG00000025868,ENSGALG00000015617,ENSGALG00000012629,ENSGALG00000015704,ENSGALG00000014721,ENSGALG00000002605,ENSGALG00000037322,ENSGALG000000402…
Biological Process	GO:0018130	heterocycle biosynthetic process	22	1727	0.00046353	0.0480361	ENSGALG00000040270,ENSGALG00000047713,ENSGALG00000037322,ENSGALG00000027295,ENSGALG00000048320,ENSGALG00000015641,ENSGALG00000035502,ENSGALG00000025868,ENSGALG00000014721,ENSGALG00000015372,ENSGALG00000012629,ENSGALG00000015704,ENSGALG00000014859,ENSGALG00000038817,ENSGALG00000027907,ENSGALG00000014790,ENSGALG00000032004,novel.508,ENSGALG00000037160,ENSGALG00000005441,novel.15678,ENSGALG000000471…
Biological Process	GO:0019438	aromatic compound biosynthetic process	22	1725	0.000456104	0.0480361	novel.15678,ENSGALG00000047126,ENSGALG00000037160,ENSGALG00000005441,ENSGALG00000032004,novel.508,ENSGALG00000038817,ENSGALG00000014859,ENSGALG00000027907,ENSGALG00000014790,ENSGALG00000015372,ENSGALG00000014721,ENSGALG00000012629,ENSGALG00000015704,ENSGALG00000025868,ENSGALG00000048320,ENSGALG00000015641,ENSGALG00000035502,ENSGALG00000040270,ENSGALG00000037322,ENSGALG00000047713,ENSGALG000000272…
Biological Process	GO:0034641	cellular nitrogen compound metabolic process	33	3212	0.000667058	0.0480361	ENSGALG00000037160,ENSGALG00000052796,ENSGALG00000037322,ENSGALG00000047713,ENSGALG00000027932,ENSGALG00000002605,ENSGALG00000025868,novel.15496,ENSGALG00000031991,ENSGALG00000014721,ENSGALG00000027907,ENSGALG00000038817,ENSGALG00000014859,ENSGALG00000014732,ENSGALG00000015082,ENSGALG00000014790,ENSGALG00000032004,novel.508,ENSGALG00000005441,ENSGALG00000036774,novel.15678,ENSGALG00000047126,ENSG…
Biological Process	GO:0034645	cellular macromolecule biosynthetic process	26	2208	0.000419696	0.0480361	ENSGALG00000040270,ENSGALG00000037322,ENSGALG00000002605,ENSGALG00000015641,ENSGALG00000015349,ENSGALG00000048320,ENSGALG00000035502,ENSGALG00000015617,ENSGALG00000025868,ENSGALG00000014721,ENSGALG00000012629,ENSGALG00000015704,ENSGALG00000027907,ENSGALG00000038817,ENSGALG00000014859,ENSGALG00000015082,ENSGALG00000014790,ENSGALG00000032004,novel.508,ENSGALG00000037160,ENSGALG00000005441,ENSGALG00…
Biological Process	GO:0034654	nucleobase-containing compound biosynthetic process	22	1682	0.000319866	0.0480361	ENSGALG00000032004,novel.508,ENSGALG00000014859,ENSGALG00000038817,ENSGALG00000027907,ENSGALG00000014790,novel.15678,ENSGALG00000047126,ENSGALG00000005441,ENSGALG00000037160,ENSGALG00000048320,ENSGALG00000015641,ENSGALG00000035502,ENSGALG00000040270,ENSGALG00000037322,ENSGALG00000047713,ENSGALG00000027295,ENSGALG00000014721,ENSGALG00000015372,ENSGALG00000012629,ENSGALG00000015704,ENSGALG000000258…
Biological Process	GO:0044260	cellular macromolecule metabolic process	37	3791	0.000712866	0.0480361	ENSGALG00000015617,ENSGALG00000031018,ENSGALG00000015704,ENSGALG00000012629,ENSGALG00000014747,ENSGALG00000015268,ENSGALG00000040270,ENSGALG00000035502,ENSGALG00000048320,ENSGALG00000015349,ENSGALG00000015641,ENSGALG00000015443,ENSGALG00000036774,ENSGALG00000005441,ENSGALG00000047126,novel.15678,ENSGALG00000015082,ENSGALG00000014790,ENSGALG00000014784,ENSGALG00000014859,ENSGALG00000038817,ENSGALG…
Biological Process	GO:0070816	phosphorylation of RNA polymerase II C-terminal domain	2	7	0.000744264	0.0480361	ENSGALG00000015641,ENSGALG00000014790
Cellular Component	GO:0000307	cyclin-dependent protein kinase holoenzyme complex	3	27	0.000562225	0.0480361	ENSGALG00000015641,ENSGALG00000038817,ENSGALG00000014790
Cellular Component	GO:0000439	transcription factor TFIIH core complex	2	6	0.000533715	0.0480361	ENSGALG00000015641,ENSGALG00000014790
Cellular Component	GO:0000786	nucleosome	4	62	0.000532097	0.0480361	ENSGALG00000037322,ENSGALG00000027932,ENSGALG00000047126,novel.508
Cellular Component	GO:0005675	transcription factor TFIIH holo complex	2	7	0.000744264	0.0480361	ENSGALG00000014790,ENSGALG00000015641
Cellular Component	GO:0005840	ribosome	6	170	0.000569397	0.0480361	ENSGALG00000002605,ENSGALG00000015082,ENSGALG00000036774,ENSGALG00000015617,ENSGALG00000052796,ENSGALG00000015543
Cellular Component	GO:0015934	large ribosomal subunit	4	65	0.000636971	0.0480361	ENSGALG00000052796,ENSGALG00000015543,ENSGALG00000002605,ENSGALG00000036774
Cellular Component	GO:0019908	nuclear cyclin-dependent protein kinase holoenzyme complex	2	7	0.000744264	0.0480361	ENSGALG00000015641,ENSGALG00000014790
Cellular Component	GO:0032993	protein-DNA complex	5	105	0.000431814	0.0480361	ENSGALG00000015372,novel.508,ENSGALG00000047126,ENSGALG00000027932,ENSGALG00000037322
Cellular Component	GO:0044391	ribosomal subunit	5	101	0.000360965	0.0480361	ENSGALG00000015543,ENSGALG00000052796,ENSGALG00000015617,ENSGALG00000036774,ENSGALG00000002605
Cellular Component	GO:0044815	DNA packaging complex	4	66	0.000674966	0.0480361	ENSGALG00000047126,novel.508,ENSGALG00000037322,ENSGALG00000027932
Biological Process	GO:1901362	organic cyclic compound biosynthetic process	22	1794	0.000782493	0.0484833	ENSGALG00000025868,ENSGALG00000014721,ENSGALG00000015372,ENSGALG00000015704,ENSGALG00000012629,ENSGALG00000040270,ENSGALG00000047713,ENSGALG00000037322,ENSGALG00000027295,ENSGALG00000015641,ENSGALG00000048320,ENSGALG00000035502,ENSGALG00000005441,ENSGALG00000037160,novel.15678,ENSGALG00000047126,ENSGALG00000027907,ENSGALG00000038817,ENSGALG00000014859,ENSGALG00000014790,ENSGALG00000032004,novel.5…
Biological Process	GO:0044249	cellular biosynthetic process	29	2704	0.000839114	0.0499918	ENSGALG00000014859,ENSGALG00000038817,ENSGALG00000027907,ENSGALG00000015082,ENSGALG00000014790,ENSGALG00000032004,novel.508,ENSGALG00000005441,ENSGALG00000037160,ENSGALG00000036774,ENSGALG00000015443,ENSGALG00000052796,novel.15678,ENSGALG00000047126,ENSGALG00000040270,ENSGALG00000002605,ENSGALG00000047713,ENSGALG00000037322,ENSGALG00000027295,ENSGALG00000048320,ENSGALG00000015349,ENSGALG000000156…
Molecular Function	GO:0004551	nucleotide diphosphatase activity	2	8	0.000988454	0.056708	ENSGALG00000015268,ENSGALG00000027295
Biological Process	GO:0006351	transcription, DNA-templated	19	1478	0.00111399	0.0595141	novel.508,ENSGALG00000032004,ENSGALG00000014790,ENSGALG00000027907,ENSGALG00000014859,ENSGALG00000038817,ENSGALG00000047126,novel.15678,ENSGALG00000037160,ENSGALG00000005441,ENSGALG00000035502,ENSGALG00000015641,ENSGALG00000048320,ENSGALG00000037322,ENSGALG00000040270,ENSGALG00000015704,ENSGALG00000012629,ENSGALG00000014721,ENSGALG00000025868
Biological Process	GO:0032774	RNA biosynthetic process	19	1483	0.00115992	0.0595141	ENSGALG00000047126,novel.15678,ENSGALG00000037160,ENSGALG00000005441,novel.508,ENSGALG00000032004,ENSGALG00000014790,ENSGALG00000027907,ENSGALG00000014859,ENSGALG00000038817,ENSGALG00000012629,ENSGALG00000015704,ENSGALG00000014721,ENSGALG00000025868,ENSGALG00000035502,ENSGALG00000015641,ENSGALG00000048320,ENSGALG00000037322,ENSGALG00000040270
Biological Process	GO:0097659	nucleic acid-templated transcription	19	1480	0.00113217	0.0595141	ENSGALG00000032004,novel.508,ENSGALG00000014859,ENSGALG00000038817,ENSGALG00000027907,ENSGALG00000014790,novel.15678,ENSGALG00000047126,ENSGALG00000005441,ENSGALG00000037160,ENSGALG00000048320,ENSGALG00000015641,ENSGALG00000035502,ENSGALG00000040270,ENSGALG00000037322,ENSGALG00000014721,ENSGALG00000012629,ENSGALG00000015704,ENSGALG00000025868
Biological Process	GO:1901576	organic substance biosynthetic process	29	2762	0.00119105	0.0595141	ENSGALG00000015704,ENSGALG00000012629,ENSGALG00000014721,ENSGALG00000015372,ENSGALG00000015617,ENSGALG00000025868,ENSGALG00000035502,ENSGALG00000015641,ENSGALG00000015349,ENSGALG00000048320,ENSGALG00000037322,ENSGALG00000047713,ENSGALG00000027295,ENSGALG00000002605,ENSGALG00000040270,ENSGALG00000047126,novel.15678,ENSGALG00000052796,ENSGALG00000015443,ENSGALG00000005441,ENSGALG00000037160,ENSGALG…
Biological Process	GO:0009058	biosynthetic process	29	2803	0.00151285	0.0715772	ENSGALG00000038817,ENSGALG00000014859,ENSGALG00000027907,ENSGALG00000015082,ENSGALG00000014790,ENSGALG00000032004,novel.508,ENSGALG00000005441,ENSGALG00000037160,ENSGALG00000036774,ENSGALG00000015443,ENSGALG00000052796,novel.15678,ENSGALG00000047126,ENSGALG00000040270,ENSGALG00000002605,ENSGALG00000037322,ENSGALG00000047713,ENSGALG00000027295,ENSGALG00000048320,ENSGALG00000015349,ENSGALG000000156…
Cellular Component	GO:0032806	carboxy-terminal domain protein kinase complex	2	10	0.00157614	0.0715772	ENSGALG00000015641,ENSGALG00000014790
Cellular Component	GO:1990904	ribonucleoprotein complex	8	365	0.0016173	0.0715772	ENSGALG00000002605,ENSGALG00000000218,ENSGALG00000015543,ENSGALG00000015617,ENSGALG00000036774,ENSGALG00000005316,ENSGALG00000052796,ENSGALG00000014747
Molecular Function	GO:0003735	structural constituent of ribosome	5	139	0.00153205	0.0715772	ENSGALG00000052796,ENSGALG00000036774,ENSGALG00000015617,ENSGALG00000002605,ENSGALG00000015082
Cellular Component	GO:1902554	serine/threonine protein kinase complex	3	45	0.00252202	0.108517	ENSGALG00000038817,ENSGALG00000014790,ENSGALG00000015641
Biological Process	GO:0006139	nucleobase-containing compound metabolic process	28	2789	0.00300068	0.125623	ENSGALG00000027907,ENSGALG00000014859,ENSGALG00000038817,ENSGALG00000014732,ENSGALG00000014790,ENSGALG00000032004,novel.508,ENSGALG00000005441,ENSGALG00000037160,novel.15678,ENSGALG00000047126,ENSGALG00000040270,ENSGALG00000037322,ENSGALG00000047713,ENSGALG00000027295,ENSGALG00000027932,ENSGALG00000015641,ENSGALG00000048320,ENSGALG00000035502,ENSGALG00000025868,novel.15496,ENSGALG00000031991,ENSG…
Biological Process	GO:0000413	protein peptidyl-prolyl isomerization	2	14	0.0031376	0.127899	ENSGALG00000014747,ENSGALG00000005346
Biological Process	GO:0006282	regulation of DNA repair	3	60	0.00569924	0.141937	ENSGALG00000014732,ENSGALG00000031991,ENSGALG00000027932
Biological Process	GO:0006617	SRP-dependent cotranslational protein targeting to membrane, signal sequence recognition	1	1	0.00604767	0.141937	ENSGALG00000000218
Biological Process	GO:0006725	cellular aromatic compound metabolic process	28	2882	0.00486916	0.141937	ENSGALG00000005316,ENSGALG00000015372,ENSGALG00000015268,ENSGALG00000014721,ENSGALG00000012629,ENSGALG00000015704,ENSGALG00000025868,ENSGALG00000031991,novel.15496,ENSGALG00000048320,ENSGALG00000015641,ENSGALG00000035502,ENSGALG00000040270,ENSGALG00000027932,ENSGALG00000027295,ENSGALG00000047713,ENSGALG00000037322,novel.15678,ENSGALG00000047126,ENSGALG00000005441,ENSGALG00000037160,ENSGALG0000003…
Biological Process	GO:0006742	NADP catabolic process	1	1	0.00604767	0.141937	ENSGALG00000015268
Biological Process	GO:0006807	nitrogen compound metabolic process	41	4783	0.00461573	0.141937	ENSGALG00000048320,ENSGALG00000015349,ENSGALG00000015641,ENSGALG00000035502,ENSGALG00000040270,ENSGALG00000027295,ENSGALG00000014747,ENSGALG00000015268,ENSGALG00000005316,ENSGALG00000015372,ENSGALG00000031018,ENSGALG00000012629,ENSGALG00000015704,ENSGALG00000015617,ENSGALG00000032004,novel.508,ENSGALG00000038817,ENSGALG00000034584,ENSGALG00000014859,ENSGALG00000014732,ENSGALG00000027907,ENSGALG00…
Biological Process	GO:0010467	gene expression	27	2702	0.00393254	0.141937	ENSGALG00000015617,ENSGALG00000025868,ENSGALG00000012629,ENSGALG00000015704,ENSGALG00000014721,ENSGALG00000005316,ENSGALG00000015268,ENSGALG00000037322,ENSGALG00000002605,ENSGALG00000040270,ENSGALG00000035502,ENSGALG00000015641,ENSGALG00000048320,ENSGALG00000037160,ENSGALG00000005441,ENSGALG00000036774,ENSGALG00000015148,ENSGALG00000047126,novel.15678,ENSGALG00000052796,ENSGALG00000015082,ENSGALG…
Biological Process	GO:0019362	pyridine nucleotide metabolic process	2	16	0.00410516	0.141937	ENSGALG00000047713,ENSGALG00000015268
Biological Process	GO:0019364	pyridine nucleotide catabolic process	1	1	0.00604767	0.141937	ENSGALG00000015268
Biological Process	GO:0019388	galactose catabolic process	1	1	0.00604767	0.141937	ENSGALG00000026195
Biological Process	GO:0019677	NAD catabolic process	1	1	0.00604767	0.141937	ENSGALG00000015268
Biological Process	GO:0033499	galactose catabolic process via UDP-galactose	1	1	0.00604767	0.141937	ENSGALG00000026195
Biological Process	GO:0034213	quinolinate catabolic process	1	1	0.00604767	0.141937	ENSGALG00000047713
Biological Process	GO:0046483	heterocycle metabolic process	28	2869	0.00455951	0.141937	ENSGALG00000027907,ENSGALG00000014732,ENSGALG00000038817,ENSGALG00000014859,ENSGALG00000014790,ENSGALG00000032004,novel.508,ENSGALG00000037160,ENSGALG00000005441,novel.15678,ENSGALG00000047126,ENSGALG00000040270,ENSGALG00000027295,ENSGALG00000047713,ENSGALG00000037322,ENSGALG00000027932,ENSGALG00000015641,ENSGALG00000048320,ENSGALG00000035502,ENSGALG00000025868,novel.15496,ENSGALG00000031991,ENSG…
Biological Process	GO:0046496	nicotinamide nucleotide metabolic process	2	16	0.00410516	0.141937	ENSGALG00000015268,ENSGALG00000047713
Biological Process	GO:0060605	tube lumen cavitation	1	1	0.00604767	0.141937	ENSGALG00000005441
Biological Process	GO:0060662	salivary gland cavitation	1	1	0.00604767	0.141937	ENSGALG00000005441
Biological Process	GO:0060689	cell differentiation involved in salivary gland development	1	1	0.00604767	0.141937	ENSGALG00000005441
Biological Process	GO:0072524	pyridine-containing compound metabolic process	2	19	0.00578148	0.141937	ENSGALG00000047713,ENSGALG00000015268
Biological Process	GO:0097350	neutrophil clearance	1	1	0.00604767	0.141937	ENSGALG00000015148
Biological Process	GO:0110155	NAD-cap decapping	1	1	0.00604767	0.141937	ENSGALG00000015268
Biological Process	GO:2000170	positive regulation of peptidyl-cysteine S-nitrosylation	1	1	0.00604767	0.141937	ENSGALG00000015704
Biological Process	GO:2000795	negative regulation of epithelial cell proliferation involved in lung morphogenesis	1	1	0.00604767	0.141937	ENSGALG00000005441
Cellular Component	GO:1902911	protein kinase complex	3	54	0.00423972	0.141937	ENSGALG00000038817,ENSGALG00000014790,ENSGALG00000015641
Molecular Function	GO:0003677	DNA binding	16	1297	0.00439926	0.141937	ENSGALG00000035502,ENSGALG00000040270,ENSGALG00000037322,ENSGALG00000015372,ENSGALG00000050798,ENSGALG00000012629,ENSGALG00000015144,ENSGALG00000032004,novel.508,ENSGALG00000027907,ENSGALG00000014859,novel.15678,ENSGALG00000047126,novel.15488,ENSGALG00000037160,ENSGALG00000005441
Molecular Function	GO:0004081	bis(5'-nucleosyl)-tetraphosphatase (asymmetrical) activity	1	1	0.00604767	0.141937	ENSGALG00000027295
Molecular Function	GO:0008108	UDP-glucose:hexose-1-phosphate uridylyltransferase activity	1	1	0.00604767	0.141937	ENSGALG00000026195
Molecular Function	GO:0008796	bis(5'-nucleosyl)-tetraphosphatase activity	1	1	0.00604767	0.141937	ENSGALG00000027295
Molecular Function	GO:0110153	RNA NAD-cap (NMN-forming) hydrolase activity	1	1	0.00604767	0.141937	ENSGALG00000015268
Biological Process	GO:0090304	nucleic acid metabolic process	25	2521	0.00641866	0.148396	novel.15678,ENSGALG00000047126,ENSGALG00000005441,ENSGALG00000037160,ENSGALG00000032004,novel.508,ENSGALG00000038817,ENSGALG00000014859,ENSGALG00000014732,ENSGALG00000027907,ENSGALG00000014790,ENSGALG00000015268,ENSGALG00000014721,ENSGALG00000005316,ENSGALG00000012629,ENSGALG00000015704,ENSGALG00000025868,ENSGALG00000031991,novel.15496,ENSGALG00000048320,ENSGALG00000015641,ENSGALG00000035502,ENSG…
Biological Process	GO:0019219	regulation of nucleobase-containing compound metabolic process	18	1622	0.0074988	0.170818	ENSGALG00000015704,ENSGALG00000012629,ENSGALG00000014721,ENSGALG00000031991,ENSGALG00000035502,ENSGALG00000015641,ENSGALG00000048320,ENSGALG00000027932,ENSGALG00000040270,novel.15678,ENSGALG00000005441,ENSGALG00000037160,ENSGALG00000032004,ENSGALG00000014790,ENSGALG00000027907,ENSGALG00000014732,ENSGALG00000038817,ENSGALG00000014859
Biological Process	GO:0018208	peptidyl-proline modification	2	22	0.00771891	0.173284	ENSGALG00000005346,ENSGALG00000014747
Biological Process	GO:0006357	regulation of transcription by RNA polymerase II	12	910	0.00838001	0.182826	ENSGALG00000035502,ENSGALG00000015641,ENSGALG00000032004,ENSGALG00000014790,ENSGALG00000038817,ENSGALG00000014859,ENSGALG00000027907,ENSGALG00000012629,ENSGALG00000015704,novel.15678,ENSGALG00000014721,ENSGALG00000005441
Biological Process	GO:1901360	organic cyclic compound metabolic process	28	2992	0.00828539	0.182826	novel.508,ENSGALG00000032004,ENSGALG00000014790,ENSGALG00000038817,ENSGALG00000014859,ENSGALG00000014732,ENSGALG00000027907,ENSGALG00000047126,novel.15678,ENSGALG00000005441,ENSGALG00000037160,ENSGALG00000035502,ENSGALG00000048320,ENSGALG00000015641,ENSGALG00000027932,ENSGALG00000047713,ENSGALG00000027295,ENSGALG00000037322,ENSGALG00000040270,ENSGALG00000012629,ENSGALG00000015704,ENSGALG000000152…
Biological Process	GO:0043170	macromolecule metabolic process	38	4479	0.00870028	0.187177	ENSGALG00000005346,ENSGALG00000052796,ENSGALG00000037160,ENSGALG00000015148,ENSGALG00000037322,ENSGALG00000002605,ENSGALG00000027932,ENSGALG00000014721,ENSGALG00000025868,novel.15496,ENSGALG00000031991,ENSGALG00000032004,novel.508,ENSGALG00000027907,ENSGALG00000014732,ENSGALG00000038817,ENSGALG00000034584,ENSGALG00000014859,ENSGALG00000015082,ENSGALG00000014784,ENSGALG00000014790,novel.15678,ENSG…
Biological Process	GO:0006754	ATP biosynthetic process	2	25	0.00990771	0.20304	ENSGALG00000027295,ENSGALG00000015372
Biological Process	GO:0021730	trigeminal sensory nucleus development	1	2	0.0120592	0.20304	ENSGALG00000005441
Biological Process	GO:0021740	principal sensory nucleus of trigeminal nerve development	1	2	0.0120592	0.20304	ENSGALG00000005441
Biological Process	GO:0031340	positive regulation of vesicle fusion	1	2	0.0120592	0.20304	ENSGALG00000015148
Biological Process	GO:0033031	positive regulation of neutrophil apoptotic process	1	2	0.0120592	0.20304	ENSGALG00000015148
Biological Process	GO:0044238	primary metabolic process	42	5137	0.0100787	0.20304	ENSGALG00000036774,ENSGALG00000005441,ENSGALG00000015443,novel.15678,ENSGALG00000047126,ENSGALG00000038817,ENSGALG00000034584,ENSGALG00000014859,ENSGALG00000014732,ENSGALG00000027907,ENSGALG00000015082,ENSGALG00000014790,ENSGALG00000014784,ENSGALG00000032004,novel.508,ENSGALG00000015617,ENSGALG00000014747,ENSGALG00000015372,ENSGALG00000005316,ENSGALG00000015268,ENSGALG00000015704,ENSGALG000000310…
Biological Process	GO:0046826	negative regulation of protein export from nucleus	1	2	0.0120592	0.20304	ENSGALG00000015704
Biological Process	GO:0060916	mesenchymal cell proliferation involved in lung development	1	2	0.0120592	0.20304	ENSGALG00000005441
Biological Process	GO:0061141	lung ciliated cell differentiation	1	2	0.0120592	0.20304	ENSGALG00000005441
Biological Process	GO:0071731	response to nitric oxide	1	2	0.0120592	0.20304	ENSGALG00000015704
Biological Process	GO:0080135	regulation of cellular response to stress	5	224	0.0115014	0.20304	ENSGALG00000015704,ENSGALG00000014732,ENSGALG00000015443,ENSGALG00000027932,ENSGALG00000031991
Biological Process	GO:1990145	maintenance of translational fidelity	1	2	0.0120592	0.20304	ENSGALG00000015617
Biological Process	GO:2000790	regulation of mesenchymal cell proliferation involved in lung development	1	2	0.0120592	0.20304	ENSGALG00000005441
Biological Process	GO:2000791	negative regulation of mesenchymal cell proliferation involved in lung development	1	2	0.0120592	0.20304	ENSGALG00000005441
Cellular Component	GO:0043291	RAVE complex	1	2	0.0120592	0.20304	ENSGALG00000002227
Cellular Component	GO:0044300	cerebellar mossy fiber	1	2	0.0120592	0.20304	ENSGALG00000005441
Molecular Function	GO:0000210	NAD+ diphosphatase activity	1	2	0.0120592	0.20304	ENSGALG00000015268
Molecular Function	GO:0019834	phospholipase A2 inhibitor activity	1	2	0.0120592	0.20304	ENSGALG00000015148
Molecular Function	GO:0035529	NADH pyrophosphatase activity	1	2	0.0120592	0.20304	ENSGALG00000015268
Molecular Function	GO:0043530	adenosine 5'-monophosphoramidase activity	1	2	0.0120592	0.20304	ENSGALG00000048320
Biological Process	GO:0016070	RNA metabolic process	21	2108	0.0126222	0.210234	ENSGALG00000014859,ENSGALG00000038817,ENSGALG00000027907,ENSGALG00000014790,ENSGALG00000032004,novel.508,ENSGALG00000037160,ENSGALG00000005441,novel.15678,ENSGALG00000047126,ENSGALG00000040270,ENSGALG00000037322,ENSGALG00000048320,ENSGALG00000015641,ENSGALG00000035502,ENSGALG00000025868,ENSGALG00000005316,ENSGALG00000014721,ENSGALG00000015268,ENSGALG00000015704,ENSGALG00000012629
Biological Process	GO:0006366	transcription by RNA polymerase II	12	964	0.0128874	0.212369	ENSGALG00000005441,novel.15678,ENSGALG00000014721,ENSGALG00000015704,ENSGALG00000012629,ENSGALG00000014859,ENSGALG00000038817,ENSGALG00000027907,ENSGALG00000014790,ENSGALG00000032004,ENSGALG00000015641,ENSGALG00000035502
Biological Process	GO:0044237	cellular metabolic process	43	5373	0.0133824	0.218203	ENSGALG00000015082,ENSGALG00000014790,ENSGALG00000014784,ENSGALG00000014732,ENSGALG00000038817,ENSGALG00000034584,ENSGALG00000014859,ENSGALG00000027907,novel.508,ENSGALG00000032004,ENSGALG00000015443,ENSGALG00000005441,ENSGALG00000036774,ENSGALG00000047126,novel.15678,ENSGALG00000027295,ENSGALG00000040270,ENSGALG00000035502,ENSGALG00000048320,ENSGALG00000015349,ENSGALG00000015641,ENSGALG000000156…
Biological Process	GO:0006355	regulation of transcription, DNA-templated	15	1375	0.0171545	0.232799	ENSGALG00000014790,ENSGALG00000014859,ENSGALG00000040270,ENSGALG00000038817,ENSGALG00000027907,ENSGALG00000035502,ENSGALG00000048320,ENSGALG00000015641,ENSGALG00000032004,ENSGALG00000005441,ENSGALG00000037160,ENSGALG00000012629,ENSGALG00000015704,ENSGALG00000014721,novel.15678
Biological Process	GO:0009166	nucleotide catabolic process	2	33	0.0169021	0.232799	ENSGALG00000048320,ENSGALG00000015268
Biological Process	GO:0009206	purine ribonucleoside triphosphate biosynthetic process	2	34	0.0178888	0.232799	ENSGALG00000015372,ENSGALG00000027295
Biological Process	GO:0014839	myoblast migration involved in skeletal muscle regeneration	1	3	0.0180348	0.232799	ENSGALG00000015148
Biological Process	GO:0019320	hexose catabolic process	1	3	0.0180348	0.232799	ENSGALG00000026195
Biological Process	GO:0021960	anterior commissure morphogenesis	1	3	0.0180348	0.232799	ENSGALG00000005441
Biological Process	GO:0033034	positive regulation of myeloid cell apoptotic process	1	3	0.0180348	0.232799	ENSGALG00000015148
Biological Process	GO:0045625	regulation of T-helper 1 cell differentiation	1	3	0.0180348	0.232799	ENSGALG00000015148
Biological Process	GO:0045627	positive regulation of T-helper 1 cell differentiation	1	3	0.0180348	0.232799	ENSGALG00000015148
Biological Process	GO:0045739	positive regulation of DNA repair	2	32	0.0159397	0.232799	ENSGALG00000027932,ENSGALG00000014732
Biological Process	GO:0046578	regulation of Ras protein signal transduction	3	87	0.0157141	0.232799	novel.13023,ENSGALG00000048910,ENSGALG00000023379
Biological Process	GO:0060509	type I pneumocyte differentiation	1	3	0.0180348	0.232799	ENSGALG00000005441
Biological Process	GO:0072201	negative regulation of mesenchymal cell proliferation	1	3	0.0180348	0.232799	ENSGALG00000005441
Biological Process	GO:1903506	regulation of nucleic acid-templated transcription	15	1377	0.0173627	0.232799	ENSGALG00000014721,novel.15678,ENSGALG00000015704,ENSGALG00000012629,ENSGALG00000037160,ENSGALG00000005441,ENSGALG00000032004,ENSGALG00000015641,ENSGALG00000048320,ENSGALG00000035502,ENSGALG00000027907,ENSGALG00000038817,ENSGALG00000040270,ENSGALG00000014859,ENSGALG00000014790
Biological Process	GO:2000169	regulation of peptidyl-cysteine S-nitrosylation	1	3	0.0180348	0.232799	ENSGALG00000015704
Biological Process	GO:2001020	regulation of response to DNA damage stimulus	3	89	0.0166922	0.232799	ENSGALG00000014732,ENSGALG00000031991,ENSGALG00000027932
Biological Process	GO:2001141	regulation of RNA biosynthetic process	15	1377	0.0173627	0.232799	ENSGALG00000048320,ENSGALG00000032004,ENSGALG00000015641,ENSGALG00000035502,ENSGALG00000040270,ENSGALG00000014859,ENSGALG00000038817,ENSGALG00000027907,ENSGALG00000014790,ENSGALG00000014721,novel.15678,ENSGALG00000012629,ENSGALG00000015704,ENSGALG00000005441,ENSGALG00000037160
Cellular Component	GO:0000109	nucleotide-excision repair complex	1	3	0.0180348	0.232799	ENSGALG00000014732
Cellular Component	GO:0000315	organellar large ribosomal subunit	2	32	0.0159397	0.232799	ENSGALG00000002605,ENSGALG00000015543
Cellular Component	GO:0001533	cornified envelope	1	3	0.0180348	0.232799	ENSGALG00000015148
Cellular Component	GO:0005762	mitochondrial large ribosomal subunit	2	32	0.0159397	0.232799	ENSGALG00000015543,ENSGALG00000002605
Cellular Component	GO:0031232	extrinsic component of external side of plasma membrane	1	3	0.0180348	0.232799	ENSGALG00000015148
Cellular Component	GO:0032991	protein-containing complex	25	2727	0.0170905	0.232799	ENSGALG00000014790,ENSGALG00000014767,ENSGALG00000054915,ENSGALG00000014732,ENSGALG00000038817,ENSGALG00000000218,ENSGALG00000023379,novel.508,ENSGALG00000036774,ENSGALG00000037160,ENSGALG00000047126,ENSGALG00000052796,ENSGALG00000027932,ENSGALG00000002605,ENSGALG00000047713,ENSGALG00000037322,ENSGALG00000015543,ENSGALG00000048320,ENSGALG00000015641,ENSGALG00000002227,ENSGALG00000015617,ENSGALG00…
Cellular Component	GO:1990072	TRAPPIII protein complex	1	3	0.0180348	0.232799	ENSGALG00000014767
Molecular Function	GO:0004514	nicotinate-nucleotide diphosphorylase (carboxylating) activity	1	3	0.0180348	0.232799	ENSGALG00000047713
Biological Process	GO:0009117	nucleotide metabolic process	5	252	0.0182875	0.23411	ENSGALG00000047713,ENSGALG00000027295,ENSGALG00000048320,ENSGALG00000015372,ENSGALG00000015268
Biological Process	GO:0009145	purine nucleoside triphosphate biosynthetic process	2	35	0.0188993	0.238009	ENSGALG00000027295,ENSGALG00000015372
Molecular Function	GO:0016538	cyclin-dependent protein serine/threonine kinase regulator activity	2	35	0.0188993	0.238009	ENSGALG00000038817,ENSGALG00000015641
Cellular Component	GO:0090575	RNA polymerase II transcription regulator complex	3	96	0.0203803	0.25459	ENSGALG00000014790,ENSGALG00000037160,ENSGALG00000015641
Biological Process	GO:0001781	neutrophil apoptotic process	1	4	0.0239747	0.256115	ENSGALG00000015148
Biological Process	GO:0006367	transcription initiation from RNA polymerase II promoter	2	38	0.0220711	0.256115	ENSGALG00000015641,ENSGALG00000014790
Biological Process	GO:0006753	nucleoside phosphate metabolic process	5	264	0.0218671	0.256115	ENSGALG00000015268,ENSGALG00000015372,ENSGALG00000048320,ENSGALG00000027295,ENSGALG00000047713
Biological Process	GO:0009201	ribonucleoside triphosphate biosynthetic process	2	39	0.023174	0.256115	ENSGALG00000027295,ENSGALG00000015372
Biological Process	GO:0033029	regulation of neutrophil apoptotic process	1	4	0.0239747	0.256115	ENSGALG00000015148
Biological Process	GO:0045624	positive regulation of T-helper cell differentiation	1	4	0.0239747	0.256115	ENSGALG00000015148
Biological Process	GO:0045629	negative regulation of T-helper 2 cell differentiation	1	4	0.0239747	0.256115	ENSGALG00000015148
Biological Process	GO:0060486	club cell differentiation	1	4	0.0239747	0.256115	ENSGALG00000005441
Biological Process	GO:0060510	type II pneumocyte differentiation	1	4	0.0239747	0.256115	ENSGALG00000005441
Biological Process	GO:0097680	double-strand break repair via classical nonhomologous end joining	1	4	0.0239747	0.256115	ENSGALG00000014732
Biological Process	GO:1901032	negative regulation of response to reactive oxygen species	1	4	0.0239747	0.256115	ENSGALG00000015704
Biological Process	GO:1903206	negative regulation of hydrogen peroxide-induced cell death	1	4	0.0239747	0.256115	ENSGALG00000015704
Biological Process	GO:1990166	protein localization to site of double-strand break	1	4	0.0239747	0.256115	ENSGALG00000027932
Biological Process	GO:2001224	positive regulation of neuron migration	1	4	0.0239747	0.256115	ENSGALG00000002294
Cellular Component	GO:0005634	nucleus	31	3682	0.0234525	0.256115	ENSGALG00000040270,ENSGALG00000027932,ENSGALG00000037322,ENSGALG00000048320,ENSGALG00000015641,ENSGALG00000035502,ENSGALG00000014747,ENSGALG00000035760,ENSGALG00000014721,ENSGALG00000015268,ENSGALG00000005316,ENSGALG00000050798,ENSGALG00000015704,ENSGALG00000031018,ENSGALG00000012629,ENSGALG00000000218,ENSGALG00000014859,ENSGALG00000014732,ENSGALG00000027907,ENSGALG00000014790,ENSGALG00000015333,…
Cellular Component	GO:0098981	cholinergic synapse	1	4	0.0239747	0.256115	ENSGALG00000032980
Molecular Function	GO:0003700	DNA-binding transcription factor activity	9	690	0.0232901	0.256115	novel.15678,ENSGALG00000012629,ENSGALG00000050798,ENSGALG00000005441,ENSGALG00000032004,ENSGALG00000035502,ENSGALG00000040270,ENSGALG00000014859,ENSGALG00000027907
Molecular Function	GO:0003755	peptidyl-prolyl cis-trans isomerase activity	2	38	0.0220711	0.256115	ENSGALG00000005346,ENSGALG00000014747
Molecular Function	GO:0004859	phospholipase inhibitor activity	1	4	0.0239747	0.256115	ENSGALG00000015148
Molecular Function	GO:0016772	transferase activity, transferring phosphorus-containing groups	13	1167	0.0225767	0.256115	ENSGALG00000027630,ENSGALG00000026195,ENSGALG00000053478,ENSGALG00000033061,novel.15899,ENSGALG00000014648,ENSGALG00000049469,ENSGALG00000015349,ENSGALG00000048320,novel.15486,ENSGALG00000014784,ENSGALG00000014790,ENSGALG00000038817
Molecular Function	GO:0033142	progesterone receptor binding	1	4	0.0239747	0.256115	ENSGALG00000015372
Biological Process	GO:0009205	purine ribonucleoside triphosphate metabolic process	2	40	0.0242992	0.257805	ENSGALG00000027295,ENSGALG00000015372
Biological Process	GO:0002829	negative regulation of type 2 immune response	1	5	0.029879	0.258562	ENSGALG00000015148
Biological Process	GO:0006012	galactose metabolic process	1	5	0.029879	0.258562	ENSGALG00000026195
Biological Process	GO:0006925	inflammatory cell apoptotic process	1	5	0.029879	0.258562	ENSGALG00000015148
Biological Process	GO:0007411	axon guidance	3	104	0.0251012	0.258562	ENSGALG00000005441,ENSGALG00000031018,ENSGALG00000002294
Biological Process	GO:0007608	sensory perception of smell	1	5	0.029879	0.258562	ENSGALG00000026598
Biological Process	GO:0009144	purine nucleoside triphosphate metabolic process	2	43	0.0278058	0.258562	ENSGALG00000015372,ENSGALG00000027295
Biological Process	GO:0017014	protein nitrosylation	1	5	0.029879	0.258562	ENSGALG00000015704
Biological Process	GO:0018119	peptidyl-cysteine S-nitrosylation	1	5	0.029879	0.258562	ENSGALG00000015704
Biological Process	GO:0032717	negative regulation of interleukin-8 production	1	5	0.029879	0.258562	ENSGALG00000015148
Biological Process	GO:0034093	positive regulation of maintenance of sister chromatid cohesion	1	5	0.029879	0.258562	ENSGALG00000027932
Biological Process	GO:0034184	positive regulation of maintenance of mitotic sister chromatid cohesion	1	5	0.029879	0.258562	ENSGALG00000027932
Biological Process	GO:0043372	positive regulation of CD4-positive, alpha-beta T cell differentiation	1	5	0.029879	0.258562	ENSGALG00000015148
Biological Process	GO:0045064	T-helper 2 cell differentiation	1	5	0.029879	0.258562	ENSGALG00000015148
Biological Process	GO:0045628	regulation of T-helper 2 cell differentiation	1	5	0.029879	0.258562	ENSGALG00000015148
Biological Process	GO:0046365	monosaccharide catabolic process	1	5	0.029879	0.258562	ENSGALG00000026195
Biological Process	GO:0046874	quinolinate metabolic process	1	5	0.029879	0.258562	ENSGALG00000047713
Biological Process	GO:0051056	regulation of small GTPase mediated signal transduction	3	104	0.0251012	0.258562	ENSGALG00000023379,ENSGALG00000048910,novel.13023
Biological Process	GO:0061140	lung secretory cell differentiation	1	5	0.029879	0.258562	ENSGALG00000005441
Biological Process	GO:0071679	commissural neuron axon guidance	1	5	0.029879	0.258562	ENSGALG00000005441
Biological Process	GO:0097485	neuron projection guidance	3	106	0.0263658	0.258562	ENSGALG00000002294,ENSGALG00000031018,ENSGALG00000005441
Biological Process	GO:0098962	regulation of postsynaptic neurotransmitter receptor activity	1	5	0.029879	0.258562	ENSGALG00000032980
Biological Process	GO:1901292	nucleoside phosphate catabolic process	2	42	0.0266154	0.258562	ENSGALG00000015268,ENSGALG00000048320
Biological Process	GO:1902883	negative regulation of response to oxidative stress	1	5	0.029879	0.258562	ENSGALG00000015704
Biological Process	GO:1903205	regulation of hydrogen peroxide-induced cell death	1	5	0.029879	0.258562	ENSGALG00000015704
Biological Process	GO:2000779	regulation of double-strand break repair	2	42	0.0266154	0.258562	ENSGALG00000031991,ENSGALG00000027932
Biological Process	GO:2000794	regulation of epithelial cell proliferation involved in lung morphogenesis	1	5	0.029879	0.258562	ENSGALG00000005441
Biological Process	GO:2001022	positive regulation of response to DNA damage stimulus	2	43	0.0278058	0.258562	ENSGALG00000014732,ENSGALG00000027932
Cellular Component	GO:0000785	chromatin	5	282	0.0280473	0.258562	ENSGALG00000027932,ENSGALG00000037322,ENSGALG00000015372,novel.508,ENSGALG00000047126
Cellular Component	GO:0035253	ciliary rootlet	1	5	0.029879	0.258562	ENSGALG00000035362
Molecular Function	GO:0016859	cis-trans isomerase activity	2	41	0.0254465	0.258562	ENSGALG00000014747,ENSGALG00000005346
Molecular Function	GO:0051377	mannose-ethanolamine phosphotransferase activity	1	5	0.029879	0.258562	ENSGALG00000015349
Molecular Function	GO:0055102	lipase inhibitor activity	1	5	0.029879	0.258562	ENSGALG00000015148
Molecular Function	GO:0061575	cyclin-dependent protein serine/threonine kinase activator activity	1	5	0.029879	0.258562	ENSGALG00000038817
Biological Process	GO:0009142	nucleoside triphosphate biosynthetic process	2	45	0.0302497	0.258877	ENSGALG00000027295,ENSGALG00000015372
Cellular Component	GO:0022626	cytosolic ribosome	2	45	0.0302497	0.258877	ENSGALG00000036774,ENSGALG00000015617
Biological Process	GO:0009199	ribonucleoside triphosphate metabolic process	2	46	0.0315025	0.268118	ENSGALG00000027295,ENSGALG00000015372
Biological Process	GO:0000012	single strand break repair	1	6	0.0357481	0.272542	ENSGALG00000014732
Biological Process	GO:0001780	neutrophil homeostasis	1	6	0.0357481	0.272542	ENSGALG00000015148
Biological Process	GO:0006167	AMP biosynthetic process	1	6	0.0357481	0.272542	ENSGALG00000027295
Biological Process	GO:0031338	regulation of vesicle fusion	1	6	0.0357481	0.272542	ENSGALG00000015148
Biological Process	GO:0034086	maintenance of sister chromatid cohesion	1	6	0.0357481	0.272542	ENSGALG00000027932
Biological Process	GO:0034088	maintenance of mitotic sister chromatid cohesion	1	6	0.0357481	0.272542	ENSGALG00000027932
Biological Process	GO:0034091	regulation of maintenance of sister chromatid cohesion	1	6	0.0357481	0.272542	ENSGALG00000027932
Biological Process	GO:0034182	regulation of maintenance of mitotic sister chromatid cohesion	1	6	0.0357481	0.272542	ENSGALG00000027932
Biological Process	GO:0036474	cell death in response to hydrogen peroxide	1	6	0.0357481	0.272542	ENSGALG00000015704
Biological Process	GO:0043649	dicarboxylic acid catabolic process	1	6	0.0357481	0.272542	ENSGALG00000047713
Biological Process	GO:0045063	T-helper 1 cell differentiation	1	6	0.0357481	0.272542	ENSGALG00000015148
Biological Process	GO:0045623	negative regulation of T-helper cell differentiation	1	6	0.0357481	0.272542	ENSGALG00000015148
Biological Process	GO:0055086	nucleobase-containing small molecule metabolic process	5	296	0.0335547	0.272542	ENSGALG00000027295,ENSGALG00000047713,ENSGALG00000048320,ENSGALG00000015268,ENSGALG00000015372
Biological Process	GO:0060502	epithelial cell proliferation involved in lung morphogenesis	1	6	0.0357481	0.272542	ENSGALG00000005441
Biological Process	GO:0071704	organic substance metabolic process	42	5504	0.0346342	0.272542	ENSGALG00000015443,ENSGALG00000036774,ENSGALG00000005441,ENSGALG00000047126,novel.15678,ENSGALG00000015082,ENSGALG00000014790,ENSGALG00000014784,ENSGALG00000038817,ENSGALG00000014859,ENSGALG00000034584,ENSGALG00000014732,ENSGALG00000027907,novel.508,ENSGALG00000032004,ENSGALG00000015617,ENSGALG00000015704,ENSGALG00000031018,ENSGALG00000012629,ENSGALG00000014747,ENSGALG00000005316,ENSGALG000000152…
Biological Process	GO:0080134	regulation of response to stress	6	405	0.0358932	0.272542	ENSGALG00000015704,ENSGALG00000014732,ENSGALG00000015148,ENSGALG00000015443,ENSGALG00000031991,ENSGALG00000027932
Biological Process	GO:2000108	positive regulation of leukocyte apoptotic process	1	6	0.0357481	0.272542	ENSGALG00000015148
Biological Process	GO:2000516	positive regulation of CD4-positive, alpha-beta T cell activation	1	6	0.0357481	0.272542	ENSGALG00000015148
Cellular Component	GO:0016591	RNA polymerase II, holoenzyme	2	49	0.0353816	0.272542	ENSGALG00000015641,ENSGALG00000014790
Cellular Component	GO:0042405	nuclear inclusion body	1	6	0.0357481	0.272542	ENSGALG00000027932
Molecular Function	GO:0015057	thrombin-activated receptor activity	1	6	0.0357481	0.272542	ENSGALG00000023379
Molecular Function	GO:0140416	transcription regulator inhibitor activity	1	6	0.0357481	0.272542	ENSGALG00000037160
Biological Process	GO:0008152	metabolic process	44	5855	0.0378463	0.283475	ENSGALG00000032004,novel.508,ENSGALG00000014732,ENSGALG00000038817,ENSGALG00000034584,ENSGALG00000014859,ENSGALG00000027907,ENSGALG00000014790,ENSGALG00000015082,ENSGALG00000014784,novel.15678,ENSGALG00000047126,ENSGALG00000005441,ENSGALG00000036774,ENSGALG00000015443,ENSGALG00000048320,ENSGALG00000015641,ENSGALG00000015349,ENSGALG00000035502,ENSGALG00000040270,ENSGALG00000027295,ENSGALG000000372…
Biological Process	GO:0051252	regulation of RNA metabolic process	15	1520	0.0380328	0.283475	ENSGALG00000027907,ENSGALG00000040270,ENSGALG00000014859,ENSGALG00000038817,ENSGALG00000014790,ENSGALG00000015641,ENSGALG00000032004,ENSGALG00000048320,ENSGALG00000035502,ENSGALG00000037160,ENSGALG00000005441,novel.15678,ENSGALG00000014721,ENSGALG00000012629,ENSGALG00000015704
Cellular Component	GO:0000313	organellar ribosome	2	51	0.0380651	0.283475	ENSGALG00000015543,ENSGALG00000002605
Cellular Component	GO:0005761	mitochondrial ribosome	2	51	0.0380651	0.283475	ENSGALG00000002605,ENSGALG00000015543
Biological Process	GO:0002828	regulation of type 2 immune response	1	7	0.041582	0.283747	ENSGALG00000015148
Biological Process	GO:0006796	phosphate-containing compound metabolic process	12	1135	0.0398718	0.283747	ENSGALG00000015349,ENSGALG00000032004,ENSGALG00000015641,ENSGALG00000048320,ENSGALG00000047713,ENSGALG00000027295,ENSGALG00000014784,ENSGALG00000034801,ENSGALG00000014790,ENSGALG00000015704,ENSGALG00000015268,ENSGALG00000015372
Biological Process	GO:0042092	type 2 immune response	1	7	0.041582	0.283747	ENSGALG00000015148
Biological Process	GO:0043371	negative regulation of CD4-positive, alpha-beta T cell differentiation	1	7	0.041582	0.283747	ENSGALG00000015148
Biological Process	GO:0045622	regulation of T-helper cell differentiation	1	7	0.041582	0.283747	ENSGALG00000015148
Biological Process	GO:0051457	maintenance of protein location in nucleus	1	7	0.041582	0.283747	ENSGALG00000015704
Biological Process	GO:0097094	craniofacial suture morphogenesis	1	7	0.041582	0.283747	ENSGALG00000005426
Biological Process	GO:0099563	modification of synaptic structure	1	7	0.041582	0.283747	ENSGALG00000032980
Cellular Component	GO:0005786	signal recognition particle, endoplasmic reticulum targeting	1	7	0.041582	0.283747	ENSGALG00000000218
Cellular Component	GO:0031464	Cul4A-RING E3 ubiquitin ligase complex	1	7	0.041582	0.283747	ENSGALG00000014732
Cellular Component	GO:0031974	membrane-enclosed lumen	18	1937	0.0394956	0.283747	ENSGALG00000014790,ENSGALG00000027907,ENSGALG00000014732,ENSGALG00000014859,ENSGALG00000000218,ENSGALG00000015148,ENSGALG00000005441,ENSGALG00000027932,ENSGALG00000002605,ENSGALG00000040270,ENSGALG00000015641,ENSGALG00000015543,ENSGALG00000048320,ENSGALG00000015704,ENSGALG00000012629,ENSGALG00000014721,ENSGALG00000014747,ENSGALG00000037299
Cellular Component	GO:0043233	organelle lumen	18	1937	0.0394956	0.283747	ENSGALG00000005441,ENSGALG00000015148,ENSGALG00000014790,ENSGALG00000027907,ENSGALG00000000218,ENSGALG00000014859,ENSGALG00000014732,ENSGALG00000015704,ENSGALG00000012629,ENSGALG00000014721,ENSGALG00000037299,ENSGALG00000014747,ENSGALG00000015641,ENSGALG00000048320,ENSGALG00000015543,ENSGALG00000002605,ENSGALG00000027932,ENSGALG00000040270
Cellular Component	GO:0048500	signal recognition particle	1	7	0.041582	0.283747	ENSGALG00000000218
Cellular Component	GO:0070013	intracellular organelle lumen	18	1937	0.0394956	0.283747	ENSGALG00000005441,ENSGALG00000015148,ENSGALG00000014790,ENSGALG00000014732,ENSGALG00000014859,ENSGALG00000000218,ENSGALG00000027907,ENSGALG00000012629,ENSGALG00000015704,ENSGALG00000037299,ENSGALG00000014747,ENSGALG00000014721,ENSGALG00000027932,ENSGALG00000002605,ENSGALG00000040270,ENSGALG00000048320,ENSGALG00000015543,ENSGALG00000015641
Molecular Function	GO:0004383	guanylate cyclase activity	1	7	0.041582	0.283747	ENSGALG00000027630
Molecular Function	GO:0008312	7S RNA binding	1	7	0.041582	0.283747	ENSGALG00000000218
Molecular Function	GO:0008353	RNA polymerase II CTD heptapeptide repeat kinase activity	1	7	0.041582	0.283747	ENSGALG00000014790
Molecular Function	GO:0070569	uridylyltransferase activity	1	7	0.041582	0.283747	ENSGALG00000026195
Molecular Function	GO:0140678	molecular function inhibitor activity	2	53	0.0408241	0.283747	ENSGALG00000037160,ENSGALG00000015148
Biological Process	GO:0006793	phosphorus metabolic process	12	1150	0.0433929	0.294467	ENSGALG00000015704,ENSGALG00000015372,ENSGALG00000015268,ENSGALG00000027295,ENSGALG00000047713,ENSGALG00000014784,ENSGALG00000034801,ENSGALG00000014790,ENSGALG00000015641,ENSGALG00000032004,ENSGALG00000015349,ENSGALG00000048320
Biological Process	GO:1901566	organonitrogen compound biosynthetic process	10	897	0.0437234	0.294467	ENSGALG00000036774,ENSGALG00000015617,ENSGALG00000015443,ENSGALG00000052796,ENSGALG00000015372,ENSGALG00000015082,ENSGALG00000002605,ENSGALG00000027295,ENSGALG00000047713,ENSGALG00000015349
Molecular Function	GO:0140110	transcription regulator activity	10	897	0.0437234	0.294467	ENSGALG00000005441,novel.15678,ENSGALG00000014721,ENSGALG00000050798,ENSGALG00000012629,ENSGALG00000014859,ENSGALG00000040270,ENSGALG00000027907,ENSGALG00000032004,ENSGALG00000035502
Biological Process	GO:0002181	cytoplasmic translation	2	56	0.0450992	0.299565	ENSGALG00000036774,ENSGALG00000015617
Biological Process	GO:0017062	respiratory chain complex III assembly	1	8	0.0473811	0.299565	ENSGALG00000037299
Biological Process	GO:0033032	regulation of myeloid cell apoptotic process	1	8	0.0473811	0.299565	ENSGALG00000015148
Biological Process	GO:0034551	mitochondrial respiratory chain complex III assembly	1	8	0.0473811	0.299565	ENSGALG00000037299
Biological Process	GO:0035269	protein O-linked mannosylation	1	8	0.0473811	0.299565	ENSGALG00000015443
Biological Process	GO:0042776	mitochondrial ATP synthesis coupled proton transport	1	8	0.0473811	0.299565	ENSGALG00000015372
Biological Process	GO:0046823	negative regulation of nucleocytoplasmic transport	1	8	0.0473811	0.299565	ENSGALG00000015704
Biological Process	GO:0050850	positive regulation of calcium-mediated signaling	1	8	0.0473811	0.299565	ENSGALG00000048320
Biological Process	GO:0090050	positive regulation of cell migration involved in sprouting angiogenesis	1	8	0.0473811	0.299565	ENSGALG00000015148
Biological Process	GO:2000515	negative regulation of CD4-positive, alpha-beta T cell activation	1	8	0.0473811	0.299565	ENSGALG00000015148
Cellular Component	GO:0000276	mitochondrial proton-transporting ATP synthase complex, coupling factor F(o)	1	8	0.0473811	0.299565	ENSGALG00000015372
Cellular Component	GO:0071141	SMAD protein complex	1	8	0.0473811	0.299565	ENSGALG00000037160
Cellular Component	GO:0071144	heteromeric SMAD protein complex	1	8	0.0473811	0.299565	ENSGALG00000037160
Molecular Function	GO:0003995	acyl-CoA dehydrogenase activity	1	8	0.0473811	0.299565	ENSGALG00000051260
Molecular Function	GO:0047134	protein-disulfide reductase (NAD(P)) activity	1	8	0.0473811	0.299565	ENSGALG00000015704
Biological Process	GO:0002825	regulation of T-helper 1 type immune response	1	9	0.0531455	0.301547	ENSGALG00000015148
Biological Process	GO:0006734	NADH metabolic process	1	9	0.0531455	0.301547	ENSGALG00000015268
Biological Process	GO:0006935	chemotaxis	4	229	0.0500271	0.301547	ENSGALG00000031018,ENSGALG00000002294,ENSGALG00000005441,ENSGALG00000015148
Biological Process	GO:0006979	response to oxidative stress	3	138	0.0511165	0.301547	ENSGALG00000015704,ENSGALG00000026704,ENSGALG00000014732
Biological Process	GO:0009141	nucleoside triphosphate metabolic process	2	60	0.0510436	0.301547	ENSGALG00000027295,ENSGALG00000015372
Biological Process	GO:0009165	nucleotide biosynthetic process	3	139	0.0520235	0.301547	ENSGALG00000015372,ENSGALG00000027295,ENSGALG00000047713
Biological Process	GO:0010165	response to X-ray	1	9	0.0531455	0.301547	ENSGALG00000014732
Biological Process	GO:0010556	regulation of macromolecule biosynthetic process	15	1582	0.0511517	0.301547	ENSGALG00000037160,ENSGALG00000005441,ENSGALG00000014721,novel.15678,ENSGALG00000012629,ENSGALG00000015704,ENSGALG00000027907,ENSGALG00000040270,ENSGALG00000038817,ENSGALG00000014859,ENSGALG00000014790,ENSGALG00000032004,ENSGALG00000015641,ENSGALG00000048320,ENSGALG00000035502
Biological Process	GO:0033028	myeloid cell apoptotic process	1	9	0.0531455	0.301547	ENSGALG00000015148
Biological Process	GO:0042330	taxis	4	231	0.0513504	0.301547	ENSGALG00000002294,ENSGALG00000031018,ENSGALG00000005441,ENSGALG00000015148
Biological Process	GO:0043370	regulation of CD4-positive, alpha-beta T cell differentiation	1	9	0.0531455	0.301547	ENSGALG00000015148
Biological Process	GO:0045920	negative regulation of exocytosis	1	9	0.0531455	0.301547	ENSGALG00000015148
Biological Process	GO:0046639	negative regulation of alpha-beta T cell differentiation	1	9	0.0531455	0.301547	ENSGALG00000015148
Biological Process	GO:0051052	regulation of DNA metabolic process	3	136	0.0493261	0.301547	ENSGALG00000014732,ENSGALG00000031991,ENSGALG00000027932
Biological Process	GO:0051451	myoblast migration	1	9	0.0531455	0.301547	ENSGALG00000015148
Biological Process	GO:1901031	regulation of response to reactive oxygen species	1	9	0.0531455	0.301547	ENSGALG00000015704
Biological Process	GO:2000112	regulation of cellular macromolecule biosynthetic process	15	1577	0.0499883	0.301547	ENSGALG00000014790,ENSGALG00000027907,ENSGALG00000038817,ENSGALG00000040270,ENSGALG00000014859,ENSGALG00000035502,ENSGALG00000032004,ENSGALG00000015641,ENSGALG00000048320,ENSGALG00000037160,ENSGALG00000005441,ENSGALG00000015704,ENSGALG00000012629,novel.15678,ENSGALG00000014721

## Sheet: KEGG
Table S3 KEGG enrichment analysis of highly expressed in females DEGs between male (ZZ) and female (ZW) embryonic gonads at E3.5 (Gallus gallus).
Pathway Hierarchy1	Pathway Hierarchy2	KEGG Pathway	Pathway ID	Gene Number	Background number	P-Value	Q-Value	Gene ID
Genetic Information Processing	Replication and repair	Nucleotide excision repair	ko03420	3	43	0.00237808	0.178356	ENSGALG00000014790,ENSGALG00000014732,ENSGALG00000015641
Genetic Information Processing	Translation	Ribosome	ko03010	4	127	0.00800305	0.300115	ENSGALG00000015082,ENSGALG00000015617,ENSGALG00000036774,ENSGALG00000002605
Metabolism	Metabolism of cofactors and vitamins	Nicotinate and nicotinamide metabolism	ko00760	2	36	0.0208992	0.522481	ENSGALG00000015268,ENSGALG00000047713
Genetic Information Processing	Transcription	Basal transcription factors	ko03022	2	45	0.0316867	0.576581	ENSGALG00000015641,ENSGALG00000014790
Metabolism	Glycan biosynthesis and metabolism	Various types of N-glycan biosynthesis	ko00513	2	50	0.0384387	0.576581	ENSGALG00000054850,novel.12961
Metabolism	Glycan biosynthesis and metabolism	N-Glycan biosynthesis	ko00510	2	57	0.0487135	0.608919	ENSGALG00000054850,novel.12961
Cellular Processes	Cell growth and death	Cell cycle	ko04110	2	129	0.19066	0.690158	ENSGALG00000015641,ENSGALG00000014790
Cellular Processes	Cell growth and death	Oocyte meiosis	ko04114	1	110	0.496914	0.690158	ENSGALG00000033061
Cellular Processes	Cellular community - eukaryotes	Gap junction	ko04540	1	93	0.440365	0.690158	ENSGALG00000050166
Cellular Processes	Cellular community - eukaryotes	Signaling pathways regulating pluripotency of stem cells	ko04550	2	137	0.208711	0.690158	ENSGALG00000015333,ENSGALG00000026928
Cellular Processes	Transport and catabolism	Endocytosis	ko04144	2	262	0.485555	0.690158	novel.13023,ENSGALG00000034584
Cellular Processes	Transport and catabolism	Peroxisome	ko04146	1	83	0.404212	0.690158	ENSGALG00000015268
Environmental Information Processing	Signaling molecules and interaction	ECM-receptor interaction	ko04512	1	102	0.471043	0.690158	ENSGALG00000005426
Environmental Information Processing	Signal transduction	cAMP signaling pathway	ko04024	2	216	0.38842	0.690158	ENSGALG00000033061,ENSGALG00000026241
Environmental Information Processing	Signal transduction	ErbB signaling pathway	ko04012	1	89	0.426172	0.690158	ENSGALG00000033061
Environmental Information Processing	Signal transduction	HIF-1 signaling pathway	ko04066	2	105	0.138213	0.690158	ENSGALG00000033061,ENSGALG00000015082
Environmental Information Processing	Signal transduction	TGF-beta signaling pathway	ko04350	1	99	0.461007	0.690158	ENSGALG00000037160
Genetic Information Processing	Folding, sorting and degradation	Protein export	ko03060	1	27	0.154756	0.690158	ENSGALG00000000218
Genetic Information Processing	Folding, sorting and degradation	Ubiquitin mediated proteolysis	ko04120	2	149	0.236094	0.690158	ENSGALG00000014732,ENSGALG00000034584
Metabolism	Amino acid metabolism	Valine, leucine and isoleucine degradation	ko00280	1	47	0.253887	0.690158	ENSGALG00000051260
Metabolism	Carbohydrate metabolism	Amino sugar and nucleotide sugar metabolism	ko00520	1	48	0.258529	0.690158	ENSGALG00000026195
Metabolism	Carbohydrate metabolism	Galactose metabolism	ko00052	1	38	0.210787	0.690158	ENSGALG00000026195
Metabolism	Glycan biosynthesis and metabolism	Glycosylphosphatidylinositol (GPI)-anchor biosynthesis	ko00563	1	30	0.170416	0.690158	ENSGALG00000015349
Metabolism	Glycan biosynthesis and metabolism	Mannose type O-glycan biosynthesis	ko00515	1	24	0.138804	0.690158	ENSGALG00000015443
Metabolism	Lipid metabolism	Arachidonic acid metabolism	ko00590	1	54	0.285792	0.690158	ENSGALG00000026704
Metabolism	Lipid metabolism	Fatty acid degradation	ko00071	1	36	0.20088	0.690158	ENSGALG00000051260
Metabolism	Metabolism of other amino acids	Glutathione metabolism	ko00480	1	50	0.267729	0.690158	ENSGALG00000026704
Metabolism	Nucleotide metabolism	Purine metabolism	ko00230	2	150	0.238387	0.690158	ENSGALG00000027295,ENSGALG00000027630
Metabolism	Nucleotide metabolism	Pyrimidine metabolism	ko00240	1	63	0.324839	0.690158	ENSGALG00000027295
Organismal Systems	Development and regeneration	Axon guidance	ko04360	2	186	0.321055	0.690158	ENSGALG00000033061,ENSGALG00000002294
Organismal Systems	Development and regeneration	Axon regeneration	ko04361	1	99	0.461007	0.690158	novel.13023
Organismal Systems	Digestive system	Gastric acid secretion	ko04971	1	68	0.345611	0.690158	ENSGALG00000033061
Organismal Systems	Endocrine system	Aldosterone synthesis and secretion	ko04925	1	87	0.418942	0.690158	ENSGALG00000033061
Organismal Systems	Endocrine system	Glucagon signaling pathway	ko04922	1	96	0.450782	0.690158	ENSGALG00000033061
Organismal Systems	Endocrine system	GnRH signaling pathway	ko04912	2	91	0.109422	0.690158	ENSGALG00000033061,ENSGALG00000050166
Organismal Systems	Endocrine system	Insulin secretion	ko04911	1	77	0.381422	0.690158	ENSGALG00000033061
Organismal Systems	Endocrine system	Melanogenesis	ko04916	1	94	0.443859	0.690158	ENSGALG00000033061
Organismal Systems	Endocrine system	Oxytocin signaling pathway	ko04921	3	161	0.0783982	0.690158	ENSGALG00000050166,ENSGALG00000033061,ENSGALG00000027630
Organismal Systems	Endocrine system	PPAR signaling pathway	ko03320	1	73	0.365752	0.690158	ENSGALG00000051260
Organismal Systems	Endocrine system	Prolactin signaling pathway	ko04917	1	69	0.349689	0.690158	ENSGALG00000026195
Organismal Systems	Endocrine system	Thyroid hormone synthesis	ko04918	1	65	0.333225	0.690158	ENSGALG00000026704
Organismal Systems	Environmental adaptation	Circadian entrainment	ko04713	1	95	0.447331	0.690158	ENSGALG00000033061
Organismal Systems	Environmental adaptation	Thermogenesis	ko04714	2	228	0.41459	0.690158	ENSGALG00000015082,ENSGALG00000015372
Organismal Systems	Excretory system	Aldosterone-regulated sodium reabsorption	ko04960	1	32	0.180696	0.690158	ENSGALG00000034584
Organismal Systems	Immune system	Complement and coagulation cascades	ko04610	1	87	0.418942	0.690158	ENSGALG00000023379
Organismal Systems	Immune system	IL-17 signaling pathway	ko04657	1	87	0.418942	0.690158	ENSGALG00000050166
Organismal Systems	Immune system	Neutrophil extracellular trap formation	ko04613	3	160	0.0772696	0.690158	ENSGALG00000047126,novel.508,ENSGALG00000037322
Organismal Systems	Nervous system	Cholinergic synapse	ko04725	1	110	0.496914	0.690158	ENSGALG00000033061
Organismal Systems	Nervous system	GABAergic synapse	ko04727	1	86	0.415294	0.690158	ENSGALG00000042199
Organismal Systems	Nervous system	Glutamatergic synapse	ko04724	1	110	0.496914	0.690158	ENSGALG00000026241
Organismal Systems	Nervous system	Long-term potentiation	ko04720	1	62	0.320606	0.690158	ENSGALG00000033061
Organismal Systems	Nervous system	Neurotrophin signaling pathway	ko04722	2	122	0.175057	0.690158	ENSGALG00000033061,ENSGALG00000050166
Organismal Systems	Sensory system	Inflammatory mediator regulation of TRP channels	ko04750	1	110	0.496914	0.690158	ENSGALG00000033061
Organismal Systems	Sensory system	Phototransduction - fly	ko04745	1	28	0.160008	0.690158	ENSGALG00000033061
