# Supplementary material for: Identification of Key Differentially Expressed Genes During Early Sex Determination in Chicken Embryos
Source: Int J Mol Sci. 2025 Oct 1;26(19):9575. doi: 10.3390/ijms26199575 (PMC12524454; doi:10.3390/ijms26199575)
Supplement: Supplementary file 1 [file ijms-26-09575-s001.zip › Table S4.xlsx]

## Sheet: GO
Table S4 GO enrichment analysis of highly expressed in males DEGs between male (ZZ) and female (ZW) embryonic gonads at E3.5 (Gallus gallus).
GO_class	GO ID	GO_term	Hit_number	Background number	P-Value	Q-Value	Gene IDs
Molecular Function	GO:0004523	RNA-DNA hybrid ribonuclease activity	28	99	4.24e-41	4.45e-38	ENSGALG00000050520,novel.15094,ENSGALG00000052997,novel.15100,ENSGALG00000045907,novel.15154,ENSGALG00000049534,ENSGALG00000049069,ENSGALG00000053504,ENSGALG00000049970,novel.15048,ENSGALG00000053907,novel.15065,ENSGALG00000054658,novel.15066,novel.938,ENSGALG00000051422,ENSGALG00000031355,ENSGALG00000047426,ENSGALG00000052041,ENSGALG00000049167,ENSGALG00000052946,ENSGALG00000046864,ENSGALG000000…
Molecular Function	GO:0016891	endoribonuclease activity, producing 5'-phosphomonoesters	28	111	1.65e-39	8.66e-37	ENSGALG00000045907,novel.15100,ENSGALG00000050520,novel.15094,ENSGALG00000052997,ENSGALG00000049970,ENSGALG00000053504,novel.15048,novel.15154,ENSGALG00000049534,ENSGALG00000049069,ENSGALG00000051422,ENSGALG00000031355,ENSGALG00000053907,ENSGALG00000054658,novel.15065,novel.938,novel.15066,novel.15147,ENSGALG00000052395,ENSGALG00000047426,ENSGALG00000052041,ENSGALG00000049167,ENSGALG00000052946,E…
Molecular Function	GO:0016893	endonuclease activity, active with either ribo- or deoxyribonucleic acids and producing 5'-phosphomonoesters	28	118	1.13e-38	3.97e-36	novel.15147,ENSGALG00000052395,ENSGALG00000047426,ENSGALG00000052041,ENSGALG00000049167,ENSGALG00000046864,ENSGALG00000052946,ENSGALG00000051123,novel.15083,ENSGALG00000054371,ENSGALG00000051422,ENSGALG00000031355,ENSGALG00000053907,ENSGALG00000054658,novel.15065,novel.15066,novel.938,ENSGALG00000049970,ENSGALG00000053504,novel.15048,novel.15154,ENSGALG00000049534,ENSGALG00000049069,ENSGALG000000…
Molecular Function	GO:0004521	endoribonuclease activity	28	127	1.12e-37	2.95e-35	ENSGALG00000053907,novel.938,novel.15066,novel.15065,ENSGALG00000054658,ENSGALG00000031355,ENSGALG00000051422,ENSGALG00000052041,ENSGALG00000049167,ENSGALG00000047426,ENSGALG00000054371,novel.15083,ENSGALG00000046864,ENSGALG00000052946,ENSGALG00000051123,novel.15147,ENSGALG00000052395,ENSGALG00000050520,novel.15094,ENSGALG00000052997,ENSGALG00000045907,novel.15100,ENSGALG00000049534,novel.15154,E…
Molecular Function	GO:0004519	endonuclease activity	29	175	3.74e-35	7.85e-33	ENSGALG00000049534,novel.15154,ENSGALG00000049069,ENSGALG00000049970,ENSGALG00000053504,novel.15048,novel.15094,ENSGALG00000050520,ENSGALG00000052997,novel.15117,novel.15100,ENSGALG00000045907,ENSGALG00000047426,ENSGALG00000052041,ENSGALG00000049167,ENSGALG00000052946,ENSGALG00000046864,ENSGALG00000051123,novel.15083,ENSGALG00000054371,novel.15147,ENSGALG00000052395,ENSGALG00000053907,novel.15065…
Molecular Function	GO:0004540	ribonuclease activity	28	159	1.07e-34	1.88e-32	ENSGALG00000049970,ENSGALG00000053504,novel.15048,ENSGALG00000049069,novel.15154,ENSGALG00000049534,ENSGALG00000045907,novel.15100,ENSGALG00000052997,novel.15094,ENSGALG00000050520,ENSGALG00000052395,novel.15147,ENSGALG00000046864,ENSGALG00000052946,ENSGALG00000051123,ENSGALG00000054371,novel.15083,ENSGALG00000047426,ENSGALG00000052041,ENSGALG00000049167,ENSGALG00000051422,ENSGALG00000031355,ENSG…
Biological Process	GO:0015074	DNA integration	24	95	8.62e-34	1.29e-31	novel.15147,ENSGALG00000052395,ENSGALG00000047426,ENSGALG00000052041,ENSGALG00000049167,ENSGALG00000051123,ENSGALG00000052946,ENSGALG00000046864,ENSGALG00000051422,ENSGALG00000031355,novel.15102,ENSGALG00000053907,ENSGALG00000054658,novel.15065,novel.15066,ENSGALG00000049970,ENSGALG00000053504,ENSGALG00000049534,ENSGALG00000049069,ENSGALG00000045907,ENSGALG00000050520,novel.15094,ENSGALG000000529…
Molecular Function	GO:0004518	nuclease activity	29	228	1.2e-31	1.57e-29	novel.15100,ENSGALG00000045907,novel.15094,ENSGALG00000050520,ENSGALG00000052997,novel.15117,ENSGALG00000053504,ENSGALG00000049970,novel.15048,novel.15154,ENSGALG00000049534,ENSGALG00000049069,ENSGALG00000051422,ENSGALG00000031355,ENSGALG00000053907,ENSGALG00000054658,novel.15065,novel.15066,novel.938,novel.15147,ENSGALG00000052395,ENSGALG00000047426,ENSGALG00000052041,ENSGALG00000049167,ENSGALG0…
Molecular Function	GO:0140098	catalytic activity, acting on RNA	28	366	2.93e-24	3.42e-22	novel.15100,ENSGALG00000045907,ENSGALG00000052997,novel.15094,ENSGALG00000050520,ENSGALG00000053504,ENSGALG00000049970,novel.15048,ENSGALG00000049069,ENSGALG00000049534,novel.15154,ENSGALG00000051422,ENSGALG00000031355,ENSGALG00000054658,novel.15065,novel.938,novel.15066,ENSGALG00000053907,ENSGALG00000052395,novel.15147,ENSGALG00000051123,ENSGALG00000052946,ENSGALG00000046864,ENSGALG00000054371,n…
Molecular Function	GO:0140640	catalytic activity, acting on a nucleic acid	32	814	5.28e-19	5.55e-17	novel.15048,ENSGALG00000049069,ENSGALG00000049534,ENSGALG00000052997,ENSGALG00000052395,ENSGALG00000035998,novel.15147,novel.15083,ENSGALG00000052041,ENSGALG00000047426,ENSGALG00000034905,ENSGALG00000031355,ENSGALG00000051422,novel.15066,ENSGALG00000031327,ENSGALG00000053907,ENSGALG00000053504,ENSGALG00000049970,novel.15154,novel.15100,ENSGALG00000045907,novel.15117,novel.15094,ENSGALG00000050520…
Molecular Function	GO:0016788	hydrolase activity, acting on ester bonds	29	640	8.59e-19	8.2e-17	novel.15066,novel.938,ENSGALG00000054658,novel.15065,ENSGALG00000053907,ENSGALG00000031355,ENSGALG00000051422,ENSGALG00000054371,novel.15083,ENSGALG00000046864,ENSGALG00000052946,ENSGALG00000051123,ENSGALG00000049167,ENSGALG00000052041,ENSGALG00000047426,ENSGALG00000052395,novel.15147,novel.15117,ENSGALG00000052997,ENSGALG00000050520,novel.15094,novel.15100,ENSGALG00000045907,ENSGALG00000049069,E…
Molecular Function	GO:0004190	aspartic-type endopeptidase activity	16	120	7.43e-18	6.5e-16	novel.9737,novel.15065,ENSGALG00000053907,novel.8278,novel.15151,ENSGALG00000054371,ENSGALG00000051123,ENSGALG00000052946,novel.15117,novel.15051,novel.15094,ENSGALG00000050520,ENSGALG00000049970,ENSGALG00000049069,ENSGALG00000049534,novel.15122
Molecular Function	GO:0070001	aspartic-type peptidase activity	16	121	8.52e-18	6.88e-16	ENSGALG00000054371,ENSGALG00000052946,ENSGALG00000051123,novel.8278,novel.15151,ENSGALG00000053907,novel.15065,novel.9737,ENSGALG00000049970,ENSGALG00000049534,novel.15122,ENSGALG00000049069,ENSGALG00000050520,novel.15094,novel.15117,novel.15051
Molecular Function	GO:0003676	nucleic acid binding	46	2267	1.3e-16	9.74e-15	novel.15100,ENSGALG00000045907,novel.15117,ENSGALG00000041500,ENSGALG00000050520,novel.15094,ENSGALG00000049970,ENSGALG00000053504,ENSGALG00000040086,ENSGALG00000033272,ENSGALG00000035785,novel.15154,ENSGALG00000014184,novel.15065,ENSGALG00000054658,novel.938,ENSGALG00000050881,ENSGALG00000051123,ENSGALG00000052946,ENSGALG00000046864,ENSGALG00000054371,ENSGALG00000049167,ENSGALG00000052997,ENSGAL…
Biological Process	GO:0006259	DNA metabolic process	25	531	1.57e-16	1.1e-14	ENSGALG00000054658,novel.15065,novel.15066,ENSGALG00000053907,ENSGALG00000051422,ENSGALG00000031355,novel.15102,ENSGALG00000046864,ENSGALG00000052946,ENSGALG00000051123,ENSGALG00000047426,ENSGALG00000052041,ENSGALG00000049167,ENSGALG00000052395,novel.15147,ENSGALG00000052997,novel.15117,ENSGALG00000050520,novel.15094,ENSGALG00000045907,ENSGALG00000039023,ENSGALG00000049069,ENSGALG00000049534,ENSG…
Molecular Function	GO:0016779	nucleotidyltransferase activity	22	476	2.16e-14	1.42e-12	novel.15066,novel.15065,ENSGALG00000054658,ENSGALG00000053907,ENSGALG00000034905,novel.15083,ENSGALG00000054371,ENSGALG00000051123,ENSGALG00000052946,ENSGALG00000052041,ENSGALG00000047426,ENSGALG00000052395,ENSGALG00000035998,novel.15147,novel.15117,ENSGALG00000050520,novel.15094,novel.15100,ENSGALG00000049069,ENSGALG00000049534,ENSGALG00000049970,ENSGALG00000053504
Molecular Function	GO:0003964	RNA-directed DNA polymerase activity	19	372	2.93e-13	1.81e-11	ENSGALG00000035998,ENSGALG00000052395,ENSGALG00000047426,novel.15083,ENSGALG00000054371,ENSGALG00000051123,ENSGALG00000052946,ENSGALG00000034905,ENSGALG00000053907,novel.15066,novel.15065,ENSGALG00000054658,ENSGALG00000049970,ENSGALG00000049534,ENSGALG00000049069,novel.15100,novel.15094,ENSGALG00000050520,novel.15117
Molecular Function	GO:1901363	heterocyclic compound binding	54	3866	4.61e-13	2.69e-11	novel.15102,ENSGALG00000034905,ENSGALG00000031355,ENSGALG00000033705,ENSGALG00000054989,ENSGALG00000051422,novel.15066,novel.9737,ENSGALG00000031327,novel.8278,novel.15151,ENSGALG00000053907,ENSGALG00000029783,ENSGALG00000052395,novel.15147,novel.15083,ENSGALG00000052041,ENSGALG00000047426,novel.15051,ENSGALG00000029545,ENSGALG00000013244,ENSGALG00000052997,novel.15095,novel.15048,ENSGALG00000034…
Molecular Function	GO:0034061	DNA polymerase activity	19	383	4.92e-13	2.72e-11	ENSGALG00000034905,ENSGALG00000053907,novel.15065,ENSGALG00000054658,novel.15066,ENSGALG00000035998,ENSGALG00000052395,ENSGALG00000047426,ENSGALG00000051123,ENSGALG00000052946,novel.15083,ENSGALG00000054371,novel.15100,novel.15094,ENSGALG00000050520,novel.15117,ENSGALG00000049970,ENSGALG00000049534,ENSGALG00000049069
Molecular Function	GO:0097159	organic cyclic compound binding	54	3906	7.24e-13	3.8e-11	ENSGALG00000049167,ENSGALG00000052946,ENSGALG00000046864,ENSGALG00000051123,ENSGALG00000054371,ENSGALG00000043758,novel.15065,ENSGALG00000054658,ENSGALG00000014184,novel.938,ENSGALG00000050881,novel.15154,ENSGALG00000035785,ENSGALG00000033272,ENSGALG00000053504,ENSGALG00000049970,ENSGALG00000012061,ENSGALG00000040086,ENSGALG00000041500,novel.15094,ENSGALG00000050520,ENSGALG00000048542,ENSGALG0000…
Molecular Function	GO:0016787	hydrolase activity	37	1851	1.31e-12	6.57e-11	ENSGALG00000049534,ENSGALG00000049069,novel.15048,novel.15051,ENSGALG00000052997,ENSGALG00000052041,ENSGALG00000047426,novel.15083,novel.15147,ENSGALG00000029783,ENSGALG00000052395,novel.8278,ENSGALG00000053907,novel.15151,novel.15066,ENSGALG00000031327,novel.9737,ENSGALG00000031355,ENSGALG00000051422,ENSGALG00000033705,novel.15154,novel.15122,ENSGALG00000053504,ENSGALG00000049970,novel.15094,ENS…
Biological Process	GO:0016032	viral process	15	232	4.38e-12	2.09e-10	ENSGALG00000050881,novel.15066,novel.15051,novel.9737,novel.15095,novel.15094,ENSGALG00000050520,novel.15151,novel.8278,ENSGALG00000053907,ENSGALG00000031355,ENSGALG00000054989,ENSGALG00000054371,ENSGALG00000051123,ENSGALG00000049534
Molecular Function	GO:0140097	catalytic activity, acting on DNA	20	507	7.47e-12	3.41e-10	ENSGALG00000053907,novel.15066,novel.15065,ENSGALG00000054658,ENSGALG00000031327,ENSGALG00000034905,ENSGALG00000047426,ENSGALG00000054371,novel.15083,ENSGALG00000052946,ENSGALG00000051123,ENSGALG00000035998,ENSGALG00000052395,ENSGALG00000050520,novel.15094,novel.15117,novel.15100,ENSGALG00000049534,ENSGALG00000049069,ENSGALG00000049970
Molecular Function	GO:0004175	endopeptidase activity	16	375	4.03e-10	1.76e-08	novel.15094,ENSGALG00000050520,novel.15051,novel.15117,ENSGALG00000049970,novel.15122,ENSGALG00000049534,ENSGALG00000049069,novel.8278,novel.15151,ENSGALG00000053907,novel.9737,novel.15065,ENSGALG00000051123,ENSGALG00000052946,ENSGALG00000054371
Molecular Function	GO:0008270	zinc ion binding	18	603	8.47e-09	3.56e-07	novel.15066,ENSGALG00000050881,novel.9737,ENSGALG00000054658,novel.8278,novel.15151,ENSGALG00000053907,ENSGALG00000035780,ENSGALG00000054989,ENSGALG00000051123,ENSGALG00000047426,ENSGALG00000052395,novel.15051,novel.15094,novel.15095,ENSGALG00000027170,ENSGALG00000049534,ENSGALG00000034488
Biological Process	GO:0019058	viral life cycle	9	125	4.42e-08	1.78e-06	ENSGALG00000031355,ENSGALG00000054989,ENSGALG00000050520,novel.15094,ENSGALG00000053907,novel.15066,ENSGALG00000049534,ENSGALG00000054371,ENSGALG00000051123
Molecular Function	GO:0008233	peptidase activity	16	538	6.84e-08	2.66e-06	ENSGALG00000054371,ENSGALG00000051123,ENSGALG00000052946,novel.15065,novel.9737,novel.8278,ENSGALG00000053907,novel.15151,ENSGALG00000049069,ENSGALG00000049534,novel.15122,ENSGALG00000049970,novel.15117,novel.15051,ENSGALG00000050520,novel.15094
Molecular Function	GO:0046914	transition metal ion binding	18	781	4.25e-07	1.59e-05	ENSGALG00000047426,ENSGALG00000051123,ENSGALG00000052395,novel.15151,novel.8278,ENSGALG00000035780,ENSGALG00000053907,novel.9737,ENSGALG00000054658,novel.15066,ENSGALG00000050881,ENSGALG00000054989,ENSGALG00000049534,ENSGALG00000034488,novel.15095,novel.15094,novel.15051,ENSGALG00000027170
Molecular Function	GO:0016772	transferase activity, transferring phosphorus-containing groups	22	1167	5.5e-07	1.99e-05	novel.15094,ENSGALG00000050520,novel.15117,novel.15100,ENSGALG00000049534,ENSGALG00000049069,ENSGALG00000053504,ENSGALG00000049970,ENSGALG00000053907,novel.15066,ENSGALG00000054658,novel.15065,ENSGALG00000034905,ENSGALG00000052041,ENSGALG00000047426,novel.15083,ENSGALG00000054371,ENSGALG00000051123,ENSGALG00000052946,novel.15147,ENSGALG00000035998,ENSGALG00000052395
Biological Process	GO:0046718	viral entry into host cell	6	63	1.71e-06	5.98e-05	ENSGALG00000051123,ENSGALG00000054371,ENSGALG00000053907,ENSGALG00000050520,novel.15094,ENSGALG00000049534
Biological Process	GO:0044409	entry into host	6	65	2.06e-06	6.97e-05	ENSGALG00000054371,ENSGALG00000051123,ENSGALG00000050520,novel.15094,ENSGALG00000049534,ENSGALG00000053907
Biological Process	GO:0052126	movement in host environment	6	73	4.08e-06	0.000134	ENSGALG00000049534,novel.15094,ENSGALG00000050520,ENSGALG00000053907,ENSGALG00000054371,ENSGALG00000051123
Biological Process	GO:0051701	biological process involved in interaction with host	6	82	8.06e-06	0.000256	ENSGALG00000053907,ENSGALG00000049534,novel.15094,ENSGALG00000050520,ENSGALG00000051123,ENSGALG00000054371
Molecular Function	GO:0003824	catalytic activity	46	4745	2.61e-05	0.000807	ENSGALG00000045907,novel.15100,ENSGALG00000023689,novel.15117,ENSGALG00000048542,novel.15094,ENSGALG00000050520,ENSGALG00000012061,ENSGALG00000053504,ENSGALG00000049970,novel.15154,novel.15122,novel.938,ENSGALG00000054658,novel.15065,ENSGALG00000035780,ENSGALG00000026991,ENSGALG00000043758,ENSGALG00000054371,ENSGALG00000052946,ENSGALG00000051123,ENSGALG00000046864,ENSGALG00000049167,novel.15051,E…
Molecular Function	GO:0005488	binding	63	7757	3.78e-05	0.00113	ENSGALG00000045907,novel.15100,ENSGALG00000027170,ENSGALG00000041500,novel.15094,ENSGALG00000050520,ENSGALG00000048542,novel.15117,ENSGALG00000023689,ENSGALG00000033272,ENSGALG00000006629,ENSGALG00000049970,ENSGALG00000053504,ENSGALG00000012061,ENSGALG00000040086,novel.15154,ENSGALG00000035785,ENSGALG00000035780,ENSGALG00000014184,novel.15065,ENSGALG00000054658,ENSGALG00000050881,novel.938,ENSGAL…
Biological Process	GO:0044403	biological process involved in symbiotic interaction	6	108	3.9e-05	0.00114	ENSGALG00000054371,ENSGALG00000051123,ENSGALG00000049534,novel.15094,ENSGALG00000050520,ENSGALG00000053907
Biological Process	GO:0090304	nucleic acid metabolic process	30	2521	4.6e-05	0.0013	novel.15102,ENSGALG00000031355,ENSGALG00000034905,ENSGALG00000051422,novel.15066,novel.15065,ENSGALG00000014184,ENSGALG00000054658,ENSGALG00000053907,ENSGALG00000052395,novel.15147,ENSGALG00000051123,ENSGALG00000052946,ENSGALG00000046864,ENSGALG00000049167,ENSGALG00000052041,ENSGALG00000047426,ENSGALG00000045907,novel.15117,ENSGALG00000029545,ENSGALG00000052997,ENSGALG00000050520,novel.15094,ENSG…
Biological Process	GO:0006139	nucleobase-containing compound metabolic process	31	2789	0.000122	0.00338	ENSGALG00000052395,novel.15147,ENSGALG00000043758,ENSGALG00000052946,ENSGALG00000046864,ENSGALG00000051123,ENSGALG00000049167,ENSGALG00000052041,ENSGALG00000047426,ENSGALG00000031355,novel.15102,ENSGALG00000034905,ENSGALG00000051422,novel.15066,ENSGALG00000054658,novel.15065,ENSGALG00000014184,ENSGALG00000053907,ENSGALG00000040086,ENSGALG00000049970,ENSGALG00000053504,ENSGALG00000035785,ENSGALG00…
Biological Process	GO:0034641	cellular nitrogen compound metabolic process	34	3212	0.000128	0.00344	ENSGALG00000049069,ENSGALG00000039023,ENSGALG00000049534,ENSGALG00000029545,ENSGALG00000052997,ENSGALG00000052395,novel.15147,ENSGALG00000052041,ENSGALG00000047426,novel.15102,ENSGALG00000031355,ENSGALG00000034905,ENSGALG00000051422,novel.15066,ENSGALG00000053907,ENSGALG00000040086,ENSGALG00000053504,ENSGALG00000049970,ENSGALG00000035785,ENSGALG00000045907,novel.15117,ENSGALG00000023689,ENSGALG00…
Molecular Function	GO:0016740	transferase activity	26	2142	0.000135	0.00354	novel.15100,ENSGALG00000048542,novel.15117,ENSGALG00000050520,novel.15094,ENSGALG00000053504,ENSGALG00000049970,ENSGALG00000049069,ENSGALG00000049534,ENSGALG00000034905,ENSGALG00000031355,ENSGALG00000054658,novel.15065,novel.15066,ENSGALG00000035780,ENSGALG00000053907,ENSGALG00000052395,novel.15147,ENSGALG00000035998,ENSGALG00000026991,ENSGALG00000051123,ENSGALG00000052946,ENSGALG00000054371,nove…
Biological Process	GO:0046483	heterocycle metabolic process	31	2869	0.00021	0.00537	novel.15147,ENSGALG00000043758,ENSGALG00000052395,ENSGALG00000049167,ENSGALG00000052041,ENSGALG00000047426,ENSGALG00000052946,ENSGALG00000051123,ENSGALG00000046864,novel.15102,ENSGALG00000031355,ENSGALG00000034905,ENSGALG00000051422,ENSGALG00000053907,novel.15066,ENSGALG00000054658,novel.15065,ENSGALG00000014184,ENSGALG00000040086,ENSGALG00000053504,ENSGALG00000049970,ENSGALG00000049534,ENSGALG00…
Biological Process	GO:0006725	cellular aromatic compound metabolic process	31	2882	0.000228	0.00571	ENSGALG00000040086,ENSGALG00000053504,ENSGALG00000049970,ENSGALG00000035785,ENSGALG00000049069,ENSGALG00000039023,ENSGALG00000049534,ENSGALG00000045907,novel.15117,ENSGALG00000029545,ENSGALG00000052997,novel.15094,ENSGALG00000050520,ENSGALG00000052395,novel.15147,ENSGALG00000043758,ENSGALG00000052946,ENSGALG00000051123,ENSGALG00000046864,ENSGALG00000049167,ENSGALG00000052041,ENSGALG00000047426,no…
Biological Process	GO:1901360	organic cyclic compound metabolic process	31	2992	0.000456	0.0111	ENSGALG00000052946,ENSGALG00000051123,ENSGALG00000046864,ENSGALG00000047426,ENSGALG00000049167,ENSGALG00000052041,ENSGALG00000052395,ENSGALG00000043758,novel.15147,novel.15065,ENSGALG00000014184,ENSGALG00000054658,novel.15066,ENSGALG00000053907,ENSGALG00000051422,novel.15102,ENSGALG00000034905,ENSGALG00000031355,ENSGALG00000039023,ENSGALG00000049069,ENSGALG00000035785,ENSGALG00000049534,ENSGALG00…
Molecular Function	GO:0046872	metal ion binding	26	2403	0.000854	0.0204	ENSGALG00000049970,ENSGALG00000034488,ENSGALG00000049534,ENSGALG00000001109,ENSGALG00000027170,novel.15094,novel.15095,ENSGALG00000050520,ENSGALG00000029545,novel.15051,ENSGALG00000052395,ENSGALG00000047426,ENSGALG00000052946,ENSGALG00000051123,ENSGALG00000054371,ENSGALG00000054989,novel.8278,novel.15151,ENSGALG00000035780,ENSGALG00000053907,novel.9737,ENSGALG00000054658,novel.15065,ENSGALG000000…
Cellular Component	GO:0071141	SMAD protein complex	2	8	0.00092	0.021	ENSGALG00000029545,ENSGALG00000014184
Cellular Component	GO:0071144	heteromeric SMAD protein complex	2	8	0.00092	0.021	ENSGALG00000029545,ENSGALG00000014184
Molecular Function	GO:0043169	cation binding	26	2448	0.00113	0.0253	ENSGALG00000034488,ENSGALG00000049970,ENSGALG00000049534,ENSGALG00000027170,ENSGALG00000001109,novel.15095,novel.15094,ENSGALG00000050520,ENSGALG00000029545,novel.15051,ENSGALG00000052395,ENSGALG00000047426,ENSGALG00000054371,ENSGALG00000051123,ENSGALG00000052946,ENSGALG00000054989,novel.8278,ENSGALG00000035780,novel.15151,ENSGALG00000053907,novel.15066,ENSGALG00000050881,ENSGALG00000054658,novel…
Molecular Function	GO:0070411	I-SMAD binding	2	9	0.00118	0.0258	ENSGALG00000029545,ENSGALG00000014184
Biological Process	GO:0019042	viral latency	3	37	0.00129	0.026	novel.15066,novel.15094,ENSGALG00000031355
Biological Process	GO:0019043	establishment of viral latency	3	37	0.00129	0.026	ENSGALG00000031355,novel.15094,novel.15066
Biological Process	GO:0044826	viral genome integration into host DNA	3	37	0.00129	0.026	novel.15066,novel.15094,ENSGALG00000031355
Biological Process	GO:0075713	establishment of integrated proviral latency	3	37	0.00129	0.026	novel.15094,novel.15066,ENSGALG00000031355
Biological Process	GO:0044260	cellular macromolecule metabolic process	35	3791	0.00149	0.0296	ENSGALG00000033705,ENSGALG00000051422,ENSGALG00000034905,novel.15102,ENSGALG00000031355,ENSGALG00000053907,novel.15066,novel.15147,ENSGALG00000052395,ENSGALG00000047426,ENSGALG00000052041,ENSGALG00000052997,ENSGALG00000029545,ENSGALG00000049534,ENSGALG00000039023,ENSGALG00000049069,ENSGALG00000014184,novel.15065,ENSGALG00000054658,ENSGALG00000026991,ENSGALG00000049167,ENSGALG00000046864,ENSGALG00…
Biological Process	GO:0019068	virion assembly	2	15	0.00336	0.0636	ENSGALG00000054989,novel.15066
Molecular Function	GO:0043167	ion binding	34	3804	0.00328	0.0636	ENSGALG00000027170,ENSGALG00000050520,novel.15094,ENSGALG00000048542,ENSGALG00000023689,ENSGALG00000049970,ENSGALG00000035780,ENSGALG00000054658,ENSGALG00000014184,novel.15065,ENSGALG00000050881,ENSGALG00000043758,ENSGALG00000051123,ENSGALG00000052946,ENSGALG00000054371,ENSGALG00000001109,novel.15095,novel.15051,ENSGALG00000013244,ENSGALG00000029545,ENSGALG00000034488,ENSGALG00000049534,ENSGALG00…
Molecular Function	GO:0140096	catalytic activity, acting on a protein	19	1690	0.00339	0.0636	novel.9737,novel.15065,novel.8278,novel.15151,ENSGALG00000053907,ENSGALG00000035780,ENSGALG00000031355,ENSGALG00000054371,ENSGALG00000052946,ENSGALG00000051123,novel.15051,novel.15117,ENSGALG00000048542,ENSGALG00000050520,novel.15094,ENSGALG00000049069,ENSGALG00000049534,novel.15122,ENSGALG00000049970
Biological Process	GO:0006807	nitrogen compound metabolic process	40	4783	0.00399	0.0734	ENSGALG00000043758,ENSGALG00000026991,ENSGALG00000049167,ENSGALG00000051123,ENSGALG00000046864,ENSGALG00000030920,ENSGALG00000052946,ENSGALG00000054658,novel.15065,ENSGALG00000014184,ENSGALG00000053504,ENSGALG00000049970,ENSGALG00000040086,ENSGALG00000035785,ENSGALG00000045907,ENSGALG00000041500,novel.15094,ENSGALG00000050520,ENSGALG00000040263,ENSGALG00000048542,ENSGALG00000023689,novel.15117,no…
Biological Process	GO:0044238	primary metabolic process	42	5137	0.00455	0.0824	ENSGALG00000052997,ENSGALG00000029545,ENSGALG00000004591,ENSGALG00000019175,ENSGALG00000039023,ENSGALG00000049069,ENSGALG00000049534,novel.15066,ENSGALG00000053907,ENSGALG00000033705,ENSGALG00000051422,ENSGALG00000031355,novel.15102,ENSGALG00000034905,ENSGALG00000047426,ENSGALG00000052041,ENSGALG00000052395,novel.15147,ENSGALG00000048542,ENSGALG00000040263,novel.15117,ENSGALG00000023689,ENSGALG00…
Biological Process	GO:0000053	argininosuccinate metabolic process	1	1	0.00583	0.0942	ENSGALG00000023689
Biological Process	GO:0007597	blood coagulation, intrinsic pathway	1	1	0.00583	0.0942	ENSGALG00000004591
Biological Process	GO:0034633	retinol transport	1	1	0.00583	0.0942	ENSGALG00000006629
Biological Process	GO:2000257	regulation of protein activation cascade	1	1	0.00583	0.0942	ENSGALG00000004591
Biological Process	GO:2000266	regulation of blood coagulation, intrinsic pathway	1	1	0.00583	0.0942	ENSGALG00000004591
Cellular Component	GO:0060418	yolk plasma	1	1	0.00583	0.0942	ENSGALG00000006629
Molecular Function	GO:0004055	argininosuccinate synthase activity	1	1	0.00583	0.0942	ENSGALG00000023689
Biological Process	GO:0048701	embryonic cranial skeleton morphogenesis	2	22	0.0072	0.115	ENSGALG00000014184,ENSGALG00000039023
Biological Process	GO:0043170	macromolecule metabolic process	37	4479	0.00799	0.122	ENSGALG00000026991,ENSGALG00000049167,ENSGALG00000030920,ENSGALG00000052946,ENSGALG00000046864,ENSGALG00000051123,novel.15065,ENSGALG00000054658,ENSGALG00000014184,ENSGALG00000049970,ENSGALG00000053504,ENSGALG00000040086,ENSGALG00000035785,ENSGALG00000045907,ENSGALG00000041500,novel.15094,ENSGALG00000050520,ENSGALG00000048542,ENSGALG00000040263,novel.15117,novel.15147,ENSGALG00000052395,ENSGALG00…
Biological Process	GO:0044419	biological process involved in interspecies interaction between organisms	8	493	0.00796	0.122	novel.15094,ENSGALG00000050520,ENSGALG00000053907,ENSGALG00000013244,ENSGALG00000006629,ENSGALG00000049534,ENSGALG00000054371,ENSGALG00000051123
Biological Process	GO:0046580	negative regulation of Ras protein signal transduction	2	23	0.00786	0.122	ENSGALG00000048307,ENSGALG00000050647
Biological Process	GO:0051058	negative regulation of small GTPase mediated signal transduction	2	24	0.00854	0.128	ENSGALG00000050647,ENSGALG00000048307
Biological Process	GO:0001555	oocyte growth	1	2	0.0116	0.133	ENSGALG00000006629
Biological Process	GO:0006535	cysteine biosynthetic process from serine	1	2	0.0116	0.133	ENSGALG00000019175
Biological Process	GO:0007352	zygotic specification of dorsal/ventral axis	1	2	0.0116	0.133	ENSGALG00000014184
Biological Process	GO:0034087	establishment of mitotic sister chromatid cohesion	1	2	0.0116	0.133	ENSGALG00000039023
Biological Process	GO:0046864	isoprenoid transport	1	2	0.0116	0.133	ENSGALG00000006629
Biological Process	GO:0046865	terpenoid transport	1	2	0.0116	0.133	ENSGALG00000006629
Biological Process	GO:0061780	mitotic cohesin loading	1	2	0.0116	0.133	ENSGALG00000039023
Biological Process	GO:0071921	cohesin loading	1	2	0.0116	0.133	ENSGALG00000039023
Biological Process	GO:0071922	regulation of cohesin loading	1	2	0.0116	0.133	ENSGALG00000039023
Biological Process	GO:0120187	positive regulation of protein localization to chromatin	1	2	0.0116	0.133	ENSGALG00000039023
Biological Process	GO:1900224	positive regulation of nodal signaling pathway involved in determination of lateral mesoderm left/right asymmetry	1	2	0.0116	0.133	ENSGALG00000014184
Biological Process	GO:1905309	positive regulation of cohesin loading	1	2	0.0116	0.133	ENSGALG00000039023
Biological Process	GO:1905405	regulation of mitotic cohesin loading	1	2	0.0116	0.133	ENSGALG00000039023
Biological Process	GO:1905406	positive regulation of mitotic cohesin loading	1	2	0.0116	0.133	ENSGALG00000039023
Biological Process	GO:1905634	regulation of protein localization to chromatin	1	2	0.0116	0.133	ENSGALG00000039023
Cellular Component	GO:0008282	inward rectifying potassium channel	1	2	0.0116	0.133	ENSGALG00000013244
Cellular Component	GO:0032116	SMC loading complex	1	2	0.0116	0.133	ENSGALG00000039023
Cellular Component	GO:0032444	activin responsive factor complex	1	2	0.0116	0.133	ENSGALG00000014184
Cellular Component	GO:0060417	yolk	1	2	0.0116	0.133	ENSGALG00000006629
Cellular Component	GO:0090694	Scc2-Scc4 cohesin loading complex	1	2	0.0116	0.133	ENSGALG00000039023
Molecular Function	GO:0004122	cystathionine beta-synthase activity	1	2	0.0116	0.133	ENSGALG00000019175
Molecular Function	GO:0008281	sulfonylurea receptor activity	1	2	0.0116	0.133	ENSGALG00000013244
Biological Process	GO:1904888	cranial skeletal system development	2	32	0.0149	0.168	ENSGALG00000039023,ENSGALG00000014184
Biological Process	GO:0000050	urea cycle	1	3	0.0174	0.173	ENSGALG00000023689
Biological Process	GO:0007182	common-partner SMAD protein phosphorylation	1	3	0.0174	0.173	ENSGALG00000014184
Biological Process	GO:0019343	cysteine biosynthetic process via cystathionine	1	3	0.0174	0.173	ENSGALG00000019175
Biological Process	GO:0033189	response to vitamin A	1	3	0.0174	0.173	ENSGALG00000006629
Biological Process	GO:0034085	establishment of sister chromatid cohesion	1	3	0.0174	0.173	ENSGALG00000039023
Biological Process	GO:0051228	mitotic spindle disassembly	1	3	0.0174	0.173	ENSGALG00000033705
Biological Process	GO:0051230	spindle disassembly	1	3	0.0174	0.173	ENSGALG00000033705
Biological Process	GO:0071169	establishment of protein localization to chromatin	1	3	0.0174	0.173	ENSGALG00000039023
Biological Process	GO:0071704	organic substance metabolic process	42	5504	0.0174	0.173	ENSGALG00000052997,ENSGALG00000029545,ENSGALG00000004591,ENSGALG00000039023,ENSGALG00000019175,ENSGALG00000049069,ENSGALG00000049534,ENSGALG00000051422,ENSGALG00000033705,ENSGALG00000031355,novel.15102,ENSGALG00000034905,novel.15066,ENSGALG00000053907,ENSGALG00000052395,novel.15147,ENSGALG00000047426,ENSGALG00000052041,ENSGALG00000045907,ENSGALG00000048542,ENSGALG00000040263,ENSGALG00000023689,no…
Biological Process	GO:1900145	regulation of nodal signaling pathway involved in determination of left/right asymmetry	1	3	0.0174	0.173	ENSGALG00000014184
Biological Process	GO:1900175	regulation of nodal signaling pathway involved in determination of lateral mesoderm left/right asymmetry	1	3	0.0174	0.173	ENSGALG00000014184
Molecular Function	GO:0015665	alcohol transmembrane transporter activity	1	3	0.0174	0.173	ENSGALG00000006629
Molecular Function	GO:0034632	retinol transmembrane transporter activity	1	3	0.0174	0.173	ENSGALG00000006629
Biological Process	GO:0006526	arginine biosynthetic process	1	4	0.0231	0.191	ENSGALG00000023689
Biological Process	GO:0007440	foregut morphogenesis	1	4	0.0231	0.191	ENSGALG00000014184
Biological Process	GO:0009950	dorsal/ventral axis specification	1	4	0.0231	0.191	ENSGALG00000014184
Biological Process	GO:0019344	cysteine biosynthetic process	1	4	0.0231	0.191	ENSGALG00000019175
Biological Process	GO:0019627	urea metabolic process	1	4	0.0231	0.191	ENSGALG00000023689
Biological Process	GO:0032927	positive regulation of activin receptor signaling pathway	1	4	0.0231	0.191	ENSGALG00000014184
Biological Process	GO:0038107	nodal signaling pathway involved in determination of left/right asymmetry	1	4	0.0231	0.191	ENSGALG00000014184
Biological Process	GO:0046168	glycerol-3-phosphate catabolic process	1	4	0.0231	0.191	ENSGALG00000012061
Biological Process	GO:0048194	Golgi vesicle budding	1	4	0.0231	0.191	ENSGALG00000030382
Biological Process	GO:0048617	embryonic foregut morphogenesis	1	4	0.0231	0.191	ENSGALG00000014184
Biological Process	GO:0060395	SMAD protein signal transduction	2	39	0.0217	0.191	ENSGALG00000029545,ENSGALG00000014184
Biological Process	GO:1900094	regulation of transcription from RNA polymerase II promoter involved in determination of left/right symmetry	1	4	0.0231	0.191	ENSGALG00000014184
Biological Process	GO:1900107	regulation of nodal signaling pathway	1	4	0.0231	0.191	ENSGALG00000014184
Biological Process	GO:1900164	nodal signaling pathway involved in determination of lateral mesoderm left/right asymmetry	1	4	0.0231	0.191	ENSGALG00000014184
Biological Process	GO:1901607	alpha-amino acid biosynthetic process	2	38	0.0206	0.191	ENSGALG00000019175,ENSGALG00000023689
Biological Process	GO:1990414	replication-born double-strand break repair via sister chromatid exchange	1	4	0.0231	0.191	ENSGALG00000039023
Cellular Component	GO:0101002	ficolin-1-rich granule	1	4	0.0231	0.191	ENSGALG00000035780
Cellular Component	GO:1904813	ficolin-1-rich granule lumen	1	4	0.0231	0.191	ENSGALG00000035780
Molecular Function	GO:0004367	glycerol-3-phosphate dehydrogenase [NAD+] activity	1	4	0.0231	0.191	ENSGALG00000012061
Molecular Function	GO:0047952	glycerol-3-phosphate dehydrogenase [NAD(P)+] activity	1	4	0.0231	0.191	ENSGALG00000012061
Molecular Function	GO:0070180	large ribosomal subunit rRNA binding	1	4	0.0231	0.191	ENSGALG00000041500
Biological Process	GO:0048565	digestive tract development	2	41	0.0238	0.195	ENSGALG00000014184,ENSGALG00000039023
Biological Process	GO:0055123	digestive system development	2	42	0.0249	0.203	ENSGALG00000039023,ENSGALG00000014184
Biological Process	GO:0008652	cellular amino acid biosynthetic process	2	43	0.026	0.209	ENSGALG00000019175,ENSGALG00000023689
Molecular Function	GO:0046332	SMAD binding	2	43	0.026	0.209	ENSGALG00000029545,ENSGALG00000014184
Biological Process	GO:0003140	determination of left/right asymmetry in lateral mesoderm	1	5	0.0288	0.213	ENSGALG00000014184
Biological Process	GO:0030277	maintenance of gastrointestinal epithelium	1	5	0.0288	0.213	ENSGALG00000006629
Biological Process	GO:0048340	paraxial mesoderm morphogenesis	1	5	0.0288	0.213	ENSGALG00000014184
Biological Process	GO:0048703	embryonic viscerocranium morphogenesis	1	5	0.0288	0.213	ENSGALG00000039023
Biological Process	GO:0070813	hydrogen sulfide metabolic process	1	5	0.0288	0.213	ENSGALG00000019175
Biological Process	GO:0070814	hydrogen sulfide biosynthetic process	1	5	0.0288	0.213	ENSGALG00000019175
Biological Process	GO:0071712	ER-associated misfolded protein catabolic process	1	5	0.0288	0.213	ENSGALG00000033705
Biological Process	GO:0071941	nitrogen cycle metabolic process	1	5	0.0288	0.213	ENSGALG00000023689
Biological Process	GO:0072378	blood coagulation, fibrin clot formation	1	5	0.0288	0.213	ENSGALG00000004591
Cellular Component	GO:0009331	glycerol-3-phosphate dehydrogenase complex	1	5	0.0288	0.213	ENSGALG00000012061
Molecular Function	GO:0070410	co-SMAD binding	1	5	0.0288	0.213	ENSGALG00000014184
Biological Process	GO:0009092	homoserine metabolic process	1	6	0.0345	0.235	ENSGALG00000019175
Biological Process	GO:0010669	epithelial structure maintenance	1	6	0.0345	0.235	ENSGALG00000006629
Biological Process	GO:0019346	transsulfuration	1	6	0.0345	0.235	ENSGALG00000019175
Biological Process	GO:0044237	cellular metabolic process	40	5373	0.0328	0.235	novel.15065,ENSGALG00000014184,ENSGALG00000054658,ENSGALG00000049167,ENSGALG00000046864,ENSGALG00000051123,ENSGALG00000052946,ENSGALG00000043758,ENSGALG00000026991,ENSGALG00000041500,novel.15094,ENSGALG00000050520,ENSGALG00000040263,ENSGALG00000048542,ENSGALG00000023689,novel.15117,ENSGALG00000045907,ENSGALG00000035785,ENSGALG00000006629,ENSGALG00000053504,ENSGALG00000049970,ENSGALG00000012061,EN…
Biological Process	GO:0048368	lateral mesoderm development	1	6	0.0345	0.235	ENSGALG00000014184
Biological Process	GO:0048704	embryonic skeletal system morphogenesis	2	50	0.0344	0.235	ENSGALG00000039023,ENSGALG00000014184
Biological Process	GO:0072376	protein activation cascade	1	6	0.0345	0.235	ENSGALG00000004591
Biological Process	GO:1902667	regulation of axon guidance	1	6	0.0345	0.235	ENSGALG00000027170
Cellular Component	GO:0034098	VCP-NPL4-UFD1 AAA ATPase complex	1	6	0.0345	0.235	ENSGALG00000033705
Molecular Function	GO:0019841	retinol binding	1	6	0.0345	0.235	ENSGALG00000006629
Molecular Function	GO:0048156	tau protein binding	1	6	0.0345	0.235	ENSGALG00000014184
Molecular Function	GO:0140416	transcription regulator inhibitor activity	1	6	0.0345	0.235	ENSGALG00000029545
Biological Process	GO:0006563	L-serine metabolic process	1	7	0.0401	0.263	ENSGALG00000019175
Biological Process	GO:0038092	nodal signaling pathway	1	7	0.0401	0.263	ENSGALG00000014184
Biological Process	GO:0043312	neutrophil degranulation	1	7	0.0401	0.263	ENSGALG00000035780
Biological Process	GO:0048339	paraxial mesoderm development	1	7	0.0401	0.263	ENSGALG00000014184
Cellular Component	GO:0045261	proton-transporting ATP synthase complex, catalytic core F(1)	1	7	0.0401	0.263	ENSGALG00000043758
Molecular Function	GO:0034713	type I transforming growth factor beta receptor binding	1	7	0.0401	0.263	ENSGALG00000014184
Biological Process	GO:0007183	SMAD protein complex assembly	1	8	0.0457	0.289	ENSGALG00000014184
Biological Process	GO:0070723	response to cholesterol	1	8	0.0457	0.289	ENSGALG00000014184
Biological Process	GO:0071168	protein localization to chromatin	1	8	0.0457	0.289	ENSGALG00000039023
Biological Process	GO:0072350	tricarboxylic acid metabolic process	1	8	0.0457	0.289	ENSGALG00000023689
Cellular Component	GO:0031462	Cul2-RING ubiquitin ligase complex	1	8	0.0457	0.289	ENSGALG00000027170
Molecular Function	GO:0070412	R-SMAD binding	1	8	0.0457	0.289	ENSGALG00000014184

## Sheet: KEGG
Table S4 KEGG enrichment analysis of highly expressed in males DEGs between male (ZZ) and female (ZW) embryonic gonads at E3.5 (Gallus gallus).
Pathway Hierarchy1	Pathway Hierarchy2	KEGG Pathway	Pathway ID	Gene Number	Background number	P-Value	Q-Value	Gene ID
Environmental Information Processing	Membrane transport	ABC transporters	ko02010	1	47	0.109762	0.260945	ENSGALG00000013244
Environmental Information Processing	Signal transduction	Hippo signaling pathway	ko04390	2	178	0.0711124	0.260945	ENSGALG00000029545,ENSGALG00000014184
Environmental Information Processing	Signal transduction	MAPK signaling pathway - fly	ko04013	2	91	0.021102	0.260945	ENSGALG00000050647,ENSGALG00000048307
Environmental Information Processing	Signal transduction	Ras signaling pathway	ko04014	2	234	0.113122	0.260945	ENSGALG00000050647,ENSGALG00000048307
Environmental Information Processing	Signal transduction	TGF-beta signaling pathway	ko04350	2	99	0.0246935	0.260945	ENSGALG00000014184,ENSGALG00000029545
Genetic Information Processing	Folding, sorting and degradation	Protein processing in endoplasmic reticulum	ko04141	2	163	0.060969	0.260945	ENSGALG00000033705,ENSGALG00000029783
Genetic Information Processing	Folding, sorting and degradation	Ubiquitin mediated proteolysis	ko04120	2	149	0.0520085	0.260945	ENSGALG00000031355,ENSGALG00000048542
Genetic Information Processing	Translation	Ribosome	ko03010	2	127	0.0390239	0.260945	ENSGALG00000040263,ENSGALG00000041500
Metabolism	Amino acid metabolism	Alanine, aspartate and glutamate metabolism	ko00250	1	36	0.0851735	0.260945	ENSGALG00000023689
Metabolism	Amino acid metabolism	Arginine biosynthesis	ko00220	1	18	0.0435073	0.260945	ENSGALG00000023689
Metabolism	Amino acid metabolism	Cysteine and methionine metabolism	ko00270	1	49	0.114164	0.260945	ENSGALG00000019175
Metabolism	Amino acid metabolism	Glycine, serine and threonine metabolism	ko00260	1	42	0.0986663	0.260945	ENSGALG00000019175
Organismal Systems	Development and regeneration	Axon guidance	ko04360	2	186	0.0767344	0.260945	ENSGALG00000050647,ENSGALG00000048307
Organismal Systems	Excretory system	Aldosterone-regulated sodium reabsorption	ko04960	1	32	0.0760695	0.260945	ENSGALG00000031355
Organismal Systems	Digestive system	Cholesterol metabolism	ko04979	1	55	0.127241	0.271447	ENSGALG00000030920
Cellular Processes	Transport and catabolism	Endocytosis	ko04144	2	262	0.136069	0.272138	ENSGALG00000014184,ENSGALG00000031355
Environmental Information Processing	Signal transduction	MAPK signaling pathway	ko04010	2	293	0.16258	0.285599	ENSGALG00000050647,ENSGALG00000048307
Genetic Information Processing	Translation	Ribosome biogenesis in eukaryotes	ko03008	2	301	0.169575	0.285599	ENSGALG00000035998,ENSGALG00000034905
Organismal Systems	Endocrine system	PPAR signaling pathway	ko03320	1	73	0.165357	0.285599	ENSGALG00000030920
Organismal Systems	Immune system	Complement and coagulation cascades	ko04610	1	87	0.19388	0.310208	ENSGALG00000004591
Cellular Processes	Cell growth and death	Cell cycle	ko04110	1	129	0.273884	0.329397	ENSGALG00000014184
Cellular Processes	Cellular community - eukaryotes	Signaling pathways regulating pluripotency of stem cells	ko04550	1	137	0.288222	0.329397	ENSGALG00000014184
Environmental Information Processing	Signal transduction	Apelin signaling pathway	ko04371	1	134	0.282878	0.329397	ENSGALG00000014184
Genetic Information Processing	Transcription	Spliceosome	ko03040	1	119	0.255565	0.329397	ENSGALG00000040086
Metabolism	Energy metabolism	Oxidative phosphorylation	ko00190	1	131	0.277494	0.329397	ENSGALG00000043758
Metabolism	Lipid metabolism	Glycerophospholipid metabolism	ko00564	1	104	0.227244	0.329397	ENSGALG00000012061
Organismal Systems	Endocrine system	Relaxin signaling pathway	ko04926	1	120	0.257417	0.329397	ENSGALG00000014184
Organismal Systems	Immune system	Th17 cell differentiation	ko04659	1	114	0.246239	0.329397	ENSGALG00000014184
Cellular Processes	Cell growth and death	Cellular senescence	ko04218	1	165	0.336273	0.358691	ENSGALG00000014184
Environmental Information Processing	Signal transduction	Wnt signaling pathway	ko04310	1	160	0.32793	0.358691	ENSGALG00000047426
Cellular Processes	Cellular community - eukaryotes	Tight junction	ko04530	1	172	0.347784	0.359003	ENSGALG00000031355
Organismal Systems	Environmental adaptation	Thermogenesis	ko04714	1	228	0.43315	0.43315	ENSGALG00000043758
