# Supplementary material for: Identification of Key Differentially Expressed Genes During Early Sex Determination in Chicken Embryos
Source: Int J Mol Sci. 2025 Oct 1;26(19):9575. doi: 10.3390/ijms26199575 (PMC12524454; doi:10.3390/ijms26199575)
Supplement: Supplementary file 1 [file ijms-26-09575-s001.zip › Table S5.xlsx]

## Sheet: Sheet1
Table S5: Predicted transcription factors for the chicken DMRT1 promoter region (−2000 to +100)
Matrix ID	Name	Score	Relative score	Start	End	Strand	Predicted sequence
MA0117.1	MA0117.1.Mafb	9.4994	1	2036	2043	-	GCTGACGG
MA0124.1	MA0124.1.NKX3-1	11.5805	1	222	228	+	ATACTTA
MA0130.1	MA0130.1.ZNF354C	8.91578	1	174	179	-	ATCCAC
MA0150.1	MA0150.1.NFE2L2	16.0244	1	1240	1250	-	ATGACTCAGCA
MA0152.1	MA0152.1.NFATC2	11.3597	1	599	605	+	TTTTCCA
MA0442.1	MA0442.1.SOX10	8.90979	1	38	43	-	CTTTGT
MA0143.3	MA0143.3.Sox2	13.9661	1	37	44	-	CCTTTGTT
MA0259.2	MA0259.2.ARNT::HIF1A	9.08275	1	423	427	-	ACGTG
MA0462.3	MA0462.3.BATF::JUN	13.0737	1	286	292	-	TGACTCA
MA0462.3	MA0462.3.BATF::JUN	13.0737	1	1243	1249	-	TGACTCA
MA0501.2	MA0501.2.MAF::NFE2	19.8635	1	1240	1250	-	ATGACTCAGCA
MA0498.3	MA0498.3.MEIS1	9.35132	1	1345	1349	+	TGACA
MA0498.3	MA0498.3.MEIS1	9.35132	1	1352	1356	-	TGACA
MA0152.3	MA0152.3.Nfatc2	14.411	1	600	607	-	AATGGAAA
MA0150.3	MA0150.3.Nfe2l2	19.2169	1	1240	1250	-	ATGACTCAGCA
MA0442.3	MA0442.3.SOX10	11.6101	1	38	43	+	ACAAAG
MA0151.1	MA0151.1.Arid3a	9.84424	1	536	541	-	ATTAAA
MA0151.1	MA0151.1.Arid3a	9.84424	1	1379	1384	-	ATTAAA
MA0125.2	MA0125.2.Nobox	9.79152	1	538	543	+	TAATTG
MA0476.1	MA0476.1.FOS	15.497	0.995623	284	294	+	TGTGAGTCATT
MA0476.2	MA0476.2.FOS	14.013	0.995056	286	293	+	TGAGTCAT
MA0476.2	MA0476.2.FOS	14.013	0.995056	1243	1250	+	TGAGTCAT
MA0148.1	MA0148.1.FOXA1	15.9739	0.993665	550	560	+	TGTTTGCTTTG
MA0148.2	MA0148.2.FOXA1	15.9986	0.993641	550	560	+	TGTTTGCTTTG
MA0462.1	MA0462.1.BATF::JUN	16.0148	0.990693	286	296	-	AAAATGACTCA
MA0442.2	MA0442.2.SOX10	13.8412	0.99068	35	45	+	AAAACAAAGGG
MA0476.1	MA0476.1.FOS	14.9798	0.988726	1241	1251	+	GCTGAGTCATG
MA0158.1	MA0158.1.HOXA5	9.34128	0.981869	244	251	-	CACAAATT
MA0498.2	MA0498.2.MEIS1	9.48647	0.981641	1351	1357	-	ATGACAA
MA0478.2	MA0478.2.FOSL2	14.4449	0.98141	285	294	-	AATGACTCAC
MA0496.4	MA0496.4.MAFK	16.4251	0.980626	1241	1250	-	ATGACTCAGC
MA0132.3	MA0132.3.PDX1	9.72622	0.980608	538	543	-	CAATTA
MA0491.1	MA0491.1.JUND	14.5825	0.974251	284	294	+	TGTGAGTCATT
MA0162.2	MA0162.2.EGR1	18.1121	0.974145	1890	1903	-	CCGCCGCCCCCTCC
MA0501.1	MA0501.1.MAF::NFE2	21.1466	0.974095	1236	1250	-	ATGACTCAGCATATC
MA0476.2	MA0476.2.FOS	12.4459	0.971444	285	292	-	TGACTCAC
MA0498.2	MA0498.2.MEIS1	9.00065	0.971353	1344	1350	+	GTGACAG
MA0478.2	MA0478.2.FOSL2	13.5677	0.969059	1242	1251	-	CATGACTCAG
MA0491.1	MA0491.1.JUND	13.9893	0.967655	1241	1251	+	GCTGAGTCATG
MA0500.1	MA0500.1.Myog	12.9159	0.967066	296	306	-	GACAGCTGAAA
MA0477.3	MA0477.3.FOSL1	14.0799	0.966909	285	293	-	ATGACTCAC
MA0470.1	MA0470.1.E2F4	14.0009	0.96653	1142	1152	+	TGGCGGGAGAG
MA0470.1	MA0470.1.E2F4	13.9502	0.965726	1898	1908	+	CGGCGGGAGGG
MA0461.1	MA0461.1.Atoh1	11.772	0.965647	81	88	+	CAGCAGGC
MA0490.1	MA0490.1.JUNB	13.5226	0.964738	285	295	-	AAATGACTCAC
MA0471.1	MA0471.1.E2F6	13.7641	0.964094	1142	1152	+	TGGCGGGAGAG
MA0493.2	MA0493.2.KLF1	12.6446	0.96387	1164	1172	+	GGGGAGGGG
MA0493.2	MA0493.2.KLF1	12.6446	0.96387	1888	1896	+	GGGGAGGGG
MA0478.1	MA0478.1.FOSL2	13.782	0.963694	285	295	-	AAATGACTCAC
MA0462.2	MA0462.2.BATF::JUN	14.0712	0.96352	284	294	-	AATGACTCACA
MA0493.3	MA0493.3.KLF1	12.0658	0.961948	1165	1172	+	GGGAGGGG
MA0493.3	MA0493.3.KLF1	12.0658	0.961948	1889	1896	+	GGGAGGGG
MA0493.3	MA0493.3.KLF1	12.0658	0.961948	1902	1909	+	GGGAGGGG
MA0478.1	MA0478.1.FOSL2	13.6463	0.961819	1242	1252	-	TCATGACTCAG
MA0471.1	MA0471.1.E2F6	13.603	0.961718	1925	1935	-	TGGCGGGAGGC
MA0146.3	MA0146.3.Zfx	13.0682	0.96106	1919	1928	+	GCTGCGGCCT
MA0490.1	MA0490.1.JUNB	13.2086	0.960677	283	293	+	TTGTGAGTCAT
MA0161.1	MA0161.1.NFIC	8.52041	0.960578	62	67	+	TTGGCT
MA0161.1	MA0161.1.NFIC	8.52041	0.960578	709	714	-	TTGGCT
MA0161.1	MA0161.1.NFIC	8.52041	0.960578	1183	1188	+	TTGGCT
MA0466.1	MA0466.1.CEBPB	13.3572	0.959952	265	275	+	TGTTGCATCAC
MA0132.2	MA0132.2.PDX1	9.75256	0.959591	537	544	-	ACAATTAA
MA0477.2	MA0477.2.FOSL1	14.2545	0.958619	283	295	-	AAATGACTCACAA
MA0500.1	MA0500.1.Myog	12.2581	0.958253	636	646	-	GGCAGGTGCTG
MA0470.1	MA0470.1.E2F4	13.3825	0.956736	1925	1935	-	TGGCGGGAGGC
MA0499.1	MA0499.1.Myod1	12.9213	0.956319	297	309	+	TTCAGCTGTCTCG
MA0496.1	MA0496.1.MAFK	16.1153	0.955971	1236	1250	-	ATGACTCAGCATATC
MA0496.3	MA0496.3.MAFK	18.0032	0.955452	1238	1252	-	TCATGACTCAGCATA
MA0485.1	MA0485.1.Hoxc9	16.2636	0.955238	1495	1507	+	GGCTGTAAATCAC
MA0477.3	MA0477.3.FOSL1	13.4142	0.955095	1242	1250	-	ATGACTCAG
MA0477.1	MA0477.1.FOSL1	13.2916	0.952941	1241	1251	+	GCTGAGTCATG
MA0136.1	MA0136.1.ELF5	10.1448	0.952765	1451	1459	-	TATTTCCTC
MA0469.1	MA0469.1.E2F3	16.2431	0.952364	1136	1150	-	CTCCCGCCAGCCCTG
MA0146.2	MA0146.2.Zfx	14.8754	0.9518	1916	1929	+	CGGGCTGCGGCCTC
MA0489.2	MA0489.2.Jun	12.9306	0.951797	283	294	-	AATGACTCACAA
MA0490.1	MA0490.1.JUNB	12.4998	0.951512	1242	1252	-	TCATGACTCAG
MA0489.3	MA0489.3.Jun	12.282	0.951479	1242	1249	-	TGACTCAG
MA0146.1	MA0146.1.Zfx	14.8443	0.951398	1916	1929	+	CGGGCTGCGGCCTC
MA0471.3	MA0471.3.E2F6	12.2851	0.951336	1143	1150	+	GGCGGGAG
MA0471.3	MA0471.3.E2F6	12.2851	0.951336	1899	1906	+	GGCGGGAG
MA0471.3	MA0471.3.E2F6	12.2851	0.951336	1927	1934	-	GGCGGGAG
MA0489.3	MA0489.3.Jun	12.2681	0.951177	286	293	+	TGAGTCAT
MA0489.3	MA0489.3.Jun	12.2681	0.951177	1243	1250	+	TGAGTCAT
MA0161.1	MA0161.1.NFIC	8.23794	0.951117	1931	1936	-	TTGGCG
MA0491.1	MA0491.1.JUND	12.4993	0.951087	284	294	-	AATGACTCACA
MA0148.3	MA0148.3.FOXA1	14.2926	0.950975	546	560	+	GTTTTGTTTGCTTTG
MA0478.2	MA0478.2.FOSL2	12.2265	0.950177	284	293	+	TGTGAGTCAT
MA0489.2	MA0489.2.Jun	12.8429	0.949997	284	295	+	TGTGAGTCATTT
MA0491.3	MA0491.3.JUND	13.4371	0.949692	285	293	-	ATGACTCAC
MA0490.3	MA0490.3.JUNB	13.5142	0.949621	285	293	-	ATGACTCAC
MA0158.1	MA0158.1.HOXA5	8.41119	0.949112	480	487	-	CAGAAATG
MA0477.1	MA0477.1.FOSL1	13.0114	0.94906	284	294	+	TGTGAGTCATT
MA0490.2	MA0490.2.JUNB	14.1332	0.948128	283	295	-	AAATGACTCACAA
MA0477.1	MA0477.1.FOSL1	12.9379	0.948043	284	294	-	AATGACTCACA
MA0131.3	MA0131.3.HINFP	11.4242	0.947695	1059	1066	-	CCGTCCGC
MA0508.2	MA0508.2.PRDM1	13.2433	0.947375	779	788	+	TCACTTTCAG
MA0491.2	MA0491.2.JUND	13.852	0.946443	283	295	-	AAATGACTCACAA
MA0150.2	MA0150.2.Nfe2l2	18.6281	0.945879	1240	1254	-	CTTCATGACTCAGCA
MA0490.3	MA0490.3.JUNB	13.2748	0.945221	1242	1250	-	ATGACTCAG
MA0476.1	MA0476.1.FOS	11.7017	0.945006	284	294	-	AATGACTCACA
MA0117.1	MA0117.1.Mafb	8.22907	0.944987	699	706	+	GCTGACTT
MA0478.1	MA0478.1.FOSL2	12.3051	0.943277	283	293	+	TTGTGAGTCAT
MA0476.2	MA0476.2.FOS	10.5542	0.942942	1242	1249	-	TGACTCAG
MA0481.1	MA0481.1.FOXP1	16.5643	0.942666	327	341	+	AAAAAAAAAACAAAA
MA0479.1	MA0479.1.FOXH1	12.0647	0.942346	409	419	+	CCCATTCCACA
MA0474.1	MA0474.1.Erg	12.7388	0.941223	463	473	-	GGAGGAAGAGG
MA0489.2	MA0489.2.Jun	12.3774	0.940444	1240	1251	-	CATGACTCAGCA
MA0136.1	MA0136.1.ELF5	9.76595	0.940385	559	567	+	TGCTTCCTT
MA0469.1	MA0469.1.E2F3	15.3539	0.940372	1892	1906	-	CTCCCGCCGCCCCCT
MA0477.2	MA0477.2.FOSL1	13.1884	0.940324	1240	1252	-	TCATGACTCAGCA
MA0140.3	MA0140.3.GATA1::TAL1	15.5409	0.940152	837	853	+	TTATCAGTGCGATACAC
MA0125.1	MA0125.1.Nobox	9.54472	0.940034	538	545	+	TAATTGTT
MA0132.1	MA0132.1.Pdx1	8.10589	0.939754	537	542	+	TTAATT
MA0151.1	MA0151.1.Arid3a	8.29923	0.939724	1459	1464	+	ATTAAT
MA0151.1	MA0151.1.Arid3a	8.29923	0.939724	1459	1464	-	ATTAAT
MA0489.2	MA0489.2.Jun	12.3375	0.939625	1241	1252	+	GCTGAGTCATGA
MA0479.2	MA0479.2.FOXH1	10.7561	0.939533	412	419	+	ATTCCACA
MA0491.3	MA0491.3.JUND	12.8375	0.938851	1242	1250	-	ATGACTCAG
MA0162.2	MA0162.2.EGR1	14.7822	0.938485	1884	1897	-	CCCCCTCCCCCGGG
MA0481.4	MA0481.4.FOXP1	10.289	0.938319	1468	1474	+	GTAAATA
MA0122.1	MA0122.1.Nkx3-2	9.09668	0.938282	318	326	+	CTAAGTGAA
MA0462.2	MA0462.2.BATF::JUN	12.7738	0.938044	1241	1251	-	CATGACTCAGC
MA0499.1	MA0499.1.Myod1	11.4202	0.937022	637	649	+	AGCACCTGCCGGG
MA0259.2	MA0259.2.ARNT::HIF1A	7.42617	0.936362	17	21	+	GCGTG
MA0259.2	MA0259.2.ARNT::HIF1A	7.42617	0.936362	990	994	+	GCGTG
MA0259.2	MA0259.2.ARNT::HIF1A	7.42617	0.936362	1008	1012	-	GCGTG
MA0259.2	MA0259.2.ARNT::HIF1A	7.42617	0.936362	1505	1509	-	GCGTG
MA0259.2	MA0259.2.ARNT::HIF1A	7.42617	0.936362	1658	1662	-	GCGTG
MA0259.2	MA0259.2.ARNT::HIF1A	7.42617	0.936362	1661	1665	+	GCGTG
MA0144.2	MA0144.2.STAT3	11.4471	0.936231	901	911	+	CTGCAGGGAAA
MA0490.1	MA0490.1.JUNB	11.2627	0.935515	1240	1250	+	TGCTGAGTCAT
MA0462.3	MA0462.3.BATF::JUN	10.1924	0.935491	286	292	+	TGAGTCA
MA0462.3	MA0462.3.BATF::JUN	10.1924	0.935491	1243	1249	+	TGAGTCA
MA0471.1	MA0471.1.E2F6	11.815	0.935338	1521	1531	+	GAGCGGGAGCC
MA0136.4	MA0136.4.Elf5	11.3422	0.935198	560	567	-	AAGGAAGC
MA0471.2	MA0471.2.E2F6	13.7164	0.935089	1896	1908	+	GGCGGCGGGAGGG
MA0491.3	MA0491.3.JUND	12.5771	0.934143	285	293	+	GTGAGTCAT
MA0498.2	MA0498.2.MEIS1	7.23429	0.933946	476	482	-	ATGACGG
MA0477.3	MA0477.3.FOSL1	12.1898	0.933369	285	293	+	GTGAGTCAT
MA0500.3	MA0500.3.MYOG	10.4299	0.933241	298	305	+	TCAGCTGT
MA0500.3	MA0500.3.MYOG	10.4141	0.932913	298	305	-	ACAGCTGA
MA0462.1	MA0462.1.BATF::JUN	11.4528	0.932694	1239	1249	+	ATGCTGAGTCA
MA0471.1	MA0471.1.E2F6	11.6199	0.932458	1898	1908	+	CGGCGGGAGGG
MA0498.2	MA0498.2.MEIS1	7.1429	0.932011	400	406	-	AAGACAG
MA0498.3	MA0498.3.MEIS1	6.30295	0.931937	477	481	-	TGACG
MA0498.3	MA0498.3.MEIS1	6.30295	0.931937	1409	1413	-	TGACG
MA0498.3	MA0498.3.MEIS1	6.30295	0.931937	2037	2041	-	TGACG
MA0144.3	MA0144.3.STAT3	10.005	0.93181	902	910	+	TGCAGGGAA
MA0499.3	MA0499.3.MYOD1	11.9993	0.931185	638	646	+	GCACCTGCC
MA0132.1	MA0132.1.Pdx1	7.89619	0.931125	1375	1380	+	GTAATT
MA0152.1	MA0152.1.NFATC2	9.49015	0.931047	459	465	+	TTTTCCT
MA0152.1	MA0152.1.NFATC2	9.49015	0.931047	503	509	+	TTTTCCT
MA0130.1	MA0130.1.ZNF354C	7.33082	0.930628	354	359	+	AACCAC
MA0490.2	MA0490.2.JUNB	13.1299	0.930371	1240	1252	-	TCATGACTCAGCA
MA0491.2	MA0491.2.JUND	12.9028	0.929914	283	295	+	TTGTGAGTCATTT
MA0498.3	MA0498.3.MEIS1	6.21157	0.929897	303	307	-	AGACA
MA0498.3	MA0498.3.MEIS1	6.21157	0.929897	401	405	-	AGACA
MA0491.2	MA0491.2.JUND	12.7997	0.928118	1240	1252	-	TCATGACTCAGCA
MA0500.1	MA0500.1.Myog	9.95821	0.92744	819	829	-	AGCAGGTGAAC
MA0498.2	MA0498.2.MEIS1	6.8994	0.926854	2036	2042	-	CTGACGG
MA0140.2	MA0140.2.GATA1::TAL1	15.1893	0.926484	836	853	+	GTTATCAGTGCGATACAC
MA0136.3	MA0136.3.Elf5	12.6705	0.926205	558	569	-	AAAAGGAAGCAA
MA0117.3	MA0117.3.Mafb	12.2733	0.926186	482	492	+	TTTCTGCTGAC
MA0477.2	MA0477.2.FOSL1	12.3475	0.925893	283	295	+	TTGTGAGTCATTT
MA0474.1	MA0474.1.Erg	11.5612	0.92517	558	568	-	AAAGGAAGCAA
MA0463.1	MA0463.1.Bcl6	15.2321	0.924668	198	211	+	TGTCCTGGAAAGCA
MA0117.1	MA0117.1.Mafb	7.73427	0.923559	984	991	-	GCTGATGT
MA0146.3	MA0146.3.Zfx	11.186	0.9235	1912	1921	-	AGCCCGGCCT
MA0493.2	MA0493.2.KLF1	10.3609	0.922918	1901	1909	+	CGGGAGGGG
MA0471.2	MA0471.2.E2F6	13.0214	0.922272	1140	1152	+	GCTGGCGGGAGAG
MA0130.1	MA0130.1.ZNF354C	7.13818	0.922196	1100	1105	-	CACCAC
MA0130.1	MA0130.1.ZNF354C	7.13818	0.922196	1103	1108	-	CACCAC
MA0473.1	MA0473.1.ELF1	12.9113	0.921733	464	476	-	GGAGGAGGAAGAG
MA0469.1	MA0469.1.E2F3	13.8812	0.920508	1515	1529	-	CTCCCGCTCGGCCCG
MA0259.1	MA0259.1.ARNT::HIF1A	8.5274	0.920298	1659	1666	+	ACGCGTGC
MA0498.2	MA0498.2.MEIS1	6.57972	0.920084	1328	1334	-	TCGACAG
MA0158.2	MA0158.2.HOXA5	8.04487	0.919733	1246	1253	+	GTCATGAA
MA0442.1	MA0442.1.SOX10	7.09699	0.919521	189	194	+	CTGTGT
MA0442.1	MA0442.1.SOX10	7.09357	0.919369	72	77	+	CCTTGT
MA0442.1	MA0442.1.SOX10	7.09357	0.919369	181	186	-	CCTTGT
MA0442.1	MA0442.1.SOX10	7.09357	0.919369	195	200	+	CGTTGT
MA0442.1	MA0442.1.SOX10	7.09357	0.919369	2072	2077	-	CCTTGT
MA0146.3	MA0146.3.Zfx	10.9651	0.919092	1978	1987	-	TGCCCGGCCT
MA0477.1	MA0477.1.FOSL1	10.7976	0.918397	1241	1251	-	CATGACTCAGC
MA0471.3	MA0471.3.E2F6	10.6583	0.917599	1949	1956	+	GGCGGGAC
MA0132.3	MA0132.3.PDX1	6.73535	0.916936	1376	1381	-	AAATTA
MA0154.1	MA0154.1.EBF1	10.7871	0.916867	1083	1092	-	CCTCCGGGGA
MA0156.1	MA0156.1.FEV	9.66612	0.916754	1451	1458	+	GAGGAAAT
MA0117.2	MA0117.2.Mafb	12.1309	0.916618	1236	1247	+	GATATGCTGAGT
MA0477.3	MA0477.3.FOSL1	11.2264	0.916273	1242	1250	+	CTGAGTCAT
MA0472.1	MA0472.1.Egr2	13.8753	0.916246	1889	1903	-	CCGCCGCCCCCTCCC
MA0157.1	MA0157.1.FOXO3	9.63936	0.91593	1053	1060	-	GCTAAACA
MA0474.1	MA0474.1.Erg	10.8803	0.915886	1450	1460	+	AGAGGAAATAT
MA0491.3	MA0491.3.JUND	11.5659	0.915862	1242	1250	+	CTGAGTCAT
MA0498.3	MA0498.3.MEIS1	5.57785	0.915747	192	196	-	CGACA
MA0498.3	MA0498.3.MEIS1	5.57785	0.915747	1329	1333	-	CGACA
MA0481.3	MA0481.3.FOXP1	10.7448	0.915616	1466	1476	+	CTGTAAATAAT
MA0482.1	MA0482.1.Gata4	9.91343	0.914318	835	845	+	CGTTATCAGTG
MA0478.2	MA0478.2.FOSL2	9.63625	0.913708	1241	1250	+	GCTGAGTCAT
MA0482.1	MA0482.1.Gata4	9.86083	0.913562	429	439	+	TCTTCTCTCCT
MA0124.3	MA0124.3.Nkx3-1	8.61724	0.913494	319	325	-	TCACTTA
MA0471.2	MA0471.2.E2F6	12.5211	0.913046	1946	1958	+	GGTGGCGGGACGG
MA0117.3	MA0117.3.Mafb	11.5599	0.912709	1236	1246	+	GATATGCTGAG
MA0498.2	MA0498.2.MEIS1	6.22633	0.912601	1408	1414	-	ATGACGC
MA0157.4	MA0157.4.Foxo3	9.41009	0.912476	1468	1474	+	GTAAATA
MA0130.1	MA0130.1.ZNF354C	6.91578	0.912462	654	659	+	ACCCAC
MA0146.1	MA0146.1.Zfx	12.6063	0.912423	1911	1924	-	CGCAGCCCGGCCTC
MA0470.1	MA0470.1.E2F4	10.5833	0.912408	1521	1531	+	GAGCGGGAGCC
MA0146.2	MA0146.2.Zfx	12.6072	0.912319	1911	1924	-	CGCAGCCCGGCCTC
MA0490.3	MA0490.3.JUNB	11.4725	0.912097	285	293	+	GTGAGTCAT
MA0491.2	MA0491.2.JUND	11.8518	0.91161	1240	1252	+	TGCTGAGTCATGA
MA0136.2	MA0136.2.ELF5	10.5939	0.911336	559	569	-	AAAAGGAAGCA
MA0124.3	MA0124.3.Nkx3-1	8.51047	0.911287	656	662	+	CCACTCA
MA0490.2	MA0490.2.JUNB	12.0248	0.910811	283	295	+	TTGTGAGTCATTT
MA0462.1	MA0462.1.BATF::JUN	9.6786	0.910137	1243	1253	-	TTCATGACTCA
MA0158.2	MA0158.2.HOXA5	7.5165	0.90991	1246	1253	-	TTCATGAC
MA0491.1	MA0491.1.JUND	8.77635	0.909691	1241	1251	-	CATGACTCAGC
MA0499.2	MA0499.2.MYOD1	11.8766	0.908861	636	648	+	CAGCACCTGCCGG
MA0492.2	MA0492.2.JUND	9.46135	0.908795	266	276	-	AGTGATGCAAC
MA0117.1	MA0117.1.Mafb	7.3721	0.907874	1822	1829	-	GCTGCCGC
MA0122.1	MA0122.1.Nkx3-2	8.27554	0.907638	655	663	-	GTGAGTGGG
MA0161.1	MA0161.1.NFIC	6.93645	0.907525	1110	1115	+	CTGGCG
MA0161.1	MA0161.1.NFIC	6.93645	0.907525	1141	1146	+	CTGGCG
MA0161.1	MA0161.1.NFIC	6.93645	0.907525	1715	1720	+	CTGGCG
MA0161.1	MA0161.1.NFIC	6.93645	0.907525	1863	1868	+	CTGGCG
MA0161.1	MA0161.1.NFIC	6.93645	0.907525	1870	1875	+	CTGGCG
MA0478.1	MA0478.1.FOSL2	9.71489	0.907467	1240	1250	+	TGCTGAGTCAT
MA0151.1	MA0151.1.Arid3a	7.46997	0.907373	144	149	+	ATCAAT
MA0477.2	MA0477.2.FOSL1	11.2679	0.907366	1240	1252	+	TGCTGAGTCATGA
MA0157.1	MA0157.1.FOXO3	9.37963	0.907205	1467	1474	+	TGTAAATA
MA0462.2	MA0462.2.BATF::JUN	11.1739	0.906624	284	294	+	TGTGAGTCATT
MA0468.1	MA0468.1.DUX4	9.17348	0.905556	137	147	+	AGAACTAATCA
MA0148.3	MA0148.3.FOXA1	10.2201	0.905458	1464	1478	-	ATATTATTTACAGTA
MA0143.5	MA0143.5.SOX2	8.63454	0.905323	38	44	+	ACAAAGG
MA0466.2	MA0466.2.CEBPB	8.8804	0.905088	1271	1280	+	TTTATGCAAT
MA0473.1	MA0473.1.ELF1	11.6047	0.904866	559	571	-	GAAAAAGGAAGCA
MA0498.2	MA0498.2.MEIS1	5.86076	0.904859	302	308	-	GAGACAG
MA0136.3	MA0136.3.Elf5	11.526	0.904297	463	474	-	AGGAGGAAGAGG
MA0498.3	MA0498.3.MEIS1	5.05607	0.904097	288	292	-	TGACT
MA0498.3	MA0498.3.MEIS1	5.05607	0.904097	701	705	+	TGACT
MA0498.3	MA0498.3.MEIS1	5.05607	0.904097	1107	1111	+	TGACT
MA0498.3	MA0498.3.MEIS1	5.05607	0.904097	1245	1249	-	TGACT
MA0498.3	MA0498.3.MEIS1	5.05607	0.904097	1334	1338	-	TGACT
MA0498.3	MA0498.3.MEIS1	5.05607	0.904097	2025	2029	+	TGACT
MA0465.3	MA0465.3.CDX2	10.2026	0.903772	1199	1206	+	GAAATAAA
MA0495.1	MA0495.1.MAFF	14.7067	0.903522	1234	1251	-	CATGACTCAGCATATCGG
MA0132.3	MA0132.3.PDX1	6.07862	0.902955	142	147	-	TGATTA
MA0481.1	MA0481.1.FOXP1	14.1279	0.902741	332	346	+	AAAAACAAAACAAAA
MA0475.1	MA0475.1.FLI1	10.6951	0.902434	558	568	-	AAAGGAAGCAA
MA0478.1	MA0478.1.FOSL2	9.31654	0.90196	1652	1662	-	GCGTGGCTCAG
MA0160.1	MA0160.1.NR4A2	8.84519	0.901847	488	495	-	GAGGTCAG
MA0490.3	MA0490.3.JUNB	10.9115	0.901787	1242	1250	+	CTGAGTCAT
MA0499.3	MA0499.3.MYOD1	10.4751	0.901325	298	306	+	TCAGCTGTC
MA0464.1	MA0464.1.Bhlhe40	8.68937	0.900452	820	830	+	TTCACCTGCTT
MA0478.2	MA0478.2.FOSL2	8.67378	0.900157	1652	1661	-	CGTGGCTCAG
MA0161.3	MA0161.3.NFIC	9.03874	0.899363	61	67	+	CTTGGCT
MA0161.3	MA0161.3.NFIC	9.03874	0.899363	1182	1188	+	CTTGGCT
MA0157.3	MA0157.3.Foxo3	10.2438	0.899158	1466	1477	+	CTGTAAATAATA
MA0442.1	MA0442.1.SOX10	6.63642	0.899073	336	341	-	TTTTGT
MA0442.1	MA0442.1.SOX10	6.63642	0.899073	341	346	-	TTTTGT
MA0442.1	MA0442.1.SOX10	6.63642	0.899073	547	552	+	TTTTGT
MA0442.1	MA0442.1.SOX10	6.63642	0.899073	1313	1318	+	CTTTCT
MA0493.3	MA0493.3.KLF1	8.73613	0.899045	470	477	-	GGGAGGAG
MA0143.4	MA0143.4.SOX2	9.73342	0.898432	36	46	+	AAACAAAGGGA
MA0152.1	MA0152.1.NFATC2	8.59374	0.897985	1189	1195	+	TCTTCCA
MA0498.3	MA0498.3.MEIS1	4.77916	0.897914	198	202	-	GGACA
MA0498.3	MA0498.3.MEIS1	4.77916	0.897914	2070	2074	+	GGACA
MA0137.3	MA0137.3.STAT1	10.0311	0.89748	198	208	-	TTTCCAGGACA
MA0146.3	MA0146.3.Zfx	9.87929	0.897424	1995	2004	+	GCCGAAGCCT
MA0500.2	MA0500.2.MYOG	9.94235	0.897352	296	307	+	TTTCAGCTGTCT
MA0498.2	MA0498.2.MEIS1	5.50114	0.897243	191	197	-	ACGACAC
MA0140.1	MA0140.1.Gata1::Tal1	12.5573	0.896669	836	853	-	GTGTATCGCACTGATAAC
MA0500.2	MA0500.2.MYOG	9.90041	0.896539	296	307	-	AGACAGCTGAAA
MA0496.1	MA0496.1.MAFK	10.9957	0.896057	482	496	-	AGAGGTCAGCAGAAA
MA0466.2	MA0466.2.CEBPB	8.20761	0.895978	266	275	-	GTGATGCAAC
MA0136.4	MA0136.4.Elf5	9.47335	0.89582	465	472	-	GAGGAAGA
MA0475.1	MA0475.1.FLI1	10.2094	0.895196	463	473	-	GGAGGAAGAGG
MA0498.3	MA0498.3.MEIS1	4.65341	0.895107	20	24	-	TGCCA
MA0498.3	MA0498.3.MEIS1	4.65341	0.895107	104	108	-	TGCCA
MA0498.3	MA0498.3.MEIS1	4.65341	0.895107	1029	1033	+	TGCCA
MA0483.2	MA0483.2.Gfi1B	9.70663	0.894903	353	362	+	AAACCACTGG
MA0136.2	MA0136.2.ELF5	9.70187	0.894708	464	474	-	AGGAGGAAGAG
MA0141.2	MA0141.2.Esrrb	10.6505	0.894278	69	80	-	AGCACAAGGGCA
MA0471.2	MA0471.2.E2F6	11.4919	0.894066	1925	1937	-	TTTGGCGGGAGGC
MA0144.3	MA0144.3.STAT3	7.09064	0.894056	200	208	+	TCCTGGAAA
MA0117.1	MA0117.1.Mafb	7.05274	0.894044	1287	1294	-	GCTGATTT
MA0141.1	MA0141.1.Esrrb	10.6264	0.893408	69	80	-	AGCACAAGGGCA
MA0499.1	MA0499.1.Myod1	8.00289	0.893091	820	832	+	TTCACCTGCTTAA
MA0259.1	MA0259.1.ARNT::HIF1A	7.60621	0.892817	422	429	-	AAACGTGG
MA0162.5	MA0162.5.EGR1	11.1211	0.892495	1891	1900	-	CCGCCCCCTC
MA0469.1	MA0469.1.E2F3	11.7883	0.892281	1927	1941	+	CTCCCGCCAAAACGC
MA0462.1	MA0462.1.BATF::JUN	8.25912	0.89209	1354	1364	-	AAGATGAATGA
MA0131.2	MA0131.2.HINFP	11.3276	0.89157	1057	1068	-	TACCGTCCGCTA
MA0464.1	MA0464.1.Bhlhe40	8.02559	0.891496	637	647	+	AGCACCTGCCG
MA0466.1	MA0466.1.CEBPB	6.80445	0.891265	1271	1281	-	GATTGCATAAA
MA0490.2	MA0490.2.JUNB	10.9126	0.891127	1240	1252	+	TGCTGAGTCATGA
MA0146.1	MA0146.1.Zfx	11.3824	0.891108	1992	2005	+	CGCGCCGAAGCCTC
MA0145.1	MA0145.1.Tfcp2l1	10.9613	0.891099	967	980	-	CCGGCTGAGCCCAG
MA0145.2	MA0145.2.Tfcp2l1	10.9812	0.891008	967	980	-	CCGGCTGAGCCCAG
MA0480.3	MA0480.3.Foxo1	8.66469	0.890811	1468	1474	+	GTAAATA
MA0162.2	MA0162.2.EGR1	10.3265	0.890768	1823	1836	+	CGGCAGCCCCCTCC
MA0155.1	MA0155.1.INSM1	11.7563	0.890614	735	746	-	TGTAGGGGGGCA
MA0137.4	MA0137.4.STAT1	8.05897	0.890369	199	207	-	TTCCAGGAC
MA0480.1	MA0480.1.Foxo1	9.71026	0.889951	331	341	-	TTTTGTTTTTT
MA0146.2	MA0146.2.Zfx	11.3	0.889567	1992	2005	+	CGCGCCGAAGCCTC
MA0499.2	MA0499.2.MYOD1	10.8218	0.889291	296	308	+	TTTCAGCTGTCTC
MA0506.1	MA0506.1.NRF1	9.05857	0.888859	1672	1682	-	GCCCGCGCGCG
MA0483.1	MA0483.1.Gfi1B	9.76236	0.888512	353	363	+	AAACCACTGGT
MA0146.2	MA0146.2.Zfx	11.2372	0.888473	1977	1990	-	CTCTGCCCGGCCTC
MA0464.3	MA0464.3.BHLHE40	7.38107	0.888424	22	29	+	GCACGAGC
MA0146.1	MA0146.1.Zfx	11.2225	0.888324	1977	1990	-	CTCTGCCCGGCCTC
MA0476.1	MA0476.1.FOS	7.45047	0.888306	1241	1251	-	CATGACTCAGC
MA0125.1	MA0125.1.Nobox	7.95679	0.887665	162	169	-	TTATTGGT
MA0158.2	MA0158.2.HOXA5	6.31069	0.887493	537	544	-	ACAATTAA
MA0144.3	MA0144.3.STAT3	6.57319	0.887353	826	834	+	TGCTTAAAA
MA0481.2	MA0481.2.FOXP1	10.2844	0.887319	547	558	-	AAGCAAACAAAA
MA0117.1	MA0117.1.Mafb	6.89517	0.88722	1059	1066	+	GCGGACGG
MA0117.1	MA0117.1.Mafb	6.89324	0.887137	487	494	+	GCTGACCT
MA0144.3	MA0144.3.STAT3	6.54522	0.886991	1260	1268	+	TTATAGAAA
MA0492.1	MA0492.1.JUND	8.72542	0.886973	265	279	-	GCAAGTGATGCAACA
MA0259.1	MA0259.1.ARNT::HIF1A	7.40588	0.886841	1504	1511	-	CGGCGTGA
MA0493.2	MA0493.2.KLF1	8.33042	0.886508	958	966	+	GGGGCGAGG
MA0493.2	MA0493.2.KLF1	8.33042	0.886508	1906	1914	+	GGGGCGAGG
MA0493.2	MA0493.2.KLF1	8.33042	0.886508	1972	1980	+	GGGGCGAGG
MA0152.1	MA0152.1.NFATC2	8.27676	0.886294	567	573	+	TTTTCCG
MA0152.1	MA0152.1.NFATC2	8.27676	0.886294	1534	1540	-	TTTTCCG
MA0498.2	MA0498.2.MEIS1	4.97926	0.886191	287	293	-	ATGACTC
MA0498.2	MA0498.2.MEIS1	4.97926	0.886191	1244	1250	-	ATGACTC
MA0485.3	MA0485.3.HOXC9	7.91151	0.886064	567	575	-	GTCGGAAAA
MA0463.1	MA0463.1.Bcl6	12.7914	0.886043	784	797	-	CTTCCTAGACTGAA
MA0161.1	MA0161.1.NFIC	6.28526	0.885714	202	207	+	CTGGAA
MA0161.1	MA0161.1.NFIC	6.28526	0.885714	453	458	-	CTGGAA
MA0161.1	MA0161.1.NFIC	6.28526	0.885714	1191	1196	-	CTGGAA
MA0162.4	MA0162.4.EGR1	12.9178	0.885645	1889	1902	-	CGCCGCCCCCTCCC
MA0507.1	MA0507.1.POU2F2	10.8367	0.88561	612	624	+	ACGATTTGCATCT
MA0158.1	MA0158.1.HOXA5	6.60258	0.885414	1474	1481	-	CAGATATT
MA0117.2	MA0117.2.Mafb	10.3815	0.885052	482	493	+	TTTCTGCTGACC
MA0131.1	MA0131.1.HINFP	10.4482	0.884821	1059	1068	-	TACCGTCCGC
MA0498.2	MA0498.2.MEIS1	4.91392	0.884807	197	203	-	AGGACAA
MA0148.5	MA0148.5.FOXA1	9.26379	0.884041	1468	1475	+	GTAAATAA
MA0162.2	MA0162.2.EGR1	9.64093	0.883426	1143	1156	-	AGCCCTCTCCCGCC
MA0132.2	MA0132.2.PDX1	5.94278	0.88338	141	148	-	TTGATTAG
MA0162.2	MA0162.2.EGR1	9.63318	0.883343	463	476	+	CCTCTTCCTCCTCC
MA0158.1	MA0158.1.HOXA5	6.53846	0.883156	1373	1380	+	ATGTAATT
MA0259.1	MA0259.1.ARNT::HIF1A	7.27962	0.883074	1657	1664	-	ACGCGTGG
MA0464.3	MA0464.3.BHLHE40	7.0758	0.883046	1129	1136	+	GCCCGTGC
MA0480.2	MA0480.2.Foxo1	9.16148	0.88302	548	558	-	AAGCAAACAAA
MA0506.1	MA0506.1.NRF1	8.58209	0.882974	1611	1621	-	GAGCCGGCCCG
MA0472.1	MA0472.1.Egr2	11.4376	0.882932	1883	1897	-	CCCCCTCCCCCGGGC
MA0480.3	MA0480.3.Foxo1	8.36921	0.88278	550	556	-	GCAAACA
MA0161.3	MA0161.3.NFIC	8.35114	0.882416	18	24	+	CGTGGCA
MA0117.1	MA0117.1.Mafb	6.7794	0.882207	1408	1415	-	GATGACGC
MA0152.2	MA0152.2.Nfatc2	12.0688	0.882149	596	611	-	CCTGAATGGAAAAGGA
MA0493.3	MA0493.3.KLF1	7.81974	0.881733	959	966	+	GGGCGAGG
MA0493.3	MA0493.3.KLF1	7.81974	0.881733	1818	1825	+	GGGCGCGG
MA0493.3	MA0493.3.KLF1	7.81974	0.881733	1907	1914	+	GGGCGAGG
MA0493.3	MA0493.3.KLF1	7.81974	0.881733	1973	1980	+	GGGCGAGG
MA0152.1	MA0152.1.NFATC2	8.13433	0.881041	203	209	-	CTTTCCA
MA0144.2	MA0144.2.STAT3	6.86867	0.880766	199	209	+	GTCCTGGAAAG
MA0122.2	MA0122.2.NKX3-2	8.23768	0.880544	318	326	-	TTCACTTAG
MA0157.2	MA0157.2.FOXO3	8.60383	0.880542	1468	1475	+	GTAAATAA
MA0132.3	MA0132.3.PDX1	5.02342	0.880491	1224	1229	+	TTATTA
MA0144.1	MA0144.1.Stat3	10.4647	0.880432	199	208	+	GTCCTGGAAA
MA0498.2	MA0498.2.MEIS1	4.70509	0.880385	1106	1112	+	GTGACTG
MA0496.2	MA0496.2.MAFK	17.5976	0.880242	1237	1255	+	ATATGCTGAGTCATGAAGT
MA0117.1	MA0117.1.Mafb	6.73044	0.880086	1577	1584	-	GCCGAAGC
MA0117.1	MA0117.1.Mafb	6.73044	0.880086	1995	2002	+	GCCGAAGC
MA0161.1	MA0161.1.NFIC	6.1057	0.8797	1029	1034	-	ATGGCA
MA0158.1	MA0158.1.HOXA5	6.43892	0.87965	1201	1208	+	AATAAATT
MA0498.2	MA0498.2.MEIS1	4.66756	0.87959	700	706	+	CTGACTT
MA0485.2	MA0485.2.HOXC9	7.65272	0.87954	566	575	-	GTCGGAAAAA
MA0506.1	MA0506.1.NRF1	8.29114	0.879381	804	814	+	ACGCCCGCCCG
MA0136.1	MA0136.1.ELF5	7.89609	0.879275	183	191	-	CAGATCCTT
MA0493.2	MA0493.2.KLF1	7.92599	0.879256	1894	1902	+	GGGGCGGCG
MA0137.1	MA0137.1.STAT1	13.9008	0.879219	1384	1397	-	GTGAAATGAAACTA
MA0161.3	MA0161.3.NFIC	8.21842	0.879145	2086	2092	+	CTCGGCA
MA0136.1	MA0136.1.ELF5	7.88678	0.878971	312	320	+	TAGTTCCTA
MA0162.5	MA0162.5.EGR1	10.4127	0.878678	804	813	+	ACGCCCGCCC
MA0481.1	MA0481.1.FOXP1	12.6578	0.878652	547	561	-	GCAAAGCAAACAAAA
MA0137.4	MA0137.4.STAT1	7.25669	0.878646	788	796	+	GTCTAGGAA
MA0462.2	MA0462.2.BATF::JUN	9.73295	0.878329	1241	1251	+	GCTGAGTCATG
MA0498.2	MA0498.2.MEIS1	4.57649	0.877662	103	109	-	ATGCCAC
MA0160.3	MA0160.3.NR4A2	8.45542	0.877653	489	496	-	AGAGGTCA
MA0475.3	MA0475.3.FLI1	7.00619	0.877571	1450	1458	+	AGAGGAAAT
MA0495.4	MA0495.4.MAFF	11.6387	0.877512	1236	1246	-	CTCAGCATATC
MA0474.2	MA0474.2.ERG	8.20228	0.877443	1450	1459	+	AGAGGAAATA
MA0498.1	MA0498.1.Meis1	10.809	0.877324	1349	1363	+	AGTTGTCATTCATCT
MA0480.3	MA0480.3.Foxo1	8.16422	0.877208	1053	1059	-	CTAAACA
MA0499.3	MA0499.3.MYOD1	9.23541	0.877038	1076	1084	+	GCACCTCTC
MA0125.2	MA0125.2.Nobox	6.57986	0.877019	1376	1381	+	TAATTT
MA0162.2	MA0162.2.EGR1	9.01569	0.87673	1166	1179	-	GAGCTTCCCCCTCC
MA0483.2	MA0483.2.Gfi1B	8.53467	0.876648	1301	1310	+	TAATCTCAGG
MA0145.1	MA0145.1.Tfcp2l1	9.96671	0.876615	2050	2063	-	CCGGCGCCGTCCGG
MA0471.1	MA0471.1.E2F6	7.83188	0.876572	1632	1642	-	GGGCCGGAGGG
MA0471.1	MA0471.1.E2F6	7.82823	0.876518	1604	1614	+	GGGCGGGCGGG
MA0493.2	MA0493.2.KLF1	7.77159	0.876487	1967	1975	+	GGGACGGGG
MA0493.2	MA0493.2.KLF1	7.77159	0.876487	2062	2070	+	GGGCCGGGG
MA0461.1	MA0461.1.Atoh1	5.89643	0.876376	1583	1590	-	CAGACGGC
MA0463.3	MA0463.3.BCL6	12.7807	0.876345	198	210	-	GCTTTCCAGGACA
MA0468.1	MA0468.1.DUX4	6.48659	0.876308	684	694	-	AAAGGGAATCT
MA0145.2	MA0145.2.Tfcp2l1	9.96667	0.876242	2050	2063	-	CCGGCGCCGTCCGG
MA0125.1	MA0125.1.Nobox	7.6102	0.876235	1222	1229	-	TAATAAGT
MA0162.2	MA0162.2.EGR1	8.94644	0.875989	1815	1828	-	CTGCCGCGCCCGCC
MA0471.3	MA0471.3.E2F6	8.65158	0.875986	1717	1724	+	GGCGGGGG
MA0162.2	MA0162.2.EGR1	8.92828	0.875794	1788	1801	-	CCTACGCTCCCGGC
MA0125.2	MA0125.2.Nobox	6.54786	0.875794	380	385	-	TAATAG
MA0125.2	MA0125.2.Nobox	6.54786	0.875794	390	395	-	TAATAG
MA0125.2	MA0125.2.Nobox	6.54786	0.875794	1381	1386	+	TAATAG
MA0117.1	MA0117.1.Mafb	6.62996	0.875735	1241	1248	+	GCTGAGTC
MA0498.2	MA0498.2.MEIS1	4.48366	0.875696	1588	1594	-	TTCACAG
MA0442.3	MA0442.3.SOX10	6.62895	0.875536	1270	1275	-	ATAAAG
MA0442.3	MA0442.3.SOX10	6.62895	0.875536	1281	1286	-	ATAAAG
MA0117.3	MA0117.3.Mafb	9.59176	0.875528	1646	1656	+	GAAGCGCTGAG
MA0500.1	MA0500.1.Myog	6.06229	0.875245	713	723	+	AACAGCTTCGG
MA0144.2	MA0144.2.STAT3	6.39286	0.875001	600	610	-	CTGAATGGAAA
MA0160.1	MA0160.1.NR4A2	8.07953	0.874944	68	75	-	AAGGGCAC
MA0464.3	MA0464.3.BHLHE40	6.6141	0.874912	1129	1136	-	GCACGGGC
MA0465.2	MA0465.2.CDX2	10.4177	0.874877	1197	1208	+	CAGAAATAAATT
MA0475.1	MA0475.1.FLI1	8.843	0.874833	1450	1460	+	AGAGGAAATAT
MA0469.1	MA0469.1.E2F3	10.4891	0.874757	1781	1795	-	CTCCCGGCCCGACCG
MA0157.4	MA0157.4.Foxo3	7.92226	0.874707	1053	1059	-	CTAAACA
MA0480.2	MA0480.2.Foxo1	8.82883	0.874641	1466	1476	+	CTGTAAATAAT
MA0464.1	MA0464.1.Bhlhe40	6.74223	0.874179	1410	1420	+	GTCATCTGAAG
MA0493.3	MA0493.3.KLF1	7.41526	0.874092	1895	1902	+	GGGCGGCG
MA0493.2	MA0493.2.KLF1	7.63605	0.874057	1942	1950	+	GGGGGGTGG
MA0470.1	MA0470.1.E2F4	8.14178	0.873744	1948	1958	+	TGGCGGGACGG
MA0478.2	MA0478.2.FOSL2	6.77669	0.873448	2023	2032	+	GGTGACTCCC
MA0161.2	MA0161.2.NFIC	8.88775	0.873393	1180	1190	+	TCCTTGGCTTC
MA0485.1	MA0485.1.Hoxc9	10.945	0.873345	1198	1210	+	AGAAATAAATTTC
MA0471.3	MA0471.3.E2F6	8.51379	0.873129	1522	1529	+	AGCGGGAG
MA0147.2	MA0147.2.Myc	6.69399	0.87307	72	81	+	CCTTGTGCTC
MA0471.1	MA0471.1.E2F6	7.59389	0.87306	1948	1958	+	TGGCGGGACGG
MA0157.3	MA0157.3.Foxo3	9.09178	0.872789	547	558	-	AAGCAAACAAAA
MA0132.1	MA0132.1.Pdx1	6.47812	0.872768	141	146	+	CTAATC
MA0125.2	MA0125.2.Nobox	6.4643	0.872594	319	324	+	TAAGTG
MA0464.3	MA0464.3.BHLHE40	6.48166	0.872578	22	29	-	GCTCGTGC
MA0475.3	MA0475.3.FLI1	6.60874	0.872043	1426	1434	+	CCCGGAAAG
MA0132.2	MA0132.2.PDX1	5.36954	0.871913	1375	1382	-	TAAATTAC
MA0152.1	MA0152.1.NFATC2	7.88577	0.871874	175	181	-	TTATCCA
MA0481.4	MA0481.4.FOXP1	7.59886	0.871765	1053	1059	-	CTAAACA
MA0122.4	MA0122.4.Nkx3-2	9.09554	0.871511	318	327	-	TTTCACTTAG
MA0499.2	MA0499.2.MYOD1	9.86333	0.871509	1074	1086	+	AAGCACCTCTCCC
MA0461.1	MA0461.1.Atoh1	5.57221	0.87145	1047	1054	-	CAGATCGC
MA0461.1	MA0461.1.Atoh1	5.57221	0.87145	1410	1417	-	CAGATGAC
MA0461.1	MA0461.1.Atoh1	5.57221	0.87145	1728	1735	+	CCGATGGC
MA0506.1	MA0506.1.NRF1	7.63206	0.871242	1603	1613	-	CCGCCCGCCCG
MA0493.3	MA0493.3.KLF1	7.26101	0.871177	806	813	-	GGGCGGGC
MA0493.3	MA0493.3.KLF1	7.26101	0.871177	1604	1611	+	GGGCGGGC
MA0493.3	MA0493.3.KLF1	7.26101	0.871177	1608	1615	+	GGGCGGGC
MA0493.3	MA0493.3.KLF1	7.26101	0.871177	1716	1723	+	TGGCGGGG
MA0493.3	MA0493.3.KLF1	7.26101	0.871177	1760	1767	+	GCGCGGGG
MA0493.3	MA0493.3.KLF1	7.26101	0.871177	1786	1793	+	GGGCCGGG
MA0493.3	MA0493.3.KLF1	7.26101	0.871177	1805	1812	+	GGACGGGG
MA0493.3	MA0493.3.KLF1	7.26101	0.871177	1814	1821	+	GGGCGGGC
MA0493.3	MA0493.3.KLF1	7.26101	0.871177	1841	1848	-	GGGCCGGG
MA0493.3	MA0493.3.KLF1	7.26101	0.871177	1968	1975	+	GGACGGGG
MA0493.3	MA0493.3.KLF1	7.26101	0.871177	2030	2037	-	GGCCGGGG
MA0493.3	MA0493.3.KLF1	7.26101	0.871177	2062	2069	+	GGGCCGGG
MA0493.3	MA0493.3.KLF1	7.26101	0.871177	2063	2070	+	GGCCGGGG
MA0143.3	MA0143.3.Sox2	6.69299	0.870982	437	444	+	CCTTTTTT
MA0143.3	MA0143.3.Sox2	6.69299	0.870982	1447	1454	-	CCTCTGTT
MA0146.3	MA0146.3.Zfx	8.55097	0.870917	2082	2091	-	GCCGAGGCCG
MA0463.2	MA0463.2.BCL6	13.4984	0.870504	197	212	-	CTGCTTTCCAGGACAA
MA0148.2	MA0148.2.FOXA1	8.81206	0.870362	1449	1459	-	TATTTCCTCTG
MA0475.3	MA0475.3.FLI1	6.47162	0.870135	560	568	-	AAAGGAAGC
MA0259.1	MA0259.1.ARNT::HIF1A	6.84071	0.86998	1129	1136	+	GCCCGTGC
MA0483.1	MA0483.1.Gfi1B	8.51127	0.869732	1301	1311	+	TAATCTCAGGC
MA0144.1	MA0144.1.Stat3	9.88056	0.869706	788	797	+	GTCTAGGAAG
MA0469.1	MA0469.1.E2F3	10.1125	0.869679	1808	1822	-	CGCCCGCCCTCCCCG
MA0474.2	MA0474.2.ERG	7.73117	0.8696	559	568	-	AAAGGAAGCA
MA0125.2	MA0125.2.Nobox	6.38532	0.86957	164	169	-	TTATTG
MA0146.2	MA0146.2.Zfx	10.15	0.869549	1971	1984	+	CGGGGCGAGGCCGG
MA0137.4	MA0137.4.STAT1	6.6293	0.869479	902	910	+	TGCAGGGAA
MA0146.1	MA0146.1.Zfx	10.1355	0.869391	1971	1984	+	CGGGGCGAGGCCGG
MA0470.1	MA0470.1.E2F4	7.85908	0.869267	1716	1726	+	TGGCGGGGGCT
MA0481.2	MA0481.2.FOXP1	9.35478	0.869199	1466	1477	+	CTGTAAATAATA
MA0475.2	MA0475.2.FLI1	6.97218	0.86917	1450	1459	+	AGAGGAAATA
MA0124.3	MA0124.3.Nkx3-1	6.46876	0.869082	222	228	+	ATACTTA
MA0162.5	MA0162.5.EGR1	9.92071	0.869081	1604	1613	-	CCGCCCGCCC
MA0162.5	MA0162.5.EGR1	9.91812	0.86903	1816	1825	-	CCGCGCCCGC
MA0498.3	MA0498.3.MEIS1	3.48255	0.868964	256	260	-	TCACA
MA0498.3	MA0498.3.MEIS1	3.48255	0.868964	284	288	-	TCACA
MA0498.3	MA0498.3.MEIS1	3.48255	0.868964	516	520	+	TCACA
MA0498.3	MA0498.3.MEIS1	3.48255	0.868964	660	664	+	TCACA
MA0498.3	MA0498.3.MEIS1	3.48255	0.868964	673	677	+	TCACA
MA0498.3	MA0498.3.MEIS1	3.48255	0.868964	857	861	+	TCACA
MA0498.3	MA0498.3.MEIS1	3.48255	0.868964	1159	1163	-	TCACA
MA0498.3	MA0498.3.MEIS1	3.48255	0.868964	1343	1347	-	TCACA
MA0498.3	MA0498.3.MEIS1	3.48255	0.868964	1589	1593	-	TCACA
MA0148.1	MA0148.1.FOXA1	8.78719	0.868844	1449	1459	-	TATTTCCTCTG
MA0144.3	MA0144.3.STAT3	5.13905	0.868775	226	234	-	TTCATGTAA
MA0130.1	MA0130.1.ZNF354C	5.91578	0.868694	413	418	+	TTCCAC
MA0493.3	MA0493.3.KLF1	7.12585	0.868624	1943	1950	+	GGGGGTGG
MA0144.2	MA0144.2.STAT3	5.8618	0.868568	1259	1269	+	GTTATAGAAAT
MA0157.2	MA0157.2.FOXO3	8.00767	0.868519	549	556	-	GCAAACAA
MA0493.2	MA0493.2.KLF1	7.32491	0.868478	1944	1952	+	GGGGTGGCG
MA0144.2	MA0144.2.STAT3	5.85431	0.868477	225	235	-	TTTCATGTAAG
MA0473.1	MA0473.1.ELF1	8.77567	0.868346	1447	1459	+	AACAGAGGAAATA
MA0158.1	MA0158.1.HOXA5	6.1138	0.8682	391	398	-	CAGTAATA
MA0482.1	MA0482.1.Gata4	6.69615	0.868062	793	803	-	CCTTAGCTTCC
MA0144.2	MA0144.2.STAT3	5.77003	0.867456	198	208	+	TGTCCTGGAAA
MA0498.2	MA0498.2.MEIS1	4.0944	0.867453	234	240	+	AAGACGG
MA0259.1	MA0259.1.ARNT::HIF1A	6.75246	0.867348	1007	1014	-	GAGCGTGG
MA0473.4	MA0473.4.ELF1	9.63919	0.867337	464	472	-	GAGGAAGAG
MA0470.1	MA0470.1.E2F4	7.73605	0.867319	1604	1614	+	GGGCGGGCGGG
MA0469.1	MA0469.1.E2F3	9.92958	0.867211	1814	1828	-	CTGCCGCGCCCGCCC
MA0466.1	MA0466.1.CEBPB	4.50215	0.867132	214	224	-	TATTTCATAGT
MA0498.2	MA0498.2.MEIS1	4.07815	0.867108	659	665	+	CTCACAG
MA0498.2	MA0498.2.MEIS1	4.07815	0.867108	856	862	+	CTCACAG
MA0498.2	MA0498.2.MEIS1	4.07815	0.867108	1158	1164	-	CTCACAG
MA0461.1	MA0461.1.Atoh1	5.27962	0.867004	299	306	+	CAGCTGTC
MA0461.1	MA0461.1.Atoh1	5.27962	0.867004	1712	1719	+	CCGCTGGC
MA0461.1	MA0461.1.Atoh1	5.27962	0.867004	1867	1874	+	CGGCTGGC
MA0136.4	MA0136.4.Elf5	8.09909	0.866864	1451	1458	+	GAGGAAAT
MA0500.1	MA0500.1.Myog	5.42993	0.866773	930	940	+	AGGAGCTGCGG
MA0148.2	MA0148.2.FOXA1	8.59706	0.866673	328	338	-	TGTTTTTTTTT
MA0498.3	MA0498.3.MEIS1	3.37611	0.866588	838	842	-	TGATA
MA0470.1	MA0470.1.E2F4	7.6776	0.866393	1632	1642	-	GGGCCGGAGGG
MA0470.1	MA0470.1.E2F4	7.67483	0.866349	1787	1797	+	GGCCGGGAGCG
MA0144.3	MA0144.3.STAT3	4.95075	0.866335	601	609	-	TGAATGGAA
MA0148.1	MA0148.1.FOXA1	8.63922	0.866274	328	338	-	TGTTTTTTTTT
MA0470.1	MA0470.1.E2F4	7.66611	0.866211	1847	1857	+	CCGCGGGGGAC
MA0495.2	MA0495.2.MAFF	18.3419	0.866038	1236	1256	+	GATATGCTGAGTCATGAAGTT
MA0493.2	MA0493.2.KLF1	7.18326	0.865938	1813	1821	+	AGGGCGGGC
MA0156.2	MA0156.2.FEV	7.60111	0.865813	1450	1459	+	AGAGGAAATA
MA0469.1	MA0469.1.E2F3	9.8109	0.86561	1942	1956	-	GTCCCGCCACCCCCC
MA0464.2	MA0464.2.BHLHE40	7.07227	0.86539	637	646	+	AGCACCTGCC
MA0467.3	MA0467.3.Crx	6.08122	0.865301	1461	1466	-	GTATTA
MA0508.3	MA0508.3.PRDM1	8.82095	0.865276	491	501	+	ACCTCTCTCTT
MA0154.2	MA0154.2.EBF1	5.03626	0.865055	1083	1093	-	CCCTCCGGGGA
MA0492.2	MA0492.2.JUND	5.40954	0.865037	1405	1415	-	GATGACGCTAT
MA0148.4	MA0148.4.FOXA1	9.64458	0.864696	1466	1477	+	CTGTAAATAATA
MA0491.1	MA0491.1.JUND	4.6815	0.86416	2023	2033	+	GGTGACTCCCC
MA0131.3	MA0131.3.HINFP	7.45794	0.864041	804	811	+	ACGCCCGC
MA0442.1	MA0442.1.SOX10	5.84553	0.863962	1326	1331	+	CTCTGT
MA0442.1	MA0442.1.SOX10	5.84553	0.863962	1448	1453	-	CTCTGT
MA0442.1	MA0442.1.SOX10	5.84553	0.863962	1619	1624	+	CTCTGT
MA0475.2	MA0475.2.FLI1	6.57466	0.863753	1426	1435	+	CCCGGAAAGA
MA0496.2	MA0496.2.MAFK	16.3053	0.863707	1237	1255	-	ACTTCATGACTCAGCATAT
MA0144.1	MA0144.1.Stat3	9.54731	0.863587	198	207	-	TTCCAGGACA
MA0492.2	MA0492.2.JUND	5.26308	0.863455	1369	1379	+	GGAGATGTAAT
MA0146.3	MA0146.3.Zfx	8.16861	0.863287	644	653	+	GCCGGGGCTT
MA0124.3	MA0124.3.Nkx3-1	6.18726	0.863263	518	524	+	ACACTTC
MA0493.2	MA0493.2.KLF1	7.03388	0.863259	470	478	-	CGGGAGGAG
MA0485.1	MA0485.1.Hoxc9	10.2833	0.863155	1281	1293	+	CTTTATAAATCAG
MA0152.3	MA0152.3.Nfatc2	8.65027	0.863109	201	208	+	CCTGGAAA
MA0162.2	MA0162.2.EGR1	7.73585	0.863024	1848	1861	-	CCTCGTCCCCCGCG
MA0156.2	MA0156.2.FEV	7.42448	0.862853	559	568	-	AAAGGAAGCA
MA0464.3	MA0464.3.BHLHE40	5.92815	0.862827	821	828	+	TCACCTGC
MA0143.3	MA0143.3.Sox2	6.22859	0.862744	71	78	+	CCCTTGTG
MA0493.3	MA0493.3.KLF1	6.81396	0.862732	1945	1952	+	GGGTGGCG
MA0480.2	MA0480.2.Foxo1	8.35359	0.862671	1051	1061	-	CGCTAAACAGA
MA0154.2	MA0154.2.EBF1	4.81945	0.86259	899	909	+	TCCTGCAGGGA
MA0474.4	MA0474.4.Erg	9.80042	0.862441	1450	1459	+	AGAGGAAATA
MA0161.2	MA0161.2.NFIC	8.42028	0.86244	59	69	+	GGCTTGGCTGT
MA0497.2	MA0497.2.MEF2C	8.55045	0.862346	530	540	-	TTAAAAAAAAA
MA0462.3	MA0462.3.BATF::JUN	6.92499	0.862336	370	376	-	TTACTAA
MA0498.1	MA0498.1.Meis1	9.82055	0.862173	300	314	+	AGCTGTCTCGCTTAG
MA0156.1	MA0156.1.FEV	8.09976	0.86198	890	897	-	CAGAAAAT
MA0117.2	MA0117.2.Mafb	9.10098	0.861947	2037	2048	-	GGCTTGCTGACG
MA0475.2	MA0475.2.FLI1	6.43765	0.861886	559	568	-	AAAGGAAGCA
MA0117.1	MA0117.1.Mafb	6.30962	0.861862	295	302	-	GCTGAAAA
MA0498.3	MA0498.3.MEIS1	3.1632	0.861834	235	239	+	AGACG
MA0498.3	MA0498.3.MEIS1	3.1632	0.861834	1585	1589	-	AGACG
MA0481.1	MA0481.1.FOXP1	11.6258	0.861741	325	339	+	AAAAAAAAAAAACAA
MA0117.3	MA0117.3.Mafb	8.86194	0.861741	2038	2048	-	GGCTTGCTGAC
MA0478.2	MA0478.2.FOSL2	5.94475	0.861735	2024	2033	-	GGGGAGTCAC
MA0157.4	MA0157.4.Foxo3	7.40344	0.861537	550	556	-	GCAAACA
MA0158.1	MA0158.1.HOXA5	5.92408	0.861518	1415	1422	+	CTGAAGTT
MA0132.2	MA0132.2.PDX1	4.84926	0.861505	379	386	+	GCTATTAA
MA0145.1	MA0145.1.Tfcp2l1	8.92475	0.861441	2050	2063	+	CCGGACGGCGCCGG
MA0144.3	MA0144.3.STAT3	4.55605	0.861222	199	207	+	GTCCTGGAA
MA0122.2	MA0122.2.NKX3-2	7.3144	0.861214	537	545	-	AACAATTAA
MA0497.2	MA0497.2.MEF2C	8.47333	0.861174	1196	1206	+	GCAGAAATAAA
MA0478.1	MA0478.1.FOSL2	6.36369	0.861136	2022	2032	+	CGGTGACTCCC
MA0132.3	MA0132.3.PDX1	4.11251	0.861099	380	385	+	CTATTA
MA0132.3	MA0132.3.PDX1	4.11251	0.861099	390	395	+	CTATTA
MA0132.3	MA0132.3.PDX1	4.11251	0.861099	1381	1386	-	CTATTA
MA0137.3	MA0137.3.STAT1	7.3615	0.861004	901	911	+	CTGCAGGGAAA
MA0136.2	MA0136.2.ELF5	7.89266	0.860984	1168	1178	+	AGGGGGAAGCT
MA0156.2	MA0156.2.FEV	7.31204	0.860969	1426	1435	+	CCCGGAAAGA
MA0477.1	MA0477.1.FOSL1	6.64097	0.860822	2023	2033	+	GGTGACTCCCC
MA0461.1	MA0461.1.Atoh1	4.87222	0.860814	1229	1236	-	CGGATGGT
MA0500.1	MA0500.1.Myog	4.97618	0.860694	637	647	+	AGCACCTGCCG
MA0160.3	MA0160.3.NR4A2	7.69551	0.860649	1345	1352	-	AACTGTCA
MA0145.2	MA0145.2.Tfcp2l1	8.87991	0.860426	2050	2063	+	CCGGACGGCGCCGG
MA0147.1	MA0147.1.Myc	8.66063	0.86042	1656	1665	-	CACGCGTGGC
MA0136.2	MA0136.2.ELF5	7.86223	0.860417	1449	1459	+	CAGAGGAAATA
MA0158.2	MA0158.2.HOXA5	4.85231	0.86038	141	148	-	TTGATTAG
MA0144.3	MA0144.3.STAT3	4.49031	0.86037	788	796	+	GTCTAGGAA
MA0498.2	MA0498.2.MEIS1	3.75952	0.860361	1584	1590	-	CAGACGG
MA0130.1	MA0130.1.ZNF354C	5.72314	0.860262	54	59	-	CTCCAG
MA0132.2	MA0132.2.PDX1	4.78361	0.860192	1223	1230	+	CTTATTAC
MA0468.1	MA0468.1.DUX4	5.00038	0.86013	832	842	+	AAACGTTATCA
MA0494.1	MA0494.1.Nr1h3::Rxra	11.2926	0.85977	1029	1047	+	TGCCATCAAGTAAACGCTG
MA0471.1	MA0471.1.E2F6	6.68784	0.859693	464	474	-	AGGAGGAAGAG
MA0471.1	MA0471.1.E2F6	6.68719	0.859683	2075	2085	+	AGGCGGGCGGC
MA0136.2	MA0136.2.ELF5	7.81784	0.859589	1425	1435	+	GCCCGGAAAGA
MA0499.1	MA0499.1.Myod1	5.38196	0.859398	1075	1087	+	AGCACCTCTCCCC
MA0259.1	MA0259.1.ARNT::HIF1A	6.48262	0.859298	22	29	-	GCTCGTGC
MA0462.3	MA0462.3.BATF::JUN	6.78742	0.859256	1332	1338	-	TGACTCG
MA0495.1	MA0495.1.MAFF	10.9724	0.859143	480	497	-	GAGAGGTCAGCAGAAATG
MA0498.2	MA0498.2.MEIS1	3.69713	0.859039	1333	1339	-	GTGACTC
MA0498.2	MA0498.2.MEIS1	3.69713	0.859039	2024	2030	+	GTGACTC
MA0482.1	MA0482.1.Gata4	6.06137	0.858936	1011	1021	+	GCTCATCTCCT
MA0498.2	MA0498.2.MEIS1	3.68735	0.858832	672	678	+	TTCACAA
MA0442.3	MA0442.3.SOX10	5.95695	0.858745	189	194	-	ACACAG
MA0474.1	MA0474.1.Erg	6.68581	0.858705	457	467	-	AGAGGAAAACT
MA0464.2	MA0464.2.BHLHE40	6.66786	0.858671	1128	1137	+	AGCCCGTGCA
MA0122.3	MA0122.3.Nkx3-2	9.35507	0.858443	317	329	-	TTTTTCACTTAGG
MA0470.1	MA0470.1.E2F4	7.15295	0.858085	1938	1948	+	ACGCGGGGGGT
MA0148.2	MA0148.2.FOXA1	8.09001	0.857976	1464	1474	-	TATTTACAGTA
MA0498.2	MA0498.2.MEIS1	3.63179	0.857656	2069	2075	+	GGGACAA
MA0162.2	MA0162.2.EGR1	7.21221	0.857417	1940	1953	-	CCGCCACCCCCCGC
MA0471.1	MA0471.1.E2F6	6.53327	0.857412	1167	1177	+	GAGGGGGAAGC
MA0162.2	MA0162.2.EGR1	7.20955	0.857388	1893	1906	-	CTCCCGCCGCCCCC
MA0464.2	MA0464.2.BHLHE40	6.59026	0.857382	21	30	+	GGCACGAGCA
MA0471.1	MA0471.1.E2F6	6.53083	0.857376	1787	1797	+	GGCCGGGAGCG
MA0471.1	MA0471.1.E2F6	6.53083	0.857376	1814	1824	+	GGGCGGGCGCG
MA0464.3	MA0464.3.BHLHE40	5.61422	0.857297	638	645	+	GCACCTGC
MA0131.3	MA0131.3.HINFP	7.13293	0.857186	2050	2057	-	CCGTCCGG
MA0144.2	MA0144.2.STAT3	4.91839	0.857139	198	208	-	TTTCCAGGACA
MA0470.1	MA0470.1.E2F4	7.09031	0.857093	1820	1830	+	GCGCGGCAGCC
MA0146.1	MA0146.1.Zfx	9.42914	0.85709	1505	1518	-	CCCGGCGCGGCGTG
MA0125.1	MA0125.1.Nobox	7.02786	0.857029	374	381	+	TAACTGCT
MA0125.1	MA0125.1.Nobox	7.02786	0.857029	384	391	+	TAACTGCT
MA0146.2	MA0146.2.Zfx	9.42944	0.857007	1505	1518	-	CCCGGCGCGGCGTG
MA0131.3	MA0131.3.HINFP	7.11855	0.856883	627	634	+	GCGGCCGC
MA0131.3	MA0131.3.HINFP	7.11855	0.856883	627	634	-	GCGGCCGC
MA0131.3	MA0131.3.HINFP	7.11855	0.856883	937	944	-	GCGACCGC
MA0131.3	MA0131.3.HINFP	7.11855	0.856883	1698	1705	-	GCGGCCGC
MA0131.3	MA0131.3.HINFP	7.11855	0.856883	1698	1705	+	GCGGCCGC
MA0131.3	MA0131.3.HINFP	7.11855	0.856883	1816	1823	-	GCGCCCGC
MA0464.3	MA0464.3.BHLHE40	5.58711	0.856819	272	279	-	GCAAGTGA
MA0464.2	MA0464.2.BHLHE40	6.55535	0.856802	21	30	-	TGCTCGTGCC
MA0148.1	MA0148.1.FOXA1	8.09351	0.856796	1464	1474	-	TATTTACAGTA
MA0124.2	MA0124.2.Nkx3-1	7.21544	0.856732	655	663	+	CCCACTCAC
MA0154.2	MA0154.2.EBF1	4.30173	0.856702	1883	1893	-	CTCCCCCGGGC
MA0137.4	MA0137.4.STAT1	5.74401	0.856544	1260	1268	+	TTATAGAAA
MA0157.3	MA0157.3.Foxo3	8.37886	0.856471	330	341	+	AAAAAAACAAAA
MA0491.1	MA0491.1.JUND	3.98424	0.856407	2023	2033	-	GGGGAGTCACC
MA0502.3	MA0502.3.NFYB	8.20916	0.856386	1180	1188	+	TCCTTGGCT
MA0125.2	MA0125.2.Nobox	6.03873	0.856298	1224	1229	-	TAATAA
MA0132.3	MA0132.3.PDX1	3.88316	0.856216	223	228	+	TACTTA
MA0474.1	MA0474.1.Erg	6.49348	0.856083	393	403	-	ACAGGCAGTAA
MA0471.3	MA0471.3.E2F6	7.69094	0.856065	805	812	-	GGCGGGCG
MA0471.3	MA0471.3.E2F6	7.69094	0.856065	1605	1612	+	GGCGGGCG
MA0471.3	MA0471.3.E2F6	7.69094	0.856065	1815	1822	+	GGCGGGCG
MA0471.3	MA0471.3.E2F6	7.69094	0.856065	2076	2083	+	GGCGGGCG
MA0143.3	MA0143.3.Sox2	5.84852	0.856001	564	571	+	CCTTTTTC
MA0148.3	MA0148.3.FOXA1	5.79266	0.855974	1449	1463	-	TTAATATTTCCTCTG
MA0504.1	MA0504.1.NR2C2	10.6782	0.855879	1885	1899	+	CCGGGGGAGGGGGCG
MA0158.1	MA0158.1.HOXA5	5.76042	0.855754	1377	1384	-	ATTAAATT
MA0131.2	MA0131.2.HINFP	9.32501	0.855727	2048	2059	-	CGCCGTCCGGGG
MA0144.2	MA0144.2.STAT3	4.78889	0.85557	825	835	+	CTGCTTAAAAC
MA0469.1	MA0469.1.E2F3	9.05799	0.855456	1833	1847	+	CTCCGGCGCCCGGCC
MA0146.3	MA0146.3.Zfx	7.77584	0.855449	1999	2008	-	GGCGAGGCTT
MA0500.1	MA0500.1.Myog	4.58463	0.855448	1865	1875	+	GGCGGCTGGCG
MA0467.3	MA0467.3.Crx	5.67212	0.855445	176	181	+	GGATAA
MA0490.1	MA0490.1.JUNB	5.06638	0.855389	2022	2032	+	CGGTGACTCCC
MA0162.2	MA0162.2.EGR1	7.02128	0.855372	1805	1818	-	CGCCCTCCCCGTCC
MA0502.1	MA0502.1.NFYB	8.63203	0.855289	156	170	+	CTCCTCACCAATAAC
MA0500.3	MA0500.3.MYOG	6.64132	0.855203	638	645	-	GCAGGTGC
MA0156.1	MA0156.1.FEV	7.90454	0.855153	395	402	-	CAGGCAGT
MA0156.1	MA0156.1.FEV	7.90454	0.855153	1248	1255	+	CATGAAGT
MA0137.3	MA0137.3.STAT1	6.92616	0.855056	198	208	+	TGTCCTGGAAA
MA0500.3	MA0500.3.MYOG	6.63279	0.855027	638	645	+	GCACCTGC
MA0473.1	MA0473.1.ELF1	7.74214	0.855005	458	470	-	GGAAGAGGAAAAC
MA0474.2	MA0474.2.ERG	6.85453	0.855004	1426	1435	+	CCCGGAAAGA
MA0492.1	MA0492.1.JUND	5.58783	0.854973	1366	1380	+	GATGGAGATGTAATT
MA0148.4	MA0148.4.FOXA1	9.14452	0.854957	547	558	-	AAGCAAACAAAA
MA0442.3	MA0442.3.SOX10	5.80295	0.854897	12	17	+	TCAAAG
MA0161.1	MA0161.1.NFIC	5.36004	0.854726	407	412	-	TGGGCA
MA0481.2	MA0481.2.FOXP1	8.5994	0.854474	1050	1061	-	CGCTAAACAGAT
MA0136.1	MA0136.1.ELF5	7.13388	0.854365	464	472	+	CTCTTCCTC
MA0498.2	MA0498.2.MEIS1	3.4757	0.85435	515	521	+	TTCACAC
MA0125.2	MA0125.2.Nobox	5.98555	0.854262	367	372	-	TAACTG
MA0125.2	MA0125.2.Nobox	5.98555	0.854262	374	379	+	TAACTG
MA0125.2	MA0125.2.Nobox	5.98555	0.854262	384	389	+	TAACTG
MA0469.1	MA0469.1.E2F3	8.95887	0.854119	805	819	+	CGCCCGCCCGCATCG
MA0471.1	MA0471.1.E2F6	6.30658	0.854068	1810	1820	+	GGGAGGGCGGG
MA0442.3	MA0442.3.SOX10	5.76738	0.854008	195	200	-	ACAACG
MA0124.2	MA0124.2.Nkx3-1	7.07268	0.853997	318	326	-	TTCACTTAG
MA0504.2	MA0504.2.NR2C2	10.3416	0.853896	1886	1899	+	CGGGGGAGGGGGCG
MA0259.1	MA0259.1.ARNT::HIF1A	6.29813	0.853794	1738	1745	+	CGCCGTGC
MA0131.3	MA0131.3.HINFP	6.97034	0.853757	1733	1740	+	GGCTCCGC
MA0482.1	MA0482.1.Gata4	5.69562	0.853677	1400	1410	-	CGCTATCTTCA
MA0508.3	MA0508.3.PRDM1	8.21378	0.853611	1539	1549	-	GCATTTCTCTT
MA0154.2	MA0154.2.EBF1	4.02708	0.853579	1082	1092	+	CTCCCCGGAGG
MA0162.2	MA0162.2.EGR1	6.84881	0.853525	1829	1842	+	CCCCCTCCGGCGCC
MA0470.1	MA0470.1.E2F4	6.8603	0.853451	1675	1685	+	GCGCGGGCAGC
MA0462.3	MA0462.3.BATF::JUN	6.52531	0.853388	1653	1659	-	TGGCTCA
MA0442.2	MA0442.2.SOX10	7.44226	0.853388	333	343	+	AAAACAAAACA
MA0136.1	MA0136.1.ELF5	7.09921	0.853232	791	799	-	AGCTTCCTA
MA0488.2	MA0488.2.JUN	4.81269	0.853188	1405	1414	-	ATGACGCTAT
MA0125.2	MA0125.2.Nobox	5.95517	0.853099	223	228	-	TAAGTA
MA0495.4	MA0495.4.MAFF	10.2589	0.85304	482	492	-	GTCAGCAGAAA
MA0157.4	MA0157.4.Foxo3	7.06367	0.852912	1038	1044	+	GTAAACG
MA0493.2	MA0493.2.KLF1	6.45531	0.852884	1007	1015	-	TGAGCGTGG
MA0481.3	MA0481.3.FOXP1	7.92298	0.852849	548	558	-	AAGCAAACAAA
MA0500.1	MA0500.1.Myog	4.38565	0.852782	1680	1690	+	GGCAGCGGGGC
MA0494.2	MA0494.2.Nr1h3::Rxra	9.64994	0.852744	1029	1044	+	TGCCATCAAGTAAACG
MA0117.1	MA0117.1.Mafb	6.09787	0.852692	301	308	+	GCTGTCTC
MA0117.1	MA0117.1.Mafb	6.09787	0.852692	1105	1112	+	GGTGACTG
MA0117.1	MA0117.1.Mafb	6.09787	0.852692	2023	2030	+	GGTGACTC
MA0162.2	MA0162.2.EGR1	6.76012	0.852575	460	473	+	TTTCCTCTTCCTCC
MA0146.2	MA0146.2.Zfx	9.17157	0.852519	1998	2011	-	CCCGGCGAGGCTTC
MA0496.4	MA0496.4.MAFK	10.236	0.852468	1651	1660	-	GTGGCTCAGC
MA0131.3	MA0131.3.HINFP	6.90409	0.85236	1803	1810	-	CCGTCCGT
MA0146.1	MA0146.1.Zfx	9.15575	0.852329	1998	2011	-	CCCGGCGAGGCTTC
MA0477.1	MA0477.1.FOSL1	6.02396	0.852276	2023	2033	-	GGGGAGTCACC
MA0482.3	MA0482.3.GATA4	7.81967	0.852238	796	803	-	CCTTAGCT
MA0464.1	MA0464.1.Bhlhe40	5.11149	0.852176	1658	1668	+	CACGCGTGCCG
MA0467.3	MA0467.3.Crx	5.53459	0.852132	774	779	+	GGATTT
MA0154.2	MA0154.2.EBF1	3.88554	0.851969	1487	1497	-	GCCCCAAGCGG
MA0473.3	MA0473.3.ELF1	10.5474	0.851909	462	475	-	GAGGAGGAAGAGGA
MA0500.2	MA0500.2.MYOG	7.58828	0.851695	636	647	-	CGGCAGGTGCTG
MA0143.5	MA0143.5.SOX2	6.34986	0.851526	71	77	-	ACAAGGG
MA0493.3	MA0493.3.KLF1	6.2201	0.851513	1007	1014	-	GAGCGTGG
MA0493.3	MA0493.3.KLF1	6.2201	0.851513	2015	2022	-	GGGCATGG
MA0500.2	MA0500.2.MYOG	7.57542	0.851445	636	647	+	CAGCACCTGCCG
MA0508.1	MA0508.1.PRDM1	10.9886	0.851437	773	787	-	TGAAAGTGAAATCCG
MA0136.2	MA0136.2.ELF5	7.37696	0.851371	458	468	-	AAGAGGAAAAC
MA0499.1	MA0499.1.Myod1	4.74723	0.851239	710	722	-	CGAAGCTGTTGGC
MA0470.1	MA0470.1.E2F4	6.71384	0.851131	1814	1824	+	GGGCGGGCGCG
MA0151.1	MA0151.1.Arid3a	6.02799	0.851117	217	222	+	ATGAAA
MA0151.1	MA0151.1.Arid3a	6.02799	0.851117	230	235	+	ATGAAA
MA0151.1	MA0151.1.Arid3a	6.02799	0.851117	1387	1392	-	ATGAAA
MA0467.3	MA0467.3.Crx	5.49081	0.851077	1257	1262	+	GGGTTA
MA0462.3	MA0462.3.BATF::JUN	6.42121	0.851057	2025	2031	+	TGACTCC
MA0498.2	MA0498.2.MEIS1	3.31755	0.851001	1028	1034	+	GTGCCAT
MA0467.2	MA0467.2.Crx	6.28307	0.850965	1459	1468	-	CAGTATTAAT
MA0500.3	MA0500.3.MYOG	6.43247	0.850901	869	876	+	GCAGCGGT
MA0482.2	MA0482.2.GATA4	8.92917	0.850893	427	438	+	TTTCTTCTCTCC
MA0154.5	MA0154.5.EBF1	10.3239	0.85081	1638	1648	+	GGCCCAGGGAA
MA0148.5	MA0148.5.FOXA1	7.74247	0.850712	549	556	-	GCAAACAA
MA0136.1	MA0136.1.ELF5	7.02135	0.850687	1533	1541	-	CTTTTCCGT
MA0146.3	MA0146.3.Zfx	7.53409	0.850625	1908	1917	+	GGCGAGGCCG
MA0146.3	MA0146.3.Zfx	7.53409	0.850625	1974	1983	+	GGCGAGGCCG
MA0442.3	MA0442.3.SOX10	5.6289	0.850548	1326	1331	-	ACAGAG
MA0442.3	MA0442.3.SOX10	5.6289	0.850548	1448	1453	+	ACAGAG
MA0442.3	MA0442.3.SOX10	5.6289	0.850548	1619	1624	-	ACAGAG
MA0498.2	MA0498.2.MEIS1	3.29436	0.85051	19	25	-	GTGCCAC
MA0498.3	MA0498.3.MEIS1	2.65485	0.850484	20	24	+	TGGCA
MA0498.3	MA0498.3.MEIS1	2.65485	0.850484	104	108	+	TGGCA
MA0498.3	MA0498.3.MEIS1	2.65485	0.850484	1029	1033	-	TGGCA
MA0493.2	MA0493.2.KLF1	6.31557	0.850378	1079	1087	-	GGGGAGAGG
MA0500.3	MA0500.3.MYOG	6.40566	0.850349	869	876	-	ACCGCTGC
MA0482.3	MA0482.3.GATA4	7.73426	0.850319	429	436	+	TCTTCTCT
MA0491.1	MA0491.1.JUND	3.43234	0.85027	1352	1362	+	TGTCATTCATC
MA0506.1	MA0506.1.NRF1	5.93312	0.85026	1673	1683	+	GCGCGCGGGCA
MA0498.2	MA0498.2.MEIS1	3.28184	0.850245	255	261	-	CTCACAA
MA0498.2	MA0498.2.MEIS1	3.28184	0.850245	283	289	-	CTCACAA
MA0144.3	MA0144.3.STAT3	3.70441	0.85019	199	207	-	TTCCAGGAC
MA0124.1	MA0124.1.NKX3-1	7.41103	0.850146	148	154	+	ATACTGA
MA0473.1	MA0473.1.ELF1	7.36106	0.850085	1311	1323	-	GAAGCAGAAAGCG
MA0506.1	MA0506.1.NRF1	5.91842	0.850078	1814	1824	+	GGGCGGGCGCG
MA0125.2	MA0125.2.Nobox	5.87619	0.850074	1224	1229	+	TTATTA
MA0158.1	MA0158.1.HOXA5	5.59899	0.850068	1197	1204	+	CAGAAATA
MA0465.1	MA0465.1.CDX2	6.45151	0.849889	1028	1038	+	GTGCCATCAAG
MA0497.1	MA0497.1.MEF2C	8.69691	0.849871	529	543	-	CAATTAAAAAAAAAA
MA0481.1	MA0481.1.FOXP1	10.9013	0.849868	527	541	-	ATTAAAAAAAAAAAA
MA0442.3	MA0442.3.SOX10	5.59718	0.849755	245	250	-	ACAAAT
MA0471.1	MA0471.1.E2F6	6.00659	0.849642	471	481	-	TGACGGGAGGA
MA0478.1	MA0478.1.FOSL2	5.53175	0.849635	2024	2034	-	CGGGGAGTCAC
MA0500.3	MA0500.3.MYOG	6.36724	0.849557	931	938	-	GCAGCTCC
MA0492.1	MA0492.1.JUND	5.05433	0.849532	1404	1418	-	TCAGATGACGCTATC
MA0500.1	MA0500.1.Myog	4.13873	0.849474	49	59	+	CATAGCTGGAG
MA0154.2	MA0154.2.EBF1	3.66231	0.84943	70	80	-	AGCACAAGGGC
MA0471.2	MA0471.2.E2F6	9.06793	0.849363	1812	1824	+	GAGGGCGGGCGCG
MA0500.3	MA0500.3.MYOG	6.35666	0.849339	931	938	+	GGAGCTGC
MA0158.2	MA0158.2.HOXA5	4.25624	0.849298	122	129	-	GTATTTAG
MA0158.2	MA0158.2.HOXA5	4.25624	0.849298	1223	1230	-	GTAATAAG
MA0475.1	MA0475.1.FLI1	7.12862	0.849284	393	403	-	ACAGGCAGTAA
MA0442.2	MA0442.2.SOX10	7.24495	0.849154	338	348	+	AAAACAAAACC
MA0499.1	MA0499.1.Myod1	4.58459	0.849148	927	939	-	CGCAGCTCCTGCA
MA0442.2	MA0442.2.SOX10	7.23796	0.849004	1445	1455	+	GTAACAGAGGA
MA0471.1	MA0471.1.E2F6	5.94786	0.848775	582	592	-	GGAAGGGAGGC
MA0471.2	MA0471.2.E2F6	9.0338	0.848734	1602	1614	+	CCGGGCGGGCGGG
MA0471.1	MA0471.1.E2F6	5.93865	0.848639	429	439	-	AGGAGAGAAGA
MA0154.2	MA0154.2.EBF1	3.59038	0.848612	1637	1647	+	CGGCCCAGGGA
MA0500.3	MA0500.3.MYOG	6.32131	0.848611	1154	1161	+	GCTGCTGT
MA0481.1	MA0481.1.FOXP1	10.8236	0.848596	319	333	+	TAAGTGAAAAAAAAA
MA0500.3	MA0500.3.MYOG	6.31531	0.848488	1154	1161	-	ACAGCAGC
MA0471.1	MA0471.1.E2F6	5.92052	0.848372	1675	1685	+	GCGCGGGCAGC
MA0147.1	MA0147.1.Myc	8.09377	0.848208	1569	1578	+	AGCGCGCGGC
MA0145.2	MA0145.2.Tfcp2l1	8.03537	0.848135	1825	1838	+	GCAGCCCCCTCCGG
MA0145.1	MA0145.1.Tfcp2l1	8.00694	0.848075	1825	1838	+	GCAGCCCCCTCCGG
MA0161.1	MA0161.1.NFIC	5.16094	0.848057	19	24	+	GTGGCA
MA0161.1	MA0161.1.NFIC	5.16094	0.848057	103	108	+	GTGGCA
MA0498.2	MA0498.2.MEIS1	3.17532	0.847989	837	843	-	CTGATAA
MA0508.3	MA0508.3.PRDM1	7.9137	0.847846	464	474	+	CTCTTCCTCCT
MA0474.4	MA0474.4.Erg	9.01947	0.847734	394	403	-	ACAGGCAGTA
MA0471.1	MA0471.1.E2F6	5.87505	0.847701	1165	1175	+	GGGAGGGGGAA
MA0498.3	MA0498.3.MEIS1	2.52949	0.847685	572	576	+	CGACG
MA0498.3	MA0498.3.MEIS1	2.52949	0.847685	1773	1777	+	CGACG
MA0498.3	MA0498.3.MEIS1	2.52949	0.847685	1963	1967	+	CGACG
MA0158.1	MA0158.1.HOXA5	5.52865	0.847591	124	131	-	CAGTATTT
MA0506.1	MA0506.1.NRF1	5.71047	0.84751	1696	1706	+	GCGCGGCCGCG
MA0153.2	MA0153.2.HNF1B	9.21506	0.84745	1219	1231	+	GTAACTTATTACC
MA0471.3	MA0471.3.E2F6	7.27537	0.847447	996	1003	+	GGAGGGCA
MA0122.2	MA0122.2.NKX3-2	6.65185	0.847343	221	229	+	AATACTTAC
MA0164.1	MA0164.1.Nr2e3	7.39092	0.847319	1277	1283	+	CAATCTT
MA0132.2	MA0132.2.PDX1	4.13832	0.847283	1380	1387	-	ACTATTAA
MA0466.1	MA0466.1.CEBPB	2.60816	0.847279	1404	1414	+	GATAGCGTCAT
MA0500.1	MA0500.1.Myog	3.97111	0.847228	867	877	-	CACCGCTGCGC
MA0500.1	MA0500.1.Myog	3.96715	0.847175	929	939	-	CGCAGCTCCTG
MA0132.1	MA0132.1.Pdx1	5.85572	0.847155	318	323	+	CTAAGT
MA0498.2	MA0498.2.MEIS1	3.13091	0.847049	1342	1348	-	GTCACAG
MA0490.1	MA0490.1.JUNB	4.41864	0.847013	2024	2034	-	CGGGGAGTCAC
MA0464.1	MA0464.1.Bhlhe40	4.72821	0.847004	271	281	+	ATCACTTGCAT
MA0498.2	MA0498.2.MEIS1	3.12572	0.846939	1772	1778	+	CCGACGG
MA0135.2	MA0135.2.Lhx3	10.129	0.846881	1376	1387	+	TAATTTAATAGT
MA0470.1	MA0470.1.E2F4	6.44509	0.846875	1831	1841	-	GCGCCGGAGGG
MA0162.4	MA0162.4.EGR1	10.6886	0.846662	802	815	+	GGACGCCCGCCCGC
MA0495.3	MA0495.3.MAFF	11.5665	0.846554	1233	1248	-	GACTCAGCATATCGGA
MA0150.3	MA0150.3.Nfe2l2	10.0033	0.846541	1329	1339	-	GTGACTCGACA
MA0136.4	MA0136.4.Elf5	7.13373	0.846523	1643	1650	+	AGGGAAGC
MA0478.1	MA0478.1.FOSL2	5.30044	0.846437	651	661	-	GAGTGGGTAAG
MA0144.2	MA0144.2.STAT3	4.02163	0.846275	294	304	-	CAGCTGAAAAA
MA0499.3	MA0499.3.MYOD1	7.66259	0.846226	821	829	+	TCACCTGCT
MA0461.3	MA0461.3.Atoh1	6.08254	0.846011	299	306	-	GACAGCTG
MA0474.2	MA0474.2.ERG	6.31207	0.845972	744	753	+	ACAGGATAGC
MA0465.1	MA0465.1.CDX2	6.17494	0.845731	1244	1254	+	GAGTCATGAAG
MA0471.1	MA0471.1.E2F6	5.74099	0.845723	443	453	-	AGGAGTGAAAA
MA0485.1	MA0485.1.Hoxc9	9.15076	0.845717	1432	1444	-	ACCTTTAAATCTT
MA0152.1	MA0152.1.NFATC2	7.17492	0.845656	1452	1458	-	ATTTCCT
MA0493.2	MA0493.2.KLF1	6.04666	0.845556	1817	1825	+	CGGGCGCGG
MA0466.1	MA0466.1.CEBPB	2.43779	0.845493	669	679	+	AACTTCACAAC
MA0499.3	MA0499.3.MYOD1	7.62162	0.845423	1346	1354	-	ACAACTGTC
MA0499.1	MA0499.1.Myod1	4.29437	0.845417	1153	1165	+	GGCTGCTGTGAGG
MA0482.1	MA0482.1.Gata4	5.12073	0.845412	511	521	+	CCTTTTCACAC
MA0475.3	MA0475.3.FLI1	4.69208	0.845381	744	752	+	ACAGGATAG
MA0154.1	MA0154.1.EBF1	8.16434	0.845216	900	909	+	CCTGCAGGGA
MA0124.3	MA0124.3.Nkx3-1	5.31394	0.845211	779	785	+	TCACTTT
MA0464.1	MA0464.1.Bhlhe40	4.59355	0.845187	636	646	-	GGCAGGTGCTG
MA0161.2	MA0161.2.NFIC	7.68396	0.845187	16	26	+	AGCGTGGCACG
MA0164.1	MA0164.1.Nr2e3	7.33004	0.845144	15	21	-	CACGCTT
MA0164.1	MA0164.1.Nr2e3	7.33004	0.845144	58	64	-	CAAGCCT
MA0137.4	MA0137.4.STAT1	4.95406	0.845001	199	207	+	GTCCTGGAA
MA0442.2	MA0442.2.SOX10	7.04714	0.84491	436	446	-	AAAAAAAAGGA
MA0471.1	MA0471.1.E2F6	5.68284	0.844865	1820	1830	+	GCGCGGCAGCC
MA0132.2	MA0132.2.PDX1	4.01741	0.844865	389	396	+	GCTATTAC
MA0162.4	MA0162.4.EGR1	10.5846	0.844843	1814	1827	-	TGCCGCGCCCGCCC
MA0476.1	MA0476.1.FOS	4.18848	0.844801	1352	1362	+	TGTCATTCATC
MA0131.3	MA0131.3.HINFP	6.5449	0.844784	1852	1859	-	TCGTCCCC
MA0469.1	MA0469.1.E2F3	8.26663	0.844782	1710	1724	-	CCCCCGCCAGCGGCG
MA0465.1	MA0465.1.CDX2	6.11117	0.844772	345	355	+	AACCCAAAAAA
MA0162.2	MA0162.2.EGR1	6.02461	0.844699	1088	1101	-	ACACCGGCCCCTCC
MA0488.1	MA0488.1.JUN	5.23151	0.844697	1405	1417	-	CAGATGACGCTAT
MA0136.4	MA0136.4.Elf5	7.04685	0.844692	791	798	+	TAGGAAGC
MA0153.2	MA0153.2.HNF1B	8.99244	0.844678	1219	1231	-	GGTAATAAGTTAC
MA0484.1	MA0484.1.HNF4G	7.40151	0.844645	489	503	-	AGAAGAGAGAGGTCA
MA0470.1	MA0470.1.E2F4	6.29265	0.844461	471	481	-	TGACGGGAGGA
MA0146.3	MA0146.3.Zfx	7.22401	0.844437	1506	1515	-	GGCGCGGCGT
MA0131.2	MA0131.2.HINFP	8.68878	0.844339	1696	1707	-	CCGCGGCCGCGC
MA0481.3	MA0481.3.FOXP1	7.5397	0.844323	1036	1046	+	AAGTAAACGCT
MA0155.1	MA0155.1.INSM1	9.54213	0.844196	1888	1899	+	GGGGAGGGGGCG
MA0499.1	MA0499.1.Myod1	4.19863	0.844186	1343	1355	-	GACAACTGTCACA
MA0476.1	MA0476.1.FOS	4.14011	0.844156	2023	2033	+	GGTGACTCCCC
MA0471.1	MA0471.1.E2F6	5.63463	0.844154	1831	1841	-	GCGCCGGAGGG
MA0464.2	MA0464.2.BHLHE40	5.79333	0.844143	1658	1667	+	CACGCGTGCC
MA0467.3	MA0467.3.Crx	5.20189	0.844117	212	217	+	GGACTA
MA0482.1	MA0482.1.Gata4	5.02971	0.844103	93	103	+	CGCTATCTCGG
MA0471.3	MA0471.3.E2F6	7.11219	0.844063	1788	1795	+	GCCGGGAG
MA0465.1	MA0465.1.CDX2	6.061	0.844018	536	546	-	CAACAATTAAA
MA0461.1	MA0461.1.Atoh1	3.76084	0.843929	1212	1219	-	CAGTAGGT
MA0467.3	MA0467.3.Crx	5.19303	0.843903	142	147	-	TGATTA
MA0471.1	MA0471.1.E2F6	5.61615	0.843881	995	1005	+	AGGAGGGCAAC
MA0145.2	MA0145.2.Tfcp2l1	7.74269	0.843876	1100	1113	-	CCAGTCACCACCAC
MA0464.3	MA0464.3.BHLHE40	4.85041	0.84384	272	279	+	TCACTTGC
MA0145.1	MA0145.1.Tfcp2l1	7.71482	0.843821	1100	1113	-	CCAGTCACCACCAC
MA0474.4	MA0474.4.Erg	8.81059	0.8438	559	568	-	AAAGGAAGCA
MA0162.2	MA0162.2.EGR1	5.93991	0.843792	1624	1637	+	TGCGCTCCCCCTCC
MA0493.3	MA0493.3.KLF1	5.8055	0.843681	1079	1086	-	GGGAGAGG
MA0493.3	MA0493.3.KLF1	5.8055	0.843681	1146	1153	+	GGGAGAGG
MA0478.2	MA0478.2.FOSL2	4.65768	0.843614	651	660	-	AGTGGGTAAG
MA0157.4	MA0157.4.Foxo3	6.69053	0.84344	332	338	+	AAAAACA
MA0132.2	MA0132.2.PDX1	3.94611	0.843439	798	805	-	GTCCTTAG
MA0259.1	MA0259.1.ARNT::HIF1A	5.94963	0.843397	15	22	+	AAGCGTGG
MA0466.1	MA0466.1.CEBPB	2.22119	0.843222	1390	1400	+	CATTTCACCGT
MA0474.3	MA0474.3.Erg	9.60142	0.843111	462	475	-	GAGGAGGAAGAGGA
MA0130.1	MA0130.1.ZNF354C	5.33082	0.843091	1655	1660	+	AGCCAC
MA0464.3	MA0464.3.BHLHE40	4.80143	0.842977	821	828	-	GCAGGTGA
MA0474.4	MA0474.4.Erg	8.765	0.842942	464	473	-	GGAGGAAGAG
MA0474.3	MA0474.3.Erg	9.58373	0.842797	557	570	-	AAAAAGGAAGCAAA
MA0151.1	MA0151.1.Arid3a	5.80897	0.842572	382	387	+	ATTAAC
MA0498.2	MA0498.2.MEIS1	2.91796	0.842539	786	792	-	TAGACTG
MA0154.2	MA0154.2.EBF1	3.05409	0.842514	316	326	-	TTCACTTAGGA
MA0151.1	MA0151.1.Arid3a	5.80329	0.842351	1033	1038	+	ATCAAG
MA0124.2	MA0124.2.Nkx3-1	6.45536	0.84217	221	229	+	AATACTTAC
MA0157.1	MA0157.1.FOXO3	7.44301	0.842151	457	464	-	GGAAAACT
MA0471.2	MA0471.2.E2F6	8.67634	0.842141	1519	1531	+	CCGAGCGGGAGCC
MA0162.4	MA0162.4.EGR1	10.4263	0.842075	1602	1615	-	GCCCGCCCGCCCGG
MA0476.1	MA0476.1.FOS	3.98094	0.842033	1316	1326	+	TCTGCTTCATC
MA0481.4	MA0481.4.FOXP1	6.39264	0.841923	1038	1044	+	GTAAACG
MA0125.1	MA0125.1.Nobox	6.5679	0.84186	1224	1231	+	TTATTACC
MA0135.1	MA0135.1.Lhx3	10.3474	0.841771	1376	1388	+	TAATTTAATAGTT
MA0162.5	MA0162.5.EGR1	8.51224	0.841607	1814	1823	-	GCGCCCGCCC
MA0461.1	MA0461.1.Atoh1	3.60382	0.841543	1312	1319	-	CAGAAAGC
MA0474.3	MA0474.3.Erg	9.50942	0.841478	392	405	-	AGACAGGCAGTAAT
MA0490.1	MA0490.1.JUNB	3.97148	0.841231	1652	1662	-	GCGTGGCTCAG
MA0162.5	MA0162.5.EGR1	8.48884	0.84115	1810	1819	-	CCGCCCTCCC
MA0500.1	MA0500.1.Myog	3.51737	0.841149	1152	1162	-	CACAGCAGCCC
MA0506.1	MA0506.1.NRF1	5.19494	0.841144	1127	1137	+	CAGCCCGTGCA
MA0499.1	MA0499.1.Myod1	3.9613	0.841135	1346	1358	+	GACAGTTGTCATT
MA0468.1	MA0468.1.DUX4	3.24407	0.841011	1272	1282	+	TTATGCAATCT
MA0259.1	MA0259.1.ARNT::HIF1A	5.86366	0.840833	988	995	+	CAGCGTGA
MA0480.1	MA0480.1.Foxo1	6.48814	0.840781	547	557	+	TTTTGTTTGCT
MA0259.2	MA0259.2.ARNT::HIF1A	4.93666	0.840726	1131	1135	+	CCGTG
MA0259.2	MA0259.2.ARNT::HIF1A	4.93666	0.840726	1397	1401	+	CCGTG
MA0259.2	MA0259.2.ARNT::HIF1A	4.93666	0.840726	1740	1744	+	CCGTG
MA0464.3	MA0464.3.BHLHE40	4.66963	0.840655	1659	1666	+	ACGCGTGC
MA0506.1	MA0506.1.NRF1	5.15042	0.840594	2078	2088	-	GAGGCCGCCCG
MA0154.2	MA0154.2.EBF1	2.86636	0.840379	1639	1649	-	CTTCCCTGGGC
MA0493.2	MA0493.2.KLF1	5.75675	0.840358	1809	1817	+	GGGGAGGGC
MA0161.1	MA0161.1.NFIC	4.92868	0.840278	1731	1736	+	ATGGCT
MA0125.1	MA0125.1.Nobox	6.51873	0.840239	123	130	+	TAAATACT
MA0162.2	MA0162.2.EGR1	5.60761	0.840233	850	863	+	ACACCGCTCACAGC
MA0464.2	MA0464.2.BHLHE40	5.55486	0.840181	1128	1137	-	TGCACGGGCT
MA0468.1	MA0468.1.DUX4	3.1653	0.840154	1543	1553	+	GAAATGCATCT
MA0493.3	MA0493.3.KLF1	5.6188	0.840153	1096	1103	+	CGGTGTGG
MA0474.1	MA0474.1.Erg	5.32402	0.84014	449	459	-	ACTGGAAGGAG
MA0464.3	MA0464.3.BHLHE40	4.63954	0.840125	638	645	-	GCAGGTGC
MA0442.3	MA0442.3.SOX10	5.21016	0.840085	72	77	-	ACAAGG
MA0442.3	MA0442.3.SOX10	5.21016	0.840085	181	186	+	ACAAGG
MA0442.3	MA0442.3.SOX10	5.21016	0.840085	2072	2077	+	ACAAGG
MA0158.1	MA0158.1.HOXA5	5.30879	0.839848	1221	1228	+	AACTTATT
MA0136.1	MA0136.1.ELF5	6.68899	0.839825	1427	1435	-	TCTTTCCGG
MA0158.1	MA0158.1.HOXA5	5.30804	0.839821	139	146	+	AACTAATC
MA0476.1	MA0476.1.FOS	3.81196	0.839779	2023	2033	-	GGGGAGTCACC
MA0147.4	MA0147.4.MYC	7.09073	0.839736	1657	1664	+	CCACGCGT
MA0122.1	MA0122.1.Nkx3-2	6.45577	0.839727	1034	1042	+	TCAAGTAAA
MA0137.4	MA0137.4.STAT1	4.58605	0.839624	226	234	+	TTACATGAA
MA0137.4	MA0137.4.STAT1	4.58347	0.839587	226	234	-	TTCATGTAA
MA0162.2	MA0162.2.EGR1	5.54584	0.839571	1968	1981	-	GCCTCGCCCCGTCC
MA0146.2	MA0146.2.Zfx	8.42434	0.839512	1905	1918	+	AGGGGCGAGGCCGG
MA0146.1	MA0146.1.Zfx	8.41771	0.839475	1905	1918	+	AGGGGCGAGGCCGG
MA0259.1	MA0259.1.ARNT::HIF1A	5.81648	0.839425	1689	1696	-	CTTCGTGC
MA0479.2	MA0479.2.FOXH1	4.05135	0.839379	143	150	+	AATCAATA
MA0479.2	MA0479.2.FOXH1	4.05135	0.839379	542	549	-	AAACAACA
MA0480.1	MA0480.1.Foxo1	6.39535	0.839365	204	214	-	TCCTGCTTTCC
MA0480.1	MA0480.1.Foxo1	6.39535	0.839365	454	464	+	TCCAGTTTTCC
MA0162.2	MA0162.2.EGR1	5.51805	0.839274	1147	1160	-	CAGCAGCCCTCTCC
MA0501.2	MA0501.2.MAF::NFE2	8.69291	0.839237	1329	1339	-	GTGACTCGACA
MA0481.4	MA0481.4.FOXP1	6.28329	0.839218	550	556	-	GCAAACA
MA0464.1	MA0464.1.Bhlhe40	4.15072	0.839212	21	31	+	GGCACGAGCAA
MA0137.2	MA0137.2.STAT1	9.75365	0.839099	196	210	-	GCTTTCCAGGACAAC
MA0162.4	MA0162.4.EGR1	10.2549	0.839077	1812	1825	-	CCGCGCCCGCCCTC
MA0145.1	MA0145.1.Tfcp2l1	7.38814	0.839064	967	980	+	CTGGGCTCAGCCGG
MA0471.2	MA0471.2.E2F6	8.50841	0.839044	2073	2085	+	CAAGGCGGGCGGC
MA0152.1	MA0152.1.NFATC2	6.9943	0.838994	294	300	+	TTTTTCA
MA0152.1	MA0152.1.NFATC2	6.9943	0.838994	323	329	-	TTTTTCA
MA0152.1	MA0152.1.NFATC2	6.9943	0.838994	442	448	+	TTTTTCA
MA0117.1	MA0117.1.Mafb	5.77946	0.838903	1529	1536	+	GCCTACGG
MA0442.1	MA0442.1.SOX10	5.28076	0.838889	850	855	-	CGGTGT
MA0442.1	MA0442.1.SOX10	5.28076	0.838889	1096	1101	+	CGGTGT
MA0442.3	MA0442.3.SOX10	5.1598	0.838826	310	315	-	ACTAAG
MA0158.2	MA0158.2.HOXA5	3.68751	0.838725	478	485	+	GTCATTTC
MA0505.1	MA0505.1.Nr5a2	10.028	0.838597	67	81	-	GAGCACAAGGGCACA
MA0464.3	MA0464.3.BHLHE40	4.54835	0.838519	1659	1666	-	GCACGCGT
MA0157.3	MA0157.3.Foxo3	7.58576	0.838318	1050	1061	-	CGCTAAACAGAT
MA0140.3	MA0140.3.GATA1::TAL1	8.31815	0.838244	1277	1293	+	CAATCTTTATAAATCAG
MA0497.1	MA0497.1.MEF2C	7.8356	0.838234	1463	1477	+	ATACTGTAAATAATA
MA0495.2	MA0495.2.MAFF	16.1825	0.838168	1236	1256	-	AACTTCATGACTCAGCATATC
MA0146.3	MA0146.3.Zfx	6.90702	0.838111	1717	1726	+	GGCGGGGGCT
MA0499.1	MA0499.1.Myod1	3.72464	0.838093	634	646	-	GGCAGGTGCTGTG
MA0122.4	MA0122.4.Nkx3-2	7.2821	0.83807	220	229	+	AAATACTTAC
MA0158.2	MA0158.2.HOXA5	3.64864	0.838002	373	380	-	GCAGTTAC
MA0158.2	MA0158.2.HOXA5	3.64864	0.838002	389	396	+	GCTATTAC
MA0442.3	MA0442.3.SOX10	5.12517	0.837961	1313	1318	-	AGAAAG
MA0148.2	MA0148.2.FOXA1	6.923	0.837956	545	555	+	TGTTTTGTTTG
MA0499.1	MA0499.1.Myod1	3.71373	0.837953	1677	1689	-	CCCCGCTGCCCGC
MA0462.1	MA0462.1.BATF::JUN	3.99903	0.837929	1318	1328	-	GAGATGAAGCA
MA0117.1	MA0117.1.Mafb	5.75593	0.837884	1140	1147	+	GCTGGCGG
MA0117.1	MA0117.1.Mafb	5.75593	0.837884	1714	1721	+	GCTGGCGG
MA0117.1	MA0117.1.Mafb	5.75593	0.837884	1862	1869	+	GCTGGCGG
MA0117.1	MA0117.1.Mafb	5.75593	0.837884	1869	1876	+	GCTGGCGG
MA0137.3	MA0137.3.STAT1	5.66385	0.837808	787	797	+	AGTCTAGGAAG
MA0499.2	MA0499.2.MYOD1	8.0452	0.837778	1344	1356	-	TGACAACTGTCAC
MA0476.1	MA0476.1.FOS	3.66083	0.837763	1651	1661	+	GCTGAGCCACG
MA0144.2	MA0144.2.STAT3	3.30828	0.837633	787	797	+	AGTCTAGGAAG
MA0152.3	MA0152.3.Nfatc2	7.57761	0.837619	904	911	+	CAGGGAAA
MA0162.2	MA0162.2.EGR1	5.35942	0.837575	1809	1822	-	CGCCCGCCCTCCCC
MA0122.3	MA0122.3.Nkx3-2	8.15306	0.837563	536	548	-	AACAACAATTAAA
MA0499.1	MA0499.1.Myod1	3.67643	0.837473	1150	1162	-	CACAGCAGCCCTC
MA0145.2	MA0145.2.Tfcp2l1	7.302	0.837462	967	980	+	CTGGGCTCAGCCGG
MA0122.1	MA0122.1.Nkx3-2	6.39419	0.837429	517	525	-	CGAAGTGTG
MA0474.3	MA0474.3.Erg	9.27585	0.837332	1448	1461	+	ACAGAGGAAATATT
MA0468.1	MA0468.1.DUX4	2.89905	0.837256	286	296	-	AAAATGACTCA
MA0144.2	MA0144.2.STAT3	3.27323	0.837208	1189	1199	-	CTGCTGGAAGA
MA0143.5	MA0143.5.SOX2	5.74128	0.837197	214	220	+	ACTATGA
MA0161.2	MA0161.2.NFIC	7.34211	0.837177	2084	2094	+	GCCTCGGCAAG
MA0148.1	MA0148.1.FOXA1	6.96212	0.837145	545	555	+	TGTTTTGTTTG
MA0124.2	MA0124.2.Nkx3-1	6.19193	0.837123	537	545	-	AACAATTAA
MA0461.1	MA0461.1.Atoh1	3.31123	0.837097	924	931	-	CTGCAGGC
MA0461.1	MA0461.1.Atoh1	3.31123	0.837097	1153	1160	-	CAGCAGCC
MA0461.1	MA0461.1.Atoh1	3.31123	0.837097	1876	1883	-	CCGCAGGC
MA0461.1	MA0461.1.Atoh1	3.31123	0.837097	2040	2047	+	CAGCAAGC
MA0466.2	MA0466.2.CEBPB	3.85654	0.837066	1271	1280	-	ATTGCATAAA
MA0147.1	MA0147.1.Myc	7.5731	0.836991	1670	1679	-	CGCGCGCGGT
MA0442.2	MA0442.2.SOX10	6.67638	0.836955	545	555	-	CAAACAAAACA
MA0161.1	MA0161.1.NFIC	4.82578	0.836831	54	59	+	CTGGAG
MA0132.3	MA0132.3.PDX1	2.97225	0.836824	319	324	-	CACTTA
MA0160.2	MA0160.2.NR4A2	7.53513	0.836729	489	498	-	AGAGAGGTCA
MA0117.2	MA0117.2.Mafb	7.69973	0.836663	1646	1657	+	GAAGCGCTGAGC
MA0465.1	MA0465.1.CDX2	5.56956	0.836628	1197	1207	+	CAGAAATAAAT
MA0152.3	MA0152.3.Nfatc2	7.53571	0.836624	460	467	-	AGAGGAAA
MA0152.3	MA0152.3.Nfatc2	7.53571	0.836624	1450	1457	+	AGAGGAAA
MA0473.2	MA0473.2.ELF1	8.13229	0.836608	677	688	+	AACCCGGAGATT
MA0504.2	MA0504.2.NR2C2	9.0062	0.836538	1162	1175	+	GAGGGGAGGGGGAA
MA0466.2	MA0466.2.CEBPB	3.80974	0.836432	266	275	+	GTTGCATCAC
MA0506.1	MA0506.1.NRF1	4.80333	0.836307	1695	1705	-	GCGGCCGCGCT
MA0141.2	MA0141.2.Esrrb	7.20795	0.836299	1178	1189	-	AAGCCAAGGAGA
MA0117.1	MA0117.1.Mafb	5.71884	0.836278	2084	2091	-	GCCGAGGC
MA0485.1	MA0485.1.Hoxc9	8.53557	0.836245	1464	1476	+	TACTGTAAATAAT
MA0158.2	MA0158.2.HOXA5	3.55401	0.836243	122	129	+	CTAAATAC
MA0158.2	MA0158.2.HOXA5	3.55401	0.836243	1223	1230	+	CTTATTAC
MA0122.1	MA0122.1.Nkx3-2	6.36138	0.836205	445	453	-	AGGAGTGAA
MA0471.2	MA0471.2.E2F6	8.35123	0.836146	1785	1797	+	CGGGCCGGGAGCG
MA0489.2	MA0489.2.Jun	7.29516	0.836145	2023	2034	+	GGTGACTCCCCG
MA0492.1	MA0492.1.JUND	3.74123	0.836139	487	501	-	AAGAGAGAGGTCAGC
MA0162.2	MA0162.2.EGR1	5.2222	0.836105	805	818	+	CGCCCGCCCGCATC
MA0474.1	MA0474.1.Erg	5.02165	0.836018	1317	1327	-	AGATGAAGCAG
MA0500.1	MA0500.1.Myog	3.12992	0.835958	1346	1356	+	GACAGTTGTCA
MA0442.3	MA0442.3.SOX10	5.04258	0.835897	336	341	+	ACAAAA
MA0442.3	MA0442.3.SOX10	5.04258	0.835897	341	346	+	ACAAAA
MA0442.3	MA0442.3.SOX10	5.04258	0.835897	547	552	-	ACAAAA
MA0500.2	MA0500.2.MYOG	6.77216	0.835866	929	940	-	CCGCAGCTCCTG
MA0505.3	MA0505.3.Nr5A2	7.63863	0.835699	69	77	+	TGCCCTTGT
MA0148.3	MA0148.3.FOXA1	3.97166	0.835622	118	132	-	CCAGTATTTAGTTTT
MA0144.3	MA0144.3.STAT3	2.57951	0.835617	295	303	-	AGCTGAAAA
MA0141.1	MA0141.1.Esrrb	7.23128	0.835612	1178	1189	-	AAGCCAAGGAGA
MA0493.2	MA0493.2.KLF1	5.48783	0.835535	806	814	-	CGGGCGGGC
MA0493.2	MA0493.2.KLF1	5.48783	0.835535	1603	1611	+	CGGGCGGGC
MA0493.2	MA0493.2.KLF1	5.48783	0.835535	1607	1615	+	CGGGCGGGC
MA0493.2	MA0493.2.KLF1	5.48783	0.835535	1715	1723	+	CTGGCGGGG
MA0493.2	MA0493.2.KLF1	5.48783	0.835535	1759	1767	+	CGCGCGGGG
MA0493.2	MA0493.2.KLF1	5.48783	0.835535	1785	1793	+	CGGGCCGGG
MA0493.2	MA0493.2.KLF1	5.48783	0.835535	1804	1812	+	CGGACGGGG
MA0493.2	MA0493.2.KLF1	5.48783	0.835535	1841	1849	-	CGGGCCGGG
MA0493.2	MA0493.2.KLF1	5.48783	0.835535	2030	2038	-	CGGCCGGGG
MA0493.2	MA0493.2.KLF1	5.48783	0.835535	2061	2069	+	CGGGCCGGG
MA0144.3	MA0144.3.STAT3	2.56853	0.835475	255	263	+	TTGTGAGAA
MA0493.2	MA0493.2.KLF1	5.48293	0.835448	1159	1167	+	TGTGAGGGG
MA0471.3	MA0471.3.E2F6	6.69662	0.835445	903	910	+	GCAGGGAA
MA0482.1	MA0482.1.Gata4	4.42403	0.835395	1320	1330	+	CTTCATCTCTG
MA0498.2	MA0498.2.MEIS1	2.57662	0.83531	1028	1034	-	ATGGCAC
MA0164.2	MA0164.2.Nr2e3	6.46537	0.835289	1267	1272	+	AATCTT
MA0164.2	MA0164.2.Nr2e3	6.46537	0.835289	1278	1283	+	AATCTT
MA0164.2	MA0164.2.Nr2e3	6.46537	0.835289	1432	1437	-	AATCTT
MA0122.2	MA0122.2.NKX3-2	6.07499	0.835267	655	663	+	CCCACTCAC
MA0500.2	MA0500.2.MYOG	6.73983	0.835239	929	940	+	CAGGAGCTGCGG
MA0156.2	MA0156.2.FEV	5.77644	0.835238	1532	1541	+	TACGGAAAAG
MA0161.3	MA0161.3.NFIC	6.43575	0.835207	1070	1076	-	CTTTGCA
MA0146.2	MA0146.2.Zfx	8.16137	0.834935	1486	1499	+	GCCGCTTGGGGCTG
MA0471.1	MA0471.1.E2F6	5.00919	0.834926	1889	1899	+	GGGAGGGGGCG
MA0125.2	MA0125.2.Nobox	5.47643	0.834767	123	128	+	TAAATA
MA0125.2	MA0125.2.Nobox	5.47643	0.834767	1469	1474	+	TAAATA
MA0162.2	MA0162.2.EGR1	5.09596	0.834754	1899	1912	-	TCGCCCCTCCCGCC
MA0146.1	MA0146.1.Zfx	8.14289	0.834689	1486	1499	+	GCCGCTTGGGGCTG
MA0130.1	MA0130.1.ZNF354C	5.13818	0.834659	1005	1010	+	CGCCAC
MA0130.1	MA0130.1.ZNF354C	5.13818	0.834659	1947	1952	-	CGCCAC
MA0461.3	MA0461.3.Atoh1	5.54031	0.834572	279	286	-	ACAAGATG
MA0472.1	MA0472.1.Egr2	7.89448	0.834512	649	663	+	GGCTTACCCACTCAC
MA0467.3	MA0467.3.Crx	4.8032	0.834512	1301	1306	-	AGATTA
MA0473.4	MA0473.4.ELF1	7.98083	0.83449	394	402	-	CAGGCAGTA
MA0162.2	MA0162.2.EGR1	5.06301	0.834401	1627	1640	+	GCTCCCCCTCCGGC
MA0500.1	MA0500.1.Myog	3.0049	0.834283	1710	1720	+	CGCCGCTGGCG
MA0500.3	MA0500.3.MYOG	5.62519	0.834273	714	721	+	ACAGCTTC
MA0147.2	MA0147.2.Myc	4.04913	0.83425	422	431	+	CCACGTTTCT
MA0489.3	MA0489.3.Jun	6.89156	0.834182	2025	2032	+	TGACTCCC
MA0473.1	MA0473.1.ELF1	6.12671	0.834151	394	406	-	AAGACAGGCAGTA
MA0471.1	MA0471.1.E2F6	4.94633	0.833999	1626	1636	-	GAGGGGGAGCG
MA0498.3	MA0498.3.MEIS1	1.91632	0.833994	787	791	-	AGACT
MA0160.3	MA0160.3.NR4A2	6.50429	0.833994	104	111	-	GAATGCCA
MA0482.2	MA0482.2.GATA4	8.11517	0.833988	794	805	-	GTCCTTAGCTTC
MA0122.2	MA0122.2.NKX3-2	6.01385	0.833987	383	391	-	AGCAGTTAA
MA0500.3	MA0500.3.MYOG	5.60813	0.833921	714	721	-	GAAGCTGT
MA0122.2	MA0122.2.NKX3-2	6.00985	0.833903	517	525	+	CACACTTCG
MA0442.2	MA0442.2.SOX10	6.5271	0.833753	308	318	-	GGAACTAAGCG
MA0160.2	MA0160.2.NR4A2	7.39885	0.833748	104	113	-	GTGAATGCCA
MA0462.1	MA0462.1.BATF::JUN	3.65967	0.833614	282	292	+	CTTGTGAGTCA
MA0158.2	MA0158.2.HOXA5	3.403	0.833436	478	485	-	GAAATGAC
MA0259.1	MA0259.1.ARNT::HIF1A	5.61525	0.833422	638	645	-	GCAGGTGC
MA0132.3	MA0132.3.PDX1	2.81143	0.833401	799	804	-	TCCTTA
MA0471.1	MA0471.1.E2F6	4.89902	0.833301	458	468	-	AAGAGGAAAAC
MA0471.1	MA0471.1.E2F6	4.89785	0.833284	803	813	-	GGGCGGGCGTC
MA0493.1	MA0493.1.Klf1	7.19684	0.833276	1005	1015	+	CGCCACGCTCA
MA0469.1	MA0469.1.E2F3	7.40612	0.833176	1628	1642	+	CTCCCCCTCCGGCCC
MA0493.3	MA0493.3.KLF1	5.24677	0.833125	1087	1094	+	CGGAGGGG
MA0493.3	MA0493.3.KLF1	5.24677	0.833125	1160	1167	+	GTGAGGGG
MA0493.3	MA0493.3.KLF1	5.24677	0.833125	1631	1638	-	CGGAGGGG
MA0493.3	MA0493.3.KLF1	5.24677	0.833125	1810	1817	+	GGGAGGGC
MA0493.3	MA0493.3.KLF1	5.24677	0.833125	1830	1837	-	CGGAGGGG
MA0493.3	MA0493.3.KLF1	5.24677	0.833125	1952	1959	+	GGGACGGG
MA0493.3	MA0493.3.KLF1	5.24677	0.833125	1967	1974	+	GGGACGGG
MA0481.1	MA0481.1.FOXP1	9.87753	0.833093	529	543	-	CAATTAAAAAAAAAA
MA0137.3	MA0137.3.STAT1	5.31825	0.833086	225	235	+	CTTACATGAAA
MA0125.1	MA0125.1.Nobox	6.30106	0.83306	1381	1388	+	TAATAGTT
MA0498.1	MA0498.1.Meis1	7.92086	0.833054	1338	1352	-	AACTGTCACAGGAGT
MA0462.1	MA0462.1.BATF::JUN	3.6152	0.833049	446	456	-	GGAAGGAGTGA
MA0442.2	MA0442.2.SOX10	6.49357	0.833033	554	564	-	GAAGCAAAGCA
MA0471.1	MA0471.1.E2F6	4.88013	0.833022	587	597	-	GAGATGGAAGG
MA0259.1	MA0259.1.ARNT::HIF1A	5.60164	0.833016	22	29	+	GCACGAGC
MA0259.1	MA0259.1.ARNT::HIF1A	5.60164	0.833016	638	645	+	GCACCTGC
MA0259.1	MA0259.1.ARNT::HIF1A	5.60164	0.833016	1129	1136	-	GCACGGGC
MA0160.1	MA0160.1.NR4A2	6.88484	0.832967	103	110	-	AATGCCAC
MA0158.1	MA0158.1.HOXA5	5.1134	0.832967	1205	1212	-	TAGAAATT
MA0164.2	MA0164.2.Nr2e3	6.40448	0.832942	15	20	+	AAGCGT
MA0164.2	MA0164.2.Nr2e3	6.40448	0.832942	15	20	-	ACGCTT
MA0164.2	MA0164.2.Nr2e3	6.40448	0.832942	58	63	-	AAGCCT
MA0164.2	MA0164.2.Nr2e3	6.40448	0.832942	58	63	+	AGGCTT
MA0164.2	MA0164.2.Nr2e3	6.40448	0.832942	715	720	+	CAGCTT
MA0164.2	MA0164.2.Nr2e3	6.40448	0.832942	715	720	-	AAGCTG
MA0164.2	MA0164.2.Nr2e3	6.40448	0.832942	795	800	-	TAGCTT
MA0164.2	MA0164.2.Nr2e3	6.40448	0.832942	795	800	+	AAGCTA
MA0164.2	MA0164.2.Nr2e3	6.40448	0.832942	1174	1179	-	GAGCTT
MA0164.2	MA0164.2.Nr2e3	6.40448	0.832942	1174	1179	+	AAGCTC
MA0164.2	MA0164.2.Nr2e3	6.40448	0.832942	1267	1272	-	AAGATT
MA0164.2	MA0164.2.Nr2e3	6.40448	0.832942	1278	1283	-	AAGATT
MA0164.2	MA0164.2.Nr2e3	6.40448	0.832942	1432	1437	+	AAGATT
MA0164.2	MA0164.2.Nr2e3	6.40448	0.832942	1999	2004	+	AAGCCT
MA0164.2	MA0164.2.Nr2e3	6.40448	0.832942	1999	2004	-	AGGCTT
MA0471.3	MA0471.3.E2F6	6.57401	0.832903	1634	1641	-	GGCCGGAG
MA0145.1	MA0145.1.Tfcp2l1	6.95932	0.832819	377	390	-	GCAGTTAATAGCAG
MA0468.1	MA0468.1.DUX4	2.48523	0.832751	723	733	+	GAACCCGATCA
MA0481.1	MA0481.1.FOXP1	9.8552	0.832727	438	452	-	GGAGTGAAAAAAAAG
MA0145.2	MA0145.2.Tfcp2l1	6.96955	0.832624	377	390	-	GCAGTTAATAGCAG
MA0500.1	MA0500.1.Myog	2.87904	0.832597	1345	1355	-	GACAACTGTCA
MA0481.3	MA0481.3.FOXP1	7.01247	0.832596	1051	1061	-	CGCTAAACAGA
MA0465.2	MA0465.2.CDX2	8.27139	0.832594	535	546	-	CAACAATTAAAA
MA0442.2	MA0442.2.SOX10	6.47215	0.832574	178	188	+	ATAACAAGGAT
MA0136.2	MA0136.2.ELF5	6.36568	0.832521	450	460	-	AACTGGAAGGA
MA0479.2	MA0479.2.FOXH1	3.59004	0.832488	353	360	+	AAACCACT
MA0124.3	MA0124.3.Nkx3-1	4.69355	0.832387	415	421	+	CCACATA
MA0150.1	MA0150.1.NFE2L2	9.27905	0.832339	1650	1660	-	GTGGCTCAGCG
MA0147.1	MA0147.1.Myc	7.35265	0.832242	1757	1766	-	CCCGCGCGGC
MA0484.3	MA0484.3.HNF4G	8.26179	0.832205	211	219	-	CATAGTCCT
MA0132.2	MA0132.2.PDX1	3.37603	0.832035	122	129	-	GTATTTAG
MA0132.2	MA0132.2.PDX1	3.37603	0.832035	1223	1230	-	GTAATAAG
MA0471.1	MA0471.1.E2F6	4.81071	0.831998	902	912	+	TGCAGGGAAAC
MA0152.3	MA0152.3.Nfatc2	7.33974	0.831967	1532	1539	+	TACGGAAA
MA0158.2	MA0158.2.HOXA5	3.3229	0.831947	798	805	-	GTCCTTAG
MA0137.2	MA0137.2.STAT1	9.31027	0.831942	196	210	+	GTTGTCCTGGAAAGC
MA0470.1	MA0470.1.E2F4	5.49931	0.831898	2075	2085	+	AGGCGGGCGGC
MA0465.3	MA0465.3.CDX2	6.92329	0.83188	537	544	-	ACAATTAA
MA0497.2	MA0497.2.MEF2C	6.54577	0.831873	1466	1476	+	CTGTAAATAAT
MA0493.1	MA0493.1.Klf1	7.11188	0.83184	63	73	-	GGGCACAGCCA
MA0491.1	MA0491.1.JUND	1.77253	0.831814	1651	1661	+	GCTGAGCCACG
MA0501.2	MA0501.2.MAF::NFE2	8.17538	0.831789	1650	1660	-	GTGGCTCAGCG
MA0480.3	MA0480.3.Foxo1	6.4896	0.831693	1038	1044	+	GTAAACG
MA0467.3	MA0467.3.Crx	4.68573	0.831682	649	654	+	GGCTTA
MA0492.2	MA0492.2.JUND	2.31141	0.831578	488	498	-	AGAGAGGTCAG
MA0508.1	MA0508.1.PRDM1	9.45148	0.831566	1536	1550	+	GAAAAGAGAAATGCA
MA0147.1	MA0147.1.Myc	7.31871	0.831511	1658	1667	-	GGCACGCGTG
MA0137.3	MA0137.3.STAT1	5.1998	0.831467	225	235	-	TTTCATGTAAG
MA0137.3	MA0137.3.STAT1	5.19965	0.831465	1259	1269	+	GTTATAGAAAT
MA0117.1	MA0117.1.Mafb	5.60697	0.831433	1154	1161	+	GCTGCTGT
MA0475.2	MA0475.2.FLI1	4.19696	0.831352	744	753	+	ACAGGATAGC
MA0464.1	MA0464.1.Bhlhe40	3.56818	0.831352	617	627	-	CTCAGATGCAA
MA0471.2	MA0471.2.E2F6	8.08954	0.83132	1714	1726	+	GCTGGCGGGGGCT
MA0125.1	MA0125.1.Nobox	6.24742	0.831291	140	147	-	TGATTAGT
MA0117.1	MA0117.1.Mafb	5.60307	0.831264	711	718	-	GCTGTTGG
MA0117.1	MA0117.1.Mafb	5.60307	0.831264	1319	1326	-	GATGAAGC
MA0162.2	MA0162.2.EGR1	4.77003	0.831263	653	666	+	TACCCACTCACAGA
MA0158.2	MA0158.2.HOXA5	3.28403	0.831224	366	373	+	GCAGTTAG
MA0490.1	MA0490.1.JUNB	3.19447	0.831183	1331	1341	-	GAGTGACTCGA
MA0506.1	MA0506.1.NRF1	4.38158	0.831099	1571	1581	-	GAAGCCGCGCG
MA0499.1	MA0499.1.Myod1	3.17465	0.831023	1862	1874	-	GCCAGCCGCCAGC
MA0465.1	MA0465.1.CDX2	5.19	0.830921	111	121	+	CACCCAGAAAA
MA0508.2	MA0508.2.PRDM1	6.51722	0.830883	272	281	+	TCACTTGCAT
MA0161.1	MA0161.1.NFIC	4.64621	0.830817	2013	2018	-	ATGGCG
MA0162.2	MA0162.2.EGR1	4.72712	0.830804	1674	1687	-	CCGCTGCCCGCGCG
MA0472.1	MA0472.1.Egr2	7.60052	0.830495	1814	1828	-	CTGCCGCGCCCGCCC
MA0144.3	MA0144.3.STAT3	2.17205	0.830339	765	773	+	TTCAGGGAC
MA0125.2	MA0125.2.Nobox	5.35952	0.83029	538	543	-	CAATTA
MA0148.2	MA0148.2.FOXA1	6.47597	0.830288	403	413	+	TCTTTGCCCAT
MA0137.4	MA0137.4.STAT1	3.9444	0.830249	765	773	+	TTCAGGGAC
MA0499.1	MA0499.1.Myod1	3.11268	0.830226	930	942	+	AGGAGCTGCGGTC
MA0500.1	MA0500.1.Myog	2.70043	0.830204	1153	1163	+	GGCTGCTGTGA
MA0506.1	MA0506.1.NRF1	4.30739	0.830183	1813	1823	-	GCGCCCGCCCT
MA0150.1	MA0150.1.NFE2L2	9.19221	0.830181	1329	1339	-	GTGACTCGACA
MA0114.5	MA0114.5.HNF4A	8.35372	0.830159	211	219	-	CATAGTCCT
MA0499.1	MA0499.1.Myod1	3.10593	0.830139	1090	1102	-	CACACCGGCCCCT
MA0442.3	MA0442.3.SOX10	4.81187	0.830132	1691	1696	+	ACGAAG
MA0148.2	MA0148.2.FOXA1	6.46542	0.830107	118	128	-	TATTTAGTTTT
MA0498.2	MA0498.2.MEIS1	2.32941	0.830075	571	577	+	CCGACGA
MA0131.2	MA0131.2.HINFP	7.89073	0.830056	1696	1707	+	GCGCGGCCGCGG
MA0498.2	MA0498.2.MEIS1	2.32685	0.830021	1060	1066	+	CGGACGG
MA0498.2	MA0498.2.MEIS1	2.32685	0.830021	1804	1810	+	CGGACGG
MA0498.2	MA0498.2.MEIS1	2.32685	0.830021	2051	2057	+	CGGACGG
MA0471.2	MA0471.2.E2F6	8.01805	0.830001	1606	1618	+	GCGGGCGGGCCGG
MA0155.1	MA0155.1.INSM1	8.86496	0.829999	2089	2100	+	GGCAAGGCGGCG
MA0136.2	MA0136.2.ELF5	6.22899	0.829973	789	799	+	TCTAGGAAGCT
MA0144.2	MA0144.2.STAT3	2.67477	0.829958	226	236	+	TTACATGAAAG
MA0498.3	MA0498.3.MEIS1	1.73079	0.829852	610	614	+	GGACG
MA0498.3	MA0498.3.MEIS1	1.73079	0.829852	770	774	+	GGACG
MA0498.3	MA0498.3.MEIS1	1.73079	0.829852	802	806	+	GGACG
MA0498.3	MA0498.3.MEIS1	1.73079	0.829852	1061	1065	+	GGACG
MA0498.3	MA0498.3.MEIS1	1.73079	0.829852	1801	1805	+	GGACG
MA0498.3	MA0498.3.MEIS1	1.73079	0.829852	1805	1809	+	GGACG
MA0498.3	MA0498.3.MEIS1	1.73079	0.829852	1854	1858	+	GGACG
MA0498.3	MA0498.3.MEIS1	1.73079	0.829852	1953	1957	+	GGACG
MA0498.3	MA0498.3.MEIS1	1.73079	0.829852	1958	1962	+	GGACG
MA0498.3	MA0498.3.MEIS1	1.73079	0.829852	1968	1972	+	GGACG
MA0498.3	MA0498.3.MEIS1	1.73079	0.829852	2052	2056	+	GGACG
MA0475.1	MA0475.1.FLI1	5.81876	0.829763	888	898	-	GCAGAAAATGA
MA0475.1	MA0475.1.FLI1	5.80939	0.829623	1310	1320	-	GCAGAAAGCGC
MA0475.1	MA0475.1.FLI1	5.80939	0.829623	1689	1699	+	GCACGAAGCGC
MA0500.3	MA0500.3.MYOG	5.39524	0.829536	1866	1873	-	CCAGCCGC
MA0162.4	MA0162.4.EGR1	9.70914	0.829533	1808	1821	-	GCCCGCCCTCCCCG
MA0466.2	MA0466.2.CEBPB	3.29948	0.829523	1405	1414	-	ATGACGCTAT
MA0158.1	MA0158.1.HOXA5	5.01384	0.82946	146	153	-	CAGTATTG
MA0158.1	MA0158.1.HOXA5	5.01384	0.82946	985	992	-	CGCTGATG
MA0476.2	MA0476.2.FOS	3.02211	0.829452	2025	2032	+	TGACTCCC
MA0470.1	MA0470.1.E2F4	5.33584	0.829309	1673	1683	+	GCGCGCGGGCA
MA0506.1	MA0506.1.NRF1	4.23412	0.829278	1743	1753	-	GCGGCGGAGCA
MA0474.1	MA0474.1.Erg	4.5192	0.829168	1310	1320	-	GCAGAAAGCGC
MA0474.1	MA0474.1.Erg	4.5192	0.829168	1689	1699	+	GCACGAAGCGC
MA0473.1	MA0473.1.ELF1	5.73956	0.829153	1423	1435	+	GAGCCCGGAAAGA
MA0141.2	MA0141.2.Esrrb	6.78319	0.829145	489	500	-	AGAGAGAGGTCA
MA0506.3	MA0506.3.Nrf1	9.17468	0.829095	1814	1825	-	CCGCGCCCGCCC
MA0469.1	MA0469.1.E2F3	7.10179	0.829072	2069	2083	-	CGCCCGCCTTGTCCC
MA0500.3	MA0500.3.MYOG	5.37156	0.829048	1866	1873	+	GCGGCTGG
MA0152.1	MA0152.1.NFATC2	6.7242	0.829032	465	471	+	TCTTCCT
MA0125.1	MA0125.1.Nobox	6.17254	0.828822	121	128	-	TATTTAGT
MA0474.1	MA0474.1.Erg	4.49341	0.828817	888	898	-	GCAGAAAATGA
MA0489.3	MA0489.3.Jun	6.64398	0.828795	1652	1659	-	TGGCTCAG
MA0481.1	MA0481.1.FOXP1	9.61443	0.828781	526	540	-	TTAAAAAAAAAAAAT
MA0481.1	MA0481.1.FOXP1	9.61418	0.828777	528	542	-	AATTAAAAAAAAAAA
MA0464.2	MA0464.2.BHLHE40	4.86759	0.828764	820	829	+	TTCACCTGCT
MA0469.1	MA0469.1.E2F3	7.07862	0.828759	1669	1683	-	TGCCCGCGCGCGGTT
MA0474.2	MA0474.2.ERG	5.27765	0.828749	879	888	-	AACGGCAGTC
MA0471.3	MA0471.3.E2F6	6.37229	0.82872	505	512	-	GGTAGGAA
MA0491.1	MA0491.1.JUND	1.48668	0.828636	1316	1326	+	TCTGCTTCATC
MA0470.1	MA0470.1.E2F4	5.29122	0.828603	1895	1905	+	GGGCGGCGGGA
MA0143.5	MA0143.5.SOX2	5.37099	0.828478	538	544	-	ACAATTA
MA0162.2	MA0162.2.EGR1	4.50787	0.828456	1862	1875	-	CGCCAGCCGCCAGC
MA0475.2	MA0475.2.FLI1	3.98398	0.82845	1532	1541	+	TACGGAAAAG
MA0162.2	MA0162.2.EGR1	4.50395	0.828414	1855	1868	-	CGCCAGCCCTCGTC
MA0148.1	MA0148.1.FOXA1	6.45328	0.828307	403	413	+	TCTTTGCCCAT
MA0482.3	MA0482.3.GATA4	6.75453	0.828302	511	518	+	CCTTTTCA
MA0470.1	MA0470.1.E2F4	5.27187	0.828296	1885	1895	+	CCGGGGGAGGG
MA0141.1	MA0141.1.Esrrb	6.80097	0.828287	489	500	-	AGAGAGAGGTCA
MA0497.1	MA0497.1.MEF2C	7.09542	0.828234	344	358	+	AAACCCAAAAAACCA
MA0474.2	MA0474.2.ERG	5.24621	0.828226	1532	1541	+	TACGGAAAAG
MA0148.1	MA0148.1.FOXA1	6.44324	0.828133	118	128	-	TATTTAGTTTT
MA0145.1	MA0145.1.Tfcp2l1	6.63629	0.828115	1981	1994	-	GCGGCTCTGCCCGG
MA0506.1	MA0506.1.NRF1	4.13508	0.828055	950	960	-	CCCGCGGCGCG
MA0145.2	MA0145.2.Tfcp2l1	6.6464	0.827921	1981	1994	-	GCGGCTCTGCCCGG
MA0147.2	MA0147.2.Myc	3.61657	0.827901	1655	1664	-	ACGCGTGGCT
MA0122.4	MA0122.4.Nkx3-2	6.72764	0.827845	537	546	-	CAACAATTAA
MA0158.2	MA0158.2.HOXA5	3.1013	0.827827	1375	1382	-	TAAATTAC
MA0493.1	MA0493.1.Klf1	6.87174	0.827781	1906	1916	-	GGCCTCGCCCC
MA0493.1	MA0493.1.Klf1	6.87174	0.827781	1972	1982	-	GGCCTCGCCCC
MA0144.1	MA0144.1.Stat3	7.59646	0.827767	902	911	+	TGCAGGGAAA
MA0154.2	MA0154.2.EBF1	1.75694	0.827762	1177	1187	+	CTCTCCTTGGC
MA0144.3	MA0144.3.STAT3	1.95951	0.827585	227	235	+	TACATGAAA
MA0482.1	MA0482.1.Gata4	3.8722	0.827462	1299	1309	+	CGTAATCTCAG
MA0501.1	MA0501.1.MAF::NFE2	9.79861	0.827393	1646	1660	-	GTGGCTCAGCGCTTC
MA0140.1	MA0140.1.Gata1::Tal1	8.53674	0.827393	1392	1409	+	TTTCACCGTGAAGATAGC
MA0471.2	MA0471.2.E2F6	7.87515	0.827366	1165	1177	+	GGGAGGGGGAAGC
MA0498.2	MA0498.2.MEIS1	2.20107	0.827357	642	648	+	CTGCCGG
MA0499.1	MA0499.1.Myod1	2.88713	0.827327	1337	1349	+	CACTCCTGTGACA
MA0508.1	MA0508.1.PRDM1	9.12024	0.827284	490	504	-	AAGAAGAGAGAGGTC
MA0476.2	MA0476.2.FOS	2.87223	0.827194	1354	1361	+	TCATTCAT
MA0505.2	MA0505.2.Nr5A2	9.04896	0.827193	68	80	+	GTGCCCTTGTGCT
MA0465.1	MA0465.1.CDX2	4.93789	0.82713	161	171	+	CACCAATAACA
MA0494.2	MA0494.2.Nr1h3::Rxra	7.65497	0.827124	875	890	-	TGAACGGCAGTCGCAC
MA0146.3	MA0146.3.Zfx	6.35582	0.827112	58	67	-	AGCCAAGCCT
MA0498.3	MA0498.3.MEIS1	1.60504	0.827044	643	647	+	TGCCG
MA0498.3	MA0498.3.MEIS1	1.60504	0.827044	882	886	+	TGCCG
MA0498.3	MA0498.3.MEIS1	1.60504	0.827044	1664	1668	+	TGCCG
MA0498.3	MA0498.3.MEIS1	1.60504	0.827044	1823	1827	-	TGCCG
MA0498.3	MA0498.3.MEIS1	1.60504	0.827044	2088	2092	-	TGCCG
MA0467.2	MA0467.2.Crx	5.21605	0.827016	210	219	+	CAGGACTATG
MA0470.1	MA0470.1.E2F4	5.18967	0.826994	1687	1697	+	GGGCACGAAGC
MA0131.3	MA0131.3.HINFP	5.70095	0.826983	487	494	-	AGGTCAGC
MA0259.2	MA0259.2.ARNT::HIF1A	4.57857	0.82697	23	27	-	TCGTG
MA0259.2	MA0259.2.ARNT::HIF1A	4.57857	0.82697	172	176	+	TCGTG
MA0259.2	MA0259.2.ARNT::HIF1A	4.57857	0.82697	1690	1694	-	TCGTG
MA0480.2	MA0480.2.Foxo1	6.93465	0.826932	1036	1046	+	AAGTAAACGCT
MA0147.3	MA0147.3.MYC	7.61969	0.826925	1655	1666	+	AGCCACGCGTGC
MA0498.2	MA0498.2.MEIS1	2.17848	0.826879	1962	1968	+	GCGACGG
MA0500.1	MA0500.1.Myog	2.4511	0.826864	1074	1084	-	GAGAGGTGCTT
MA0480.1	MA0480.1.Foxo1	5.56994	0.826769	498	508	+	TCTTCTTTTCC
MA0158.2	MA0158.2.HOXA5	3.04211	0.826727	1375	1382	+	GTAATTTA
MA0158.2	MA0158.2.HOXA5	3.04211	0.826727	1468	1475	+	GTAAATAA
MA0147.4	MA0147.4.MYC	6.51212	0.826643	638	645	+	GCACCTGC
MA0151.1	MA0151.1.Arid3a	5.399	0.826578	32	37	+	ACTAAA
MA0151.1	MA0151.1.Arid3a	5.399	0.826578	121	126	+	ACTAAA
MA0151.1	MA0151.1.Arid3a	5.399	0.826578	828	833	+	CTTAAA
MA0151.1	MA0151.1.Arid3a	5.399	0.826578	1037	1042	+	AGTAAA
MA0151.1	MA0151.1.Arid3a	5.399	0.826578	1201	1206	+	AATAAA
MA0151.1	MA0151.1.Arid3a	5.399	0.826578	1374	1379	-	ATTACA
MA0151.1	MA0151.1.Arid3a	5.399	0.826578	1378	1383	+	ATTTAA
MA0151.1	MA0151.1.Arid3a	5.399	0.826578	1435	1440	+	ATTTAA
MA0151.1	MA0151.1.Arid3a	5.399	0.826578	1436	1441	-	TTTAAA
MA0151.1	MA0151.1.Arid3a	5.399	0.826578	1436	1441	+	TTTAAA
MA0147.4	MA0147.4.MYC	6.50501	0.826482	1659	1666	+	ACGCGTGC
MA0461.1	MA0461.1.Atoh1	2.61123	0.826462	640	647	-	CGGCAGGT
MA0461.1	MA0461.1.Atoh1	2.61123	0.826462	823	830	-	AAGCAGGT
MA0480.1	MA0480.1.Foxo1	5.54863	0.826444	542	552	+	TGTTGTTTTGT
MA0470.1	MA0470.1.E2F4	5.15077	0.826378	1167	1177	+	GAGGGGGAAGC
MA0140.2	MA0140.2.GATA1::TAL1	7.96652	0.826367	1276	1293	+	GCAATCTTTATAAATCAG
MA0502.2	MA0502.2.NFYB	8.0655	0.826337	1179	1190	+	CTCCTTGGCTTC
MA0474.2	MA0474.2.ERG	5.12688	0.826239	394	403	-	ACAGGCAGTA
MA0481.1	MA0481.1.FOXP1	9.45898	0.826234	323	337	+	TGAAAAAAAAAAAAC
MA0475.1	MA0475.1.FLI1	5.57998	0.826204	449	459	-	ACTGGAAGGAG
MA0493.1	MA0493.1.Klf1	6.77481	0.826142	1813	1823	-	GCGCCCGCCCT
MA0484.2	MA0484.2.HNF4G	8.75577	0.826054	209	221	-	TTCATAGTCCTGC
MA0132.2	MA0132.2.PDX1	3.07685	0.82605	222	229	+	ATACTTAC
MA0497.2	MA0497.2.MEF2C	6.15885	0.825991	531	541	-	ATTAAAAAAAA
MA0144.3	MA0144.3.STAT3	1.83112	0.825922	1190	1198	-	TGCTGGAAG
MA0157.1	MA0157.1.FOXO3	6.95915	0.825897	293	300	-	TGAAAAAA
MA0157.1	MA0157.1.FOXO3	6.95915	0.825897	323	330	+	TGAAAAAA
MA0157.1	MA0157.1.FOXO3	6.95915	0.825897	441	448	-	TGAAAAAA
MA0147.2	MA0147.2.Myc	3.47944	0.825888	636	645	-	GCAGGTGCTG
MA0493.1	MA0493.1.Klf1	6.75826	0.825862	1942	1952	-	CGCCACCCCCC
MA0136.1	MA0136.1.ELF5	6.2578	0.825733	1188	1196	+	TTCTTCCAG
MA0162.5	MA0162.5.EGR1	7.69312	0.825629	1675	1684	-	CTGCCCGCGC
MA0476.1	MA0476.1.FOS	2.75079	0.825626	1284	1294	-	GCTGATTTATA
MA0124.2	MA0124.2.Nkx3-1	5.5909	0.825608	383	391	-	AGCAGTTAA
MA0496.1	MA0496.1.MAFK	4.97424	0.82559	137	151	+	AGAACTAATCAATAC
MA0162.2	MA0162.2.EGR1	4.23925	0.825579	53	66	-	GCCAAGCCTCCAGC
MA0480.2	MA0480.2.Foxo1	6.87711	0.825483	330	340	+	AAAAAAACAAA
MA0154.1	MA0154.1.EBF1	7.44159	0.825472	1638	1647	+	GGCCCAGGGA
MA0476.2	MA0476.2.FOS	2.75551	0.825435	1285	1292	-	TGATTTAT
MA0476.2	MA0476.2.FOS	2.75551	0.825435	1318	1325	+	TGCTTCAT
MA0136.4	MA0136.4.Elf5	6.12952	0.825364	395	402	-	CAGGCAGT
MA0146.3	MA0146.3.Zfx	6.26513	0.825302	1577	1586	+	GCTTCGGCCG
MA0155.1	MA0155.1.INSM1	8.63959	0.825274	1115	1126	+	GGTCTGCGGGCT
MA0506.3	MA0506.3.Nrf1	8.92408	0.825129	1696	1707	-	CCGCGGCCGCGC
MA0498.3	MA0498.3.MEIS1	1.51366	0.825004	63	67	-	AGCCA
MA0498.3	MA0498.3.MEIS1	1.51366	0.825004	709	713	+	AGCCA
MA0498.3	MA0498.3.MEIS1	1.51366	0.825004	1184	1188	-	AGCCA
MA0498.3	MA0498.3.MEIS1	1.51366	0.825004	1655	1659	+	AGCCA
MA0498.3	MA0498.3.MEIS1	1.51366	0.825004	1732	1736	-	AGCCA
MA0442.2	MA0442.2.SOX10	6.11881	0.824993	193	203	-	AGGACAACGAC
MA0506.1	MA0506.1.NRF1	3.87928	0.824895	624	634	-	GCGGCCGCTCA
MA0506.1	MA0506.1.NRF1	3.87928	0.824895	627	637	+	GCGGCCGCACA
MA0475.3	MA0475.3.FLI1	3.21885	0.824888	1532	1540	+	TACGGAAAA
MA0466.1	MA0466.1.CEBPB	0.470925	0.824876	274	284	+	ACTTGCATCTT
MA0471.2	MA0471.2.E2F6	7.7395	0.824864	1887	1899	+	GGGGGAGGGGGCG
MA0136.3	MA0136.3.Elf5	7.37522	0.824853	585	596	-	AGATGGAAGGGA
MA0474.1	MA0474.1.Erg	4.20103	0.824831	1187	1197	-	GCTGGAAGAAG
MA0122.3	MA0122.3.Nkx3-2	7.41827	0.824799	218	230	+	TGAAATACTTACA
MA0467.2	MA0467.2.Crx	5.11445	0.824735	174	183	+	GTGGATAACA
MA0483.2	MA0483.2.Gfi1B	5.20124	0.824726	728	737	+	CGATCAGTGC
MA0136.1	MA0136.1.ELF5	6.22677	0.824719	42	50	-	TGCATCCCT
MA0464.1	MA0464.1.Bhlhe40	3.06475	0.824559	1128	1138	+	AGCCCGTGCAG
MA0476.2	MA0476.2.FOS	2.69395	0.824508	1332	1339	+	CGAGTCAC
MA0476.2	MA0476.2.FOS	2.69395	0.824508	1653	1660	+	TGAGCCAC
MA0476.2	MA0476.2.FOS	2.69395	0.824508	2024	2031	-	GGAGTCAC
MA0122.1	MA0122.1.Nkx3-2	6.04735	0.824486	1335	1343	-	AGGAGTGAC
MA0506.1	MA0506.1.NRF1	3.84283	0.824445	1669	1679	+	AACCGCGCGCG
MA0148.3	MA0148.3.FOXA1	2.97014	0.824428	328	342	-	GTTTTGTTTTTTTTT
MA0472.2	MA0472.2.EGR2	6.74972	0.824263	1674	1684	-	CTGCCCGCGCG
MA0154.4	MA0154.4.EBF1	9.45004	0.824162	1636	1650	+	CCGGCCCAGGGAAGC
MA0143.4	MA0143.4.SOX2	6.28098	0.824118	212	222	+	GGACTATGAAA
MA0132.2	MA0132.2.PDX1	2.97783	0.824069	1375	1382	+	GTAATTTA
MA0132.2	MA0132.2.PDX1	2.97783	0.824069	1468	1475	+	GTAAATAA
MA0131.3	MA0131.3.HINFP	5.56217	0.824056	1956	1963	-	GCGTCCCG
MA0162.2	MA0162.2.EGR1	4.09447	0.824028	649	662	+	GGCTTACCCACTCA
MA0124.3	MA0124.3.Nkx3-1	4.28823	0.824008	538	544	-	ACAATTA
MA0464.2	MA0464.2.BHLHE40	4.57891	0.823968	637	646	-	GGCAGGTGCT
MA0464.1	MA0464.1.Bhlhe40	3.01878	0.823939	980	990	-	CTGATGTGCCC
MA0500.3	MA0500.3.MYOG	5.122	0.823908	1347	1354	-	ACAACTGT
MA0500.3	MA0500.3.MYOG	5.12193	0.823907	1347	1354	+	ACAGTTGT
MA0162.1	MA0162.1.Egr1	8.61749	0.823888	1884	1894	+	CCCGGGGGAGG
MA0506.1	MA0506.1.NRF1	3.78968	0.823789	1698	1708	+	GCGGCCGCGGA
MA0480.1	MA0480.1.Foxo1	5.37415	0.823782	1050	1060	+	ATCTGTTTAGC
MA0137.4	MA0137.4.STAT1	3.49735	0.823717	255	263	+	TTGTGAGAA
MA0471.2	MA0471.2.E2F6	7.67698	0.823711	1552	1564	-	GGAGCCGGGGAAG
MA0158.1	MA0158.1.HOXA5	4.85016	0.823695	885	892	+	CGTTCATT
MA0506.3	MA0506.3.Nrf1	8.8298	0.823637	1673	1684	-	CTGCCCGCGCGC
MA0473.4	MA0473.4.ELF1	7.43185	0.823616	1451	1459	+	GAGGAAATA
MA0124.2	MA0124.2.Nkx3-1	5.48544	0.823587	517	525	+	CACACTTCG
MA0155.1	MA0155.1.INSM1	8.55495	0.8235	1882	1893	+	GGCCCGGGGGAG
MA0148.3	MA0148.3.FOXA1	2.88128	0.823435	1026	1040	-	TACTTGATGGCACAG
MA0499.3	MA0499.3.MYOD1	6.48647	0.823185	236	244	-	TCACCCGTC
MA0497.2	MA0497.2.MEF2C	5.97119	0.823138	32	42	+	ACTAAAACAAA
MA0156.2	MA0156.2.FEV	5.05395	0.823131	1229	1238	-	ATCGGATGGT
MA0158.1	MA0158.1.HOXA5	4.83322	0.823099	890	897	-	CAGAAAAT
MA0131.3	MA0131.3.HINFP	5.51671	0.823097	1754	1761	+	AGGGCCGC
MA0464.2	MA0464.2.BHLHE40	4.52618	0.823092	271	280	-	TGCAAGTGAT
MA0156.2	MA0156.2.FEV	5.05017	0.823068	744	753	+	ACAGGATAGC
MA0145.1	MA0145.1.Tfcp2l1	6.28873	0.823053	1636	1649	+	CCGGCCCAGGGAAG
MA0471.2	MA0471.2.E2F6	7.63961	0.823022	803	815	-	GCGGGCGGGCGTC
MA0495.3	MA0495.3.MAFF	10.086	0.822999	479	494	-	AGGTCAGCAGAAATGA
MA0162.4	MA0162.4.EGR1	9.33472	0.822986	1883	1896	-	CCCCTCCCCCGGGC
MA0145.2	MA0145.2.Tfcp2l1	6.30664	0.822976	1557	1570	+	CCGGCTCCCCGCAG
MA0151.1	MA0151.1.Arid3a	5.30656	0.822972	1202	1207	+	ATAAAT
MA0151.1	MA0151.1.Arid3a	5.30656	0.822972	1285	1290	+	ATAAAT
MA0136.1	MA0136.1.ELF5	6.17317	0.822968	1643	1651	-	CGCTTCCCT
MA0481.2	MA0481.2.FOXP1	6.97957	0.822899	1036	1047	+	AAGTAAACGCTG
MA0496.1	MA0496.1.MAFK	4.7438	0.822893	293	307	+	TTTTTTCAGCTGTCT
MA0145.2	MA0145.2.Tfcp2l1	6.29891	0.822864	1636	1649	+	CCGGCCCAGGGAAG
MA0145.1	MA0145.1.Tfcp2l1	6.27269	0.82282	1557	1570	+	CCGGCTCCCCGCAG
MA0504.1	MA0504.1.NR2C2	8.09021	0.822793	1161	1175	+	TGAGGGGAGGGGGAA
MA0154.2	MA0154.2.EBF1	1.31547	0.822741	1486	1496	+	GCCGCTTGGGG
MA0162.2	MA0162.2.EGR1	3.97142	0.822711	1896	1909	-	CCCCTCCCGCCGCC
MA0494.1	MA0494.1.Nr1h3::Rxra	8.26148	0.822701	872	890	-	TGAACGGCAGTCGCACCGC
MA0473.1	MA0473.1.ELF1	5.23627	0.822656	889	901	-	GGAGCAGAAAATG
MA0500.3	MA0500.3.MYOG	5.04738	0.822371	1711	1718	-	CCAGCGGC
MA0471.3	MA0471.3.E2F6	6.06408	0.822328	1609	1616	+	GGCGGGCC
MA0150.2	MA0150.2.Nfe2l2	10.4335	0.822319	1329	1343	-	AGGAGTGACTCGACA
MA0469.1	MA0469.1.E2F3	6.60008	0.822305	1829	1843	+	CCCCCTCCGGCGCCC
MA0506.1	MA0506.1.NRF1	3.66949	0.822305	1772	1782	+	CCGACGGCGCG
MA0145.1	MA0145.1.Tfcp2l1	6.23602	0.822286	925	938	-	GCAGCTCCTGCAGG
MA0442.2	MA0442.2.SOX10	5.98708	0.822166	1268	1278	-	TGCATAAAGAT
MA0466.1	MA0466.1.CEBPB	0.211939	0.822161	1440	1450	-	TGTTACACCTT
MA0136.1	MA0136.1.ELF5	6.14738	0.822125	502	510	+	CTTTTCCTA
MA0500.3	MA0500.3.MYOG	5.03455	0.822107	1681	1688	+	GCAGCGGG
MA0145.2	MA0145.2.Tfcp2l1	6.2424	0.822041	925	938	-	GCAGCTCCTGCAGG
MA0136.2	MA0136.2.ELF5	5.80325	0.822037	1641	1651	+	CCAGGGAAGCG
MA0136.1	MA0136.1.ELF5	6.14353	0.821999	592	600	+	CATCTCCTT
MA0442.3	MA0442.3.SOX10	4.48533	0.821973	438	443	-	AAAAAG
MA0442.3	MA0442.3.SOX10	4.48533	0.821973	565	570	-	AAAAAG
MA0500.3	MA0500.3.MYOG	5.02691	0.821949	1681	1688	-	CCCGCTGC
MA0506.1	MA0506.1.NRF1	3.63914	0.82193	2061	2071	-	CCCCCGGCCCG
MA0483.1	MA0483.1.Gfi1B	5.31862	0.821807	657	667	+	CACTCACAGAA
MA0480.1	MA0480.1.Foxo1	5.23731	0.821693	1467	1477	-	TATTATTTACA
MA0471.1	MA0471.1.E2F6	4.11221	0.821693	503	513	-	AGGTAGGAAAA
MA0500.3	MA0500.3.MYOG	5.01408	0.821685	1711	1718	+	GCCGCTGG
MA0464.2	MA0464.2.BHLHE40	4.43785	0.821625	271	280	+	ATCACTTGCA
MA0473.3	MA0473.3.ELF1	8.84782	0.82155	392	405	-	AGACAGGCAGTAAT
MA0504.1	MA0504.1.NR2C2	7.9833	0.821426	489	503	-	AGAAGAGAGAGGTCA
MA0470.1	MA0470.1.E2F4	4.8373	0.821414	1758	1768	+	CCGCGCGGGGC
MA0442.3	MA0442.3.SOX10	4.46101	0.821365	404	409	-	GCAAAG
MA0442.3	MA0442.3.SOX10	4.46101	0.821365	556	561	-	GCAAAG
MA0442.3	MA0442.3.SOX10	4.46101	0.821365	1071	1076	+	GCAAAG
MA0132.3	MA0132.3.PDX1	2.24304	0.8213	123	128	+	TAAATA
MA0132.3	MA0132.3.PDX1	2.24304	0.8213	123	128	-	TATTTA
MA0132.3	MA0132.3.PDX1	2.24304	0.8213	142	147	+	TAATCA
MA0132.3	MA0132.3.PDX1	2.24304	0.8213	223	228	-	TAAGTA
MA0132.3	MA0132.3.PDX1	2.24304	0.8213	538	543	+	TAATTG
MA0132.3	MA0132.3.PDX1	2.24304	0.8213	1224	1229	-	TAATAA
MA0132.3	MA0132.3.PDX1	2.24304	0.8213	1376	1381	+	TAATTT
MA0132.3	MA0132.3.PDX1	2.24304	0.8213	1469	1474	+	TAAATA
MA0132.3	MA0132.3.PDX1	2.24304	0.8213	1469	1474	-	TATTTA
MA0132.2	MA0132.2.PDX1	2.83585	0.821229	318	325	-	TCACTTAG
MA0144.2	MA0144.2.STAT3	1.95008	0.821179	764	774	+	GTTCAGGGACG
MA0132.2	MA0132.2.PDX1	2.83311	0.821174	141	148	+	CTAATCAA
MA0497.2	MA0497.2.MEF2C	5.84193	0.821173	347	357	+	CCCAAAAAACC
MA0500.2	MA0500.2.MYOG	6.01305	0.821143	712	723	-	CCGAAGCTGTTG
MA0146.3	MA0146.3.Zfx	6.05508	0.821111	1699	1708	-	TCCGCGGCCG
MA0130.1	MA0130.1.ZNF354C	4.82832	0.821097	8	13	+	ATCCTC
MA0130.1	MA0130.1.ZNF354C	4.82832	0.821097	108	113	+	ATTCAC
MA0130.1	MA0130.1.ZNF354C	4.82832	0.821097	241	246	-	ATTCAC
MA0130.1	MA0130.1.ZNF354C	4.82832	0.821097	848	853	+	ATACAC
MA0471.2	MA0471.2.E2F6	7.53315	0.821059	1632	1644	-	CTGGGCCGGAGGG
MA0500.2	MA0500.2.MYOG	6.00835	0.821052	712	723	+	CAACAGCTTCGG
MA0506.1	MA0506.1.NRF1	3.56689	0.821037	625	635	+	GAGCGGCCGCA
MA0160.1	MA0160.1.NR4A2	6.5448	0.82102	915	922	+	GCGGTCAC
MA0506.1	MA0506.1.NRF1	3.5625	0.820983	869	879	+	GCAGCGGTGCG
MA0154.2	MA0154.2.EBF1	1.16054	0.82098	1304	1314	-	AGCGCCTGAGA
MA0114.4	MA0114.4.HNF4A	8.72396	0.820972	209	221	-	TTCATAGTCCTGC
MA0154.5	MA0154.5.EBF1	8.60239	0.82093	1882	1892	-	TCCCCCGGGCC
MA0146.3	MA0146.3.Zfx	6.04574	0.820924	964	973	-	AGCCCAGCCT
MA0162.2	MA0162.2.EGR1	3.79538	0.820825	2041	2054	+	AGCAAGCCCCCGGA
MA0464.2	MA0464.2.BHLHE40	4.38926	0.820818	820	829	-	AGCAGGTGAA
MA0493.1	MA0493.1.Klf1	6.45608	0.820754	958	968	-	AGCCTCGCCCC
MA0125.2	MA0125.2.Nobox	5.1102	0.820743	1035	1040	-	TACTTG
MA0465.3	MA0465.3.CDX2	6.41407	0.820716	1030	1037	+	GCCATCAA
MA0480.3	MA0480.3.Foxo1	6.08484	0.820692	332	338	+	AAAAACA
MA0158.2	MA0158.2.HOXA5	2.71529	0.82065	1595	1602	+	GCCGTTAC
MA0499.1	MA0499.1.Myod1	2.36191	0.820575	868	880	+	CGCAGCGGTGCGA
MA0471.2	MA0471.2.E2F6	7.50512	0.820542	993	1005	+	TGAGGAGGGCAAC
MA0136.2	MA0136.2.ELF5	5.72187	0.82052	678	688	+	ACCCGGAGATT
MA0117.1	MA0117.1.Mafb	5.35475	0.82051	650	657	+	GCTTACCC
MA0117.1	MA0117.1.Mafb	5.35475	0.82051	1678	1685	-	GCTGCCCG
MA0500.1	MA0500.1.Myog	1.97662	0.820507	712	722	-	CGAAGCTGTTG
MA0479.2	MA0479.2.FOXH1	2.7774	0.820349	331	338	+	AAAAAACA
MA0152.1	MA0152.1.NFATC2	6.48721	0.820291	906	912	-	GTTTCCC
MA0467.2	MA0467.2.Crx	4.91617	0.820285	647	656	+	GGGGCTTACC
MA0498.2	MA0498.2.MEIS1	1.86543	0.820249	609	615	+	AGGACGA
MA0163.1	MA0163.1.PLAG1	11.5654	0.820195	2067	2080	+	GGGGGACAAGGCGG
MA0158.1	MA0158.1.HOXA5	4.75062	0.82019	1418	1425	-	CTCAACTT
MA0145.1	MA0145.1.Tfcp2l1	6.0871	0.820117	1514	1527	-	CCCGCTCGGCCCGG
MA0157.3	MA0157.3.Foxo3	6.79055	0.820116	1036	1047	+	AAGTAAACGCTG
MA0472.2	MA0472.2.EGR2	6.451	0.820042	1890	1900	-	CCGCCCCCTCC
MA0132.3	MA0132.3.PDX1	2.17683	0.819891	1301	1306	-	AGATTA
MA0145.2	MA0145.2.Tfcp2l1	6.09269	0.819862	1514	1527	-	CCCGCTCGGCCCGG
MA0498.3	MA0498.3.MEIS1	1.28261	0.819845	878	882	+	CGACT
MA0505.3	MA0505.3.Nr5A2	6.81576	0.819828	198	206	+	TGTCCTGGA
MA0146.1	MA0146.1.Zfx	7.28273	0.819709	1836	1849	+	CGGCGCCCGGCCCG
MA0122.1	MA0122.1.Nkx3-2	5.91894	0.819694	730	738	+	ATCAGTGCC
MA0483.1	MA0483.1.Gfi1B	5.17784	0.819693	728	738	+	CGATCAGTGCC
MA0156.4	MA0156.4.FEV	4.63874	0.819616	1426	1434	+	CCCGGAAAG
MA0461.3	MA0461.3.Atoh1	4.82455	0.81947	1236	1243	-	AGCATATC
MA0162.2	MA0162.2.EGR1	3.66724	0.819453	2024	2037	+	GTGACTCCCCGGCC
MA0124.1	MA0124.1.NKX3-1	6.55528	0.81939	123	129	-	GTATTTA
MA0124.1	MA0124.1.NKX3-1	6.55528	0.81939	319	325	-	TCACTTA
MA0124.1	MA0124.1.NKX3-1	6.55528	0.81939	370	376	-	TTACTAA
MA0124.1	MA0124.1.NKX3-1	6.55528	0.81939	1035	1041	-	TTACTTG
MA0124.1	MA0124.1.NKX3-1	6.55528	0.81939	1469	1475	-	TTATTTA
MA0478.2	MA0478.2.FOSL2	2.9348	0.819357	1026	1035	-	GATGGCACAG
MA0478.2	MA0478.2.FOSL2	2.9348	0.819357	1730	1739	+	GATGGCTCCG
MA0482.1	MA0482.1.Gata4	3.29716	0.819194	1018	1028	+	TCCTATCGCTG
MA0154.1	MA0154.1.EBF1	7.21169	0.819192	1487	1496	-	CCCCAAGCGG
MA0160.3	MA0160.3.NR4A2	5.83882	0.819103	508	515	-	AAAGGTAG
MA0499.2	MA0499.2.MYOD1	7.03782	0.819088	819	831	+	GTTCACCTGCTTA
MA0498.2	MA0498.2.MEIS1	1.81027	0.819081	2087	2093	-	TTGCCGA
MA0499.1	MA0499.1.Myod1	2.24489	0.81907	233	245	-	TTCACCCGTCTTT
MA0146.3	MA0146.3.Zfx	5.94814	0.818977	1489	1498	+	GCTTGGGGCT
MA0506.1	MA0506.1.NRF1	3.39105	0.818866	1091	1101	-	ACACCGGCCCC
MA0131.2	MA0131.2.HINFP	7.26387	0.818836	1850	1861	-	CCTCGTCCCCCG
MA0142.1	MA0142.1.Pou5f1::Sox2	9.97819	0.818816	615	629	-	CGCTCAGATGCAAAT
MA0147.1	MA0147.1.Myc	6.72907	0.818808	421	430	-	GAAACGTGGT
MA0489.2	MA0489.2.Jun	6.44882	0.818777	1650	1661	-	CGTGGCTCAGCG
MA0148.2	MA0148.2.FOXA1	5.80415	0.818763	333	343	-	TGTTTTGTTTT
MA0156.1	MA0156.1.FEV	6.86382	0.818761	680	687	+	CCGGAGAT
MA0471.3	MA0471.3.E2F6	5.88935	0.818705	1166	1173	+	GGAGGGGG
MA0471.3	MA0471.3.E2F6	5.88935	0.818705	1630	1637	-	GGAGGGGG
MA0471.3	MA0471.3.E2F6	5.88935	0.818705	1829	1836	-	GGAGGGGG
MA0471.3	MA0471.3.E2F6	5.88935	0.818705	1890	1897	+	GGAGGGGG
MA0136.1	MA0136.1.ELF5	6.04269	0.818703	566	574	+	TTTTTCCGA
MA0499.3	MA0499.3.MYOD1	6.25611	0.818672	713	721	-	GAAGCTGTT
MA0442.1	MA0442.1.SOX10	4.82361	0.818594	302	307	+	CTGTCT
MA0442.1	MA0442.1.SOX10	4.82361	0.818594	400	405	+	CTGTCT
MA0143.5	MA0143.5.SOX2	4.95104	0.818589	290	296	-	AAAATGA
MA0143.5	MA0143.5.SOX2	4.95104	0.818589	888	894	-	AAAATGA
MA0482.3	MA0482.3.GATA4	6.32234	0.818589	835	842	+	CGTTATCA
MA0481.1	MA0481.1.FOXP1	8.99169	0.818577	322	336	+	GTGAAAAAAAAAAAA
MA0477.1	MA0477.1.FOSL1	3.58991	0.818561	1651	1661	-	CGTGGCTCAGC
MA0482.1	MA0482.1.Gata4	3.24632	0.818463	441	451	+	TTTTTTCACTC
MA0162.5	MA0162.5.EGR1	7.32568	0.818461	1718	1727	-	GAGCCCCCGC
MA0474.1	MA0474.1.Erg	3.73358	0.818458	501	511	-	GTAGGAAAAGA
MA0504.2	MA0504.2.NR2C2	7.61408	0.818442	489	502	-	GAAGAGAGAGGTCA
MA0442.1	MA0442.1.SOX10	4.82019	0.818442	253	258	+	TGTTGT
MA0442.1	MA0442.1.SOX10	4.82019	0.818442	281	286	+	TCTTGT
MA0442.1	MA0442.1.SOX10	4.82019	0.818442	542	547	+	TGTTGT
MA0117.3	MA0117.3.Mafb	6.56949	0.818434	79	89	-	TGCCTGCTGAG
MA0154.5	MA0154.5.EBF1	8.45823	0.818427	1638	1648	-	TTCCCTGGGCC
MA0135.2	MA0135.2.Lhx3	8.79945	0.818415	1198	1209	-	AAATTTATTTCT
MA0475.3	MA0475.3.FLI1	2.7523	0.818398	880	888	-	AACGGCAGT
MA0506.1	MA0506.1.NRF1	3.35044	0.818364	1678	1688	-	CCCGCTGCCCG
MA0468.1	MA0468.1.DUX4	1.15859	0.81831	559	569	-	AAAAGGAAGCA
MA0147.1	MA0147.1.Myc	6.70011	0.818184	421	430	+	ACCACGTTTC
MA0158.2	MA0158.2.HOXA5	2.58179	0.818169	163	170	+	CCAATAAC
MA0482.2	MA0482.2.GATA4	7.35326	0.818164	509	520	+	TACCTTTTCACA
MA0158.1	MA0158.1.HOXA5	4.6865	0.817931	535	542	+	TTTTAATT
MA0117.1	MA0117.1.Mafb	5.29413	0.817885	970	977	-	GCTGAGCC
MA0117.1	MA0117.1.Mafb	5.29413	0.817885	1123	1130	-	GCTGAGCC
MA0117.1	MA0117.1.Mafb	5.29413	0.817885	1651	1658	+	GCTGAGCC
MA0136.4	MA0136.4.Elf5	5.77296	0.817851	498	505	-	AAAGAAGA
MA0152.1	MA0152.1.NFATC2	6.42094	0.817847	1551	1557	+	TCTTCCC
MA0461.3	MA0461.3.Atoh1	4.74437	0.817779	1410	1417	+	GTCATCTG
MA0442.1	MA0442.1.SOX10	4.80518	0.817776	245	250	+	ATTTGT
MA0442.1	MA0442.1.SOX10	4.80518	0.817776	438	443	+	CTTTTT
MA0442.1	MA0442.1.SOX10	4.80518	0.817776	565	570	+	CTTTTT
MA0442.1	MA0442.1.SOX10	4.80518	0.817776	1270	1275	+	CTTTAT
MA0442.1	MA0442.1.SOX10	4.80518	0.817776	1281	1286	+	CTTTAT
MA0148.1	MA0148.1.FOXA1	5.84631	0.817765	333	343	-	TGTTTTGTTTT
MA0131.2	MA0131.2.HINFP	7.20361	0.817758	935	946	-	CTGCGACCGCAG
MA0154.1	MA0154.1.EBF1	7.15853	0.817739	1883	1892	+	GCCCGGGGGA
MA0481.1	MA0481.1.FOXP1	8.94032	0.817735	29	43	+	CAAACTAAAACAAAG
MA0506.1	MA0506.1.NRF1	3.29899	0.817729	1674	1684	-	CTGCCCGCGCG
MA0146.2	MA0146.2.Zfx	7.17251	0.817723	641	654	+	CCTGCCGGGGCTTA
MA0146.1	MA0146.1.Zfx	7.16494	0.817657	1874	1887	+	CGGCCTGCGGCCCG
MA0148.4	MA0148.4.FOXA1	7.22666	0.817602	220	231	-	ATGTAAGTATTT
MA0481.1	MA0481.1.FOXP1	8.93221	0.817602	321	335	+	AGTGAAAAAAAAAAA
MA0475.3	MA0475.3.FLI1	2.693	0.817573	395	403	-	ACAGGCAGT
MA0136.1	MA0136.1.ELF5	6.00698	0.817536	5	13	+	ACCATCCTC
MA0162.2	MA0162.2.EGR1	3.47623	0.817408	916	929	+	CGGTCACCGCCTGC
MA0162.2	MA0162.2.EGR1	3.47595	0.817404	1826	1839	+	CAGCCCCCTCCGGC
MA0471.3	MA0471.3.E2F6	5.82532	0.817377	1554	1561	-	GCCGGGGA
MA0471.3	MA0471.3.E2F6	5.82532	0.817377	2029	2036	-	GCCGGGGA
MA0158.1	MA0158.1.HOXA5	4.66954	0.817334	1217	1224	+	CTGTAACT
MA0158.1	MA0158.1.HOXA5	4.66954	0.817334	1466	1473	+	CTGTAAAT
MA0158.1	MA0158.1.HOXA5	4.66954	0.817334	1497	1504	+	CTGTAAAT
MA0146.1	MA0146.1.Zfx	7.14533	0.817316	641	654	+	CCTGCCGGGGCTTA
MA0143.4	MA0143.4.SOX2	5.96357	0.817286	69	79	-	GCACAAGGGCA
MA0136.1	MA0136.1.ELF5	5.99897	0.817275	394	402	+	TACTGCCTG
MA0259.1	MA0259.1.ARNT::HIF1A	5.07267	0.817235	87	94	-	CGAGGTGC
MA0471.1	MA0471.1.E2F6	3.80704	0.81719	51	61	+	TAGCTGGAGGC
MA0507.1	MA0507.1.POU2F2	5.93155	0.817121	271	283	+	ATCACTTGCATCT
MA0147.4	MA0147.4.MYC	6.08626	0.817006	22	29	-	GCTCGTGC
MA0467.2	MA0467.2.Crx	4.76956	0.816994	1255	1264	+	TTGGGTTATA
MA0464.1	MA0464.1.Bhlhe40	2.49988	0.816937	1092	1102	-	CACACCGGCCC
MA0470.1	MA0470.1.E2F4	4.55262	0.816906	2027	2037	-	GGCCGGGGAGT
MA0158.2	MA0158.2.HOXA5	2.51374	0.816904	1468	1475	-	TTATTTAC
MA0506.1	MA0506.1.NRF1	3.23143	0.816895	1511	1521	+	GCGCCGGGCCG
MA0506.1	MA0506.1.NRF1	3.23143	0.816895	2057	2067	+	GCGCCGGGCCG
MA0493.2	MA0493.2.KLF1	4.44536	0.816842	2015	2023	-	CGGGCATGG
MA0466.2	MA0466.2.CEBPB	2.36274	0.81684	670	679	+	ACTTCACAAC
MA0136.4	MA0136.4.Elf5	5.72459	0.816831	1248	1255	+	CATGAAGT
MA0493.2	MA0493.2.KLF1	4.4446	0.816828	1634	1642	-	GGGCCGGAG
MA0493.2	MA0493.2.KLF1	4.4446	0.816828	1745	1753	-	GCGGCGGAG
MA0153.1	MA0153.1.HNF1B	9.37785	0.816786	145	156	+	TCAATACTGAAC
MA0493.2	MA0493.2.KLF1	4.44046	0.816754	656	664	-	TGTGAGTGG
MA0482.3	MA0482.3.GATA4	6.23712	0.816674	1011	1018	+	GCTCATCT
MA0150.1	MA0150.1.NFE2L2	8.64742	0.81664	1024	1034	-	ATGGCACAGCG
MA0493.1	MA0493.1.Klf1	6.21099	0.816611	1888	1898	-	GCCCCCTCCCC
MA0508.3	MA0508.3.PRDM1	6.28632	0.816582	1311	1321	+	CGCTTTCTGCT
MA0479.1	MA0479.1.FOXH1	3.12061	0.816526	773	783	+	CGGATTTCACT
MA0136.2	MA0136.2.ELF5	5.50711	0.816517	181	191	+	ACAAGGATCTG
MA0130.1	MA0130.1.ZNF354C	4.72314	0.816493	1367	1372	-	CTCCAT
MA0162.5	MA0162.5.EGR1	7.22478	0.816493	1885	1894	-	CCTCCCCCGG
MA0161.2	MA0161.2.NFIC	6.45374	0.816361	1068	1078	-	TGCTTTGCAGT
MA0469.1	MA0469.1.E2F3	6.15507	0.816303	1804	1818	-	CGCCCTCCCCGTCCG
MA0491.1	MA0491.1.JUND	0.3763	0.816289	1284	1294	-	GCTGATTTATA
MA0461.3	MA0461.3.Atoh1	4.67077	0.816226	618	625	+	TGCATCTG
MA0162.5	MA0162.5.EGR1	7.21102	0.816225	808	817	+	CCGCCCGCAT
MA0147.3	MA0147.3.MYC	7.10695	0.81622	1657	1668	+	CCACGCGTGCCG
MA0468.1	MA0468.1.DUX4	0.962963	0.81618	1371	1381	+	AGATGTAATTT
MA0141.3	MA0141.3.ESRRB	6.3188	0.816116	67	77	-	ACAAGGGCACA
MA0156.4	MA0156.4.FEV	4.39709	0.816019	880	888	-	AACGGCAGT
MA0158.1	MA0158.1.HOXA5	4.6303	0.815952	1201	1208	-	AATTTATT
MA0136.1	MA0136.1.ELF5	5.95807	0.815938	905	913	-	CGTTTCCCT
MA0148.5	MA0148.5.FOXA1	6.15496	0.815933	1453	1460	+	GGAAATAT
MA0144.3	MA0144.3.STAT3	1.05662	0.815889	77	85	-	TGCTGAGCA
MA0477.1	MA0477.1.FOSL1	3.39697	0.815888	1651	1661	+	GCTGAGCCACG
MA0146.2	MA0146.2.Zfx	7.06702	0.815887	1836	1849	+	CGGCGCCCGGCCCG
MA0147.1	MA0147.1.Myc	6.59316	0.815879	1672	1681	+	CGCGCGCGGG
MA0259.1	MA0259.1.ARNT::HIF1A	5.02466	0.815803	1076	1083	-	AGAGGTGC
MA0498.2	MA0498.2.MEIS1	1.65378	0.815767	801	807	+	AGGACGC
MA0481.3	MA0481.3.FOXP1	6.25274	0.815697	120	130	+	AACTAAATACT
MA0498.2	MA0498.2.MEIS1	1.64825	0.81565	1183	1189	-	AAGCCAA
MA0131.3	MA0131.3.HINFP	5.16229	0.815622	2036	2043	+	CCGTCAGC
MA0502.1	MA0502.1.NFYB	5.57317	0.815612	1179	1193	-	GAAGAAGCCAAGGAG
MA0442.2	MA0442.2.SOX10	5.68127	0.815605	70	80	-	AGCACAAGGGC
MA0145.2	MA0145.2.Tfcp2l1	5.79713	0.815561	957	970	-	CCAGCCTCGCCCCG
MA0469.1	MA0469.1.E2F3	6.09823	0.815536	1883	1897	-	CCCCCTCCCCCGGGC
MA0508.3	MA0508.3.PRDM1	6.23128	0.815524	563	573	+	TCCTTTTTCCG
MA0154.2	MA0154.2.EBF1	0.677342	0.815485	1748	1758	+	CGCCGCAGGGC
MA0468.1	MA0468.1.DUX4	0.896499	0.815457	1371	1381	-	AAATTACATCT
MA0477.3	MA0477.3.FOSL1	5.5401	0.815367	2024	2032	+	GTGACTCCC
MA0145.1	MA0145.1.Tfcp2l1	5.75991	0.815352	957	970	-	CCAGCCTCGCCCCG
MA0471.1	MA0471.1.E2F6	3.67969	0.815311	1716	1726	+	TGGCGGGGGCT
MA0161.1	MA0161.1.NFIC	4.18303	0.815303	968	973	+	TGGGCT
MA0136.4	MA0136.4.Elf5	5.64257	0.815103	459	466	-	GAGGAAAA
MA0483.2	MA0483.2.Gfi1B	4.58308	0.815097	657	666	+	CACTCACAGA
MA0506.2	MA0506.2.Nrf1	9.2219	0.815065	1672	1686	-	CGCTGCCCGCGCGCG
MA0131.2	MA0131.2.HINFP	7.05041	0.815016	625	636	+	GAGCGGCCGCAC
MA0132.1	MA0132.1.Pdx1	5.07464	0.815012	122	127	+	CTAAAT
MA0132.1	MA0132.1.Pdx1	5.07464	0.815012	368	373	-	CTAACT
MA0132.1	MA0132.1.Pdx1	5.07464	0.815012	577	582	-	CTAAAT
MA0162.2	MA0162.2.EGR1	3.25105	0.814996	1939	1952	-	CGCCACCCCCCGCG
MA0156.1	MA0156.1.FEV	6.75612	0.814994	1427	1434	+	CCGGAAAG
MA0152.3	MA0152.3.Nfatc2	6.62389	0.814956	1261	1268	+	TATAGAAA
MA0480.1	MA0480.1.Foxo1	4.79405	0.814929	436	446	+	TCCTTTTTTTT
MA0462.1	MA0462.1.BATF::JUN	2.18642	0.814884	1282	1292	+	TTTATAAATCA
MA0490.1	MA0490.1.JUNB	1.93375	0.814881	651	661	-	GAGTGGGTAAG
MA0158.1	MA0158.1.HOXA5	4.59859	0.814835	1541	1548	+	GAGAAATG
MA0158.1	MA0158.1.HOXA5	4.59857	0.814835	681	688	+	CGGAGATT
MA0158.1	MA0158.1.HOXA5	4.59857	0.814835	1064	1071	+	CGGTACTG
MA0465.3	MA0465.3.CDX2	6.14521	0.814822	1496	1503	+	GCTGTAAA
MA0478.1	MA0478.1.FOSL2	3.01344	0.814819	1026	1036	-	TGATGGCACAG
MA0146.3	MA0146.3.Zfx	5.73808	0.814785	2045	2054	-	TCCGGGGGCT
MA0464.1	MA0464.1.Bhlhe40	2.33894	0.814765	819	829	-	AGCAGGTGAAC
MA0160.2	MA0160.2.NR4A2	6.53098	0.814763	1345	1354	-	ACAACTGTCA
MA0146.2	MA0146.2.Zfx	7.00236	0.814761	1574	1587	+	GCGGCTTCGGCCGT
MA0473.1	MA0473.1.ELF1	4.62418	0.814755	1686	1698	+	GGGGCACGAAGCG
MA0146.1	MA0146.1.Zfx	6.99788	0.814748	1574	1587	+	GCGGCTTCGGCCGT
MA0156.2	MA0156.2.FEV	4.55157	0.814713	879	888	-	AACGGCAGTC
MA0471.3	MA0471.3.E2F6	5.69683	0.814712	1168	1175	+	AGGGGGAA
MA0468.1	MA0468.1.DUX4	0.809386	0.814509	550	560	-	CAAAGCAAACA
MA0146.2	MA0146.2.Zfx	6.98427	0.814447	1874	1887	+	CGGCCTGCGGCCCG
MA0162.2	MA0162.2.EGR1	3.19178	0.814361	1974	1987	-	TGCCCGGCCTCGCC
MA0136.2	MA0136.2.ELF5	5.39009	0.814335	1550	1560	-	CCGGGGAAGAT
MA0131.2	MA0131.2.HINFP	7.01142	0.814318	1814	1825	-	CCGCGCCCGCCC
MA0473.4	MA0473.4.ELF1	6.96229	0.814316	889	897	-	CAGAAAATG
MA0124.3	MA0124.3.Nkx3-1	3.81869	0.814302	272	278	+	TCACTTG
MA0152.3	MA0152.3.Nfatc2	6.59137	0.814184	588	595	-	GATGGAAG
MA0508.3	MA0508.3.PRDM1	6.16033	0.814161	320	330	-	TTTTTTCACTT
MA0461.2	MA0461.2.Atoh1	4.89023	0.814111	1047	1056	-	AACAGATCGC
MA0472.1	MA0472.1.Egr2	6.39848	0.814068	1624	1638	+	TGCGCTCCCCCTCCG
MA0482.1	MA0482.1.Gata4	2.94042	0.814065	320	330	-	TTTTTTCACTT
MA0144.2	MA0144.2.STAT3	1.35691	0.813993	111	121	+	CACCCAGAAAA
MA0146.2	MA0146.2.Zfx	6.95683	0.813969	1779	1792	+	CGCGGTCGGGCCGG
MA0471.1	MA0471.1.E2F6	3.58529	0.813918	1938	1948	+	ACGCGGGGGGT
MA0144.2	MA0144.2.STAT3	1.34991	0.813908	787	797	-	CTTCCTAGACT
MA0160.1	MA0160.1.NR4A2	6.34173	0.813885	197	204	-	CAGGACAA
MA0498.1	MA0498.1.Meis1	6.66983	0.813878	398	412	+	GCCTGTCTTTGCCCA
MA0467.2	MA0467.2.Crx	4.6294	0.813848	140	149	-	ATTGATTAGT
MA0132.2	MA0132.2.PDX1	2.46511	0.813813	366	373	+	GCAGTTAG
MA0481.2	MA0481.2.FOXP1	6.51207	0.813786	330	341	+	AAAAAAACAAAA
MA0481.1	MA0481.1.FOXP1	8.69928	0.813785	1531	1545	+	CTACGGAAAAGAGAA
MA0147.2	MA0147.2.Myc	2.65215	0.813746	1657	1666	+	CCACGCGTGC
MA0146.2	MA0146.2.Zfx	6.94072	0.813689	2081	2094	-	CTTGCCGAGGCCGC
MA0146.1	MA0146.1.Zfx	6.93346	0.813626	1779	1792	+	CGCGGTCGGGCCGG
MA0470.1	MA0470.1.E2F4	4.341	0.813555	803	813	-	GGGCGGGCGTC
MA0146.1	MA0146.1.Zfx	6.92787	0.813529	2081	2094	-	CTTGCCGAGGCCGC
MA0125.1	MA0125.1.Nobox	5.70838	0.813514	221	228	-	TAAGTATT
MA0493.3	MA0493.3.KLF1	4.20586	0.813461	656	663	-	GTGAGTGG
MA0144.3	MA0144.3.STAT3	0.867953	0.813445	788	796	-	TTCCTAGAC
MA0117.1	MA0117.1.Mafb	5.19001	0.813376	704	711	-	GCTGCAAG
MA0117.1	MA0117.1.Mafb	5.18676	0.813235	1772	1779	-	GCCGTCGG
MA0143.4	MA0143.4.SOX2	5.77514	0.81323	536	546	-	CAACAATTAAA
MA0162.4	MA0162.4.EGR1	8.77517	0.8132	1673	1686	-	CGCTGCCCGCGCGC
MA0499.1	MA0499.1.Myod1	1.78701	0.813184	46	58	-	TCCAGCTATGCAT
MA0132.1	MA0132.1.Pdx1	5.0294	0.81315	244	249	-	CAAATT
MA0132.1	MA0132.1.Pdx1	5.0294	0.81315	1223	1228	+	CTTATT
MA0132.1	MA0132.1.Pdx1	5.0294	0.81315	1288	1293	-	CTGATT
MA0500.2	MA0500.2.MYOG	5.60025	0.813137	1152	1163	-	TCACAGCAGCCC
MA0465.1	MA0465.1.CDX2	4.00699	0.813133	1257	1267	+	GGGTTATAGAA
MA0117.1	MA0117.1.Mafb	5.18418	0.813124	1564	1571	-	GCTGCGGG
MA0117.1	MA0117.1.Mafb	5.18418	0.813124	1919	1926	+	GCTGCGGC
MA0461.2	MA0461.2.Atoh1	4.83733	0.813105	1234	1243	+	CCGATATGCT
MA0160.3	MA0160.3.NR4A2	5.57038	0.813096	477	484	-	AAATGACG
MA0259.1	MA0259.1.ARNT::HIF1A	4.93354	0.813085	415	422	-	GTATGTGG
MA0499.3	MA0499.3.MYOD1	5.97023	0.813072	1154	1162	+	GCTGCTGTG
MA0466.1	MA0466.1.CEBPB	-0.662768	0.812992	1370	1380	-	AATTACATCTC
MA0471.3	MA0471.3.E2F6	5.60977	0.812907	473	480	-	GACGGGAG
MA0508.2	MA0508.2.PRDM1	5.47608	0.812851	688	697	+	TCCCTTTCAG
MA0136.1	MA0136.1.ELF5	5.85971	0.812723	598	606	+	CTTTTCCAT
MA0475.1	MA0475.1.FLI1	4.67401	0.812703	1630	1640	-	GCCGGAGGGGG
MA0475.1	MA0475.1.FLI1	4.67401	0.812703	1829	1839	-	GCCGGAGGGGG
MA0162.2	MA0162.2.EGR1	3.03674	0.812701	1134	1147	-	CCGCCAGCCCTGCA
MA0146.2	MA0146.2.Zfx	6.88314	0.812686	1852	1865	+	GGGGACGAGGGCTG
MA0506.1	MA0506.1.NRF1	2.89036	0.812682	1659	1669	+	ACGCGTGCCGA
MA0130.1	MA0130.1.ZNF354C	4.63567	0.812665	156	161	+	CTCCTC
MA0130.1	MA0130.1.ZNF354C	4.63567	0.812665	364	369	-	CTGCAC
MA0130.1	MA0130.1.ZNF354C	4.63567	0.812665	470	475	+	CTCCTC
MA0130.1	MA0130.1.ZNF354C	4.63567	0.812665	671	676	+	CTTCAC
MA0130.1	MA0130.1.ZNF354C	4.63567	0.812665	994	999	-	CTCCTC
MA0130.1	MA0130.1.ZNF354C	4.63567	0.812665	1082	1087	+	CTCCCC
MA0130.1	MA0130.1.ZNF354C	4.63567	0.812665	1133	1138	-	CTGCAC
MA0130.1	MA0130.1.ZNF354C	4.63567	0.812665	1164	1169	-	CTCCCC
MA0130.1	MA0130.1.ZNF354C	4.63567	0.812665	1330	1335	-	CTCGAC
MA0130.1	MA0130.1.ZNF354C	4.63567	0.812665	1399	1404	-	CTTCAC
MA0130.1	MA0130.1.ZNF354C	4.63567	0.812665	1420	1425	-	CTCAAC
MA0130.1	MA0130.1.ZNF354C	4.63567	0.812665	1481	1486	-	CTCTAC
MA0130.1	MA0130.1.ZNF354C	4.63567	0.812665	1561	1566	+	CTCCCC
MA0130.1	MA0130.1.ZNF354C	4.63567	0.812665	1590	1595	-	CTTCAC
MA0130.1	MA0130.1.ZNF354C	4.63567	0.812665	1628	1633	+	CTCCCC
MA0130.1	MA0130.1.ZNF354C	4.63567	0.812665	1735	1740	+	CTCCGC
MA0130.1	MA0130.1.ZNF354C	4.63567	0.812665	1745	1750	+	CTCCGC
MA0130.1	MA0130.1.ZNF354C	4.63567	0.812665	1768	1773	+	CTCCCC
MA0130.1	MA0130.1.ZNF354C	4.63567	0.812665	1809	1814	-	CTCCCC
MA0130.1	MA0130.1.ZNF354C	4.63567	0.812665	1888	1893	-	CTCCCC
MA0130.1	MA0130.1.ZNF354C	4.63567	0.812665	2028	2033	+	CTCCCC
MA0146.1	MA0146.1.Zfx	6.8765	0.812634	1852	1865	+	GGGGACGAGGGCTG
MA0467.2	MA0467.2.Crx	4.57403	0.812605	1299	1308	-	TGAGATTACG
MA0132.1	MA0132.1.Pdx1	5.01574	0.812588	798	803	+	CTAAGG
MA0132.1	MA0132.1.Pdx1	5.01414	0.812523	381	386	-	TTAATA
MA0132.1	MA0132.1.Pdx1	5.01414	0.812523	1380	1385	+	TTAATA
MA0132.1	MA0132.1.Pdx1	5.01414	0.812523	1458	1463	-	TTAATA
MA0132.1	MA0132.1.Pdx1	5.01414	0.812523	1460	1465	+	TTAATA
MA0470.1	MA0470.1.E2F4	4.27576	0.812522	1805	1815	+	GGACGGGGAGG
MA0468.1	MA0468.1.DUX4	0.626523	0.812518	1591	1601	-	TAACGGCTTCA
MA0481.3	MA0481.3.FOXP1	6.10491	0.812409	330	340	+	AAAAAAACAAA
MA0114.2	MA0114.2.HNF4A	5.81947	0.812334	210	224	+	CAGGACTATGAAATA
MA0500.2	MA0500.2.MYOG	5.55777	0.812313	1152	1163	+	GGGCTGCTGTGA
MA0498.1	MA0498.1.Meis1	6.56693	0.812301	1495	1509	+	GGCTGTAAATCACGC
MA0146.3	MA0146.3.Zfx	5.60542	0.812138	2078	2087	+	CGGGCGGCCT
MA0464.1	MA0464.1.Bhlhe40	2.1426	0.812116	279	289	-	CTCACAAGATG
MA0500.1	MA0500.1.Myog	1.34822	0.812088	868	878	+	CGCAGCGGTGC
MA0498.2	MA0498.2.MEIS1	1.47588	0.812	1110	1116	-	CCGCCAG
MA0498.2	MA0498.2.MEIS1	1.47588	0.812	1141	1147	-	CCGCCAG
MA0498.2	MA0498.2.MEIS1	1.47588	0.812	1715	1721	-	CCGCCAG
MA0498.2	MA0498.2.MEIS1	1.47588	0.812	1863	1869	-	CCGCCAG
MA0498.2	MA0498.2.MEIS1	1.47588	0.812	1870	1876	-	CCGCCAG
MA0259.2	MA0259.2.ARNT::HIF1A	4.18859	0.811989	416	420	-	ATGTG
MA0259.2	MA0259.2.ARNT::HIF1A	4.18859	0.811989	983	987	-	ATGTG
MA0145.1	MA0145.1.Tfcp2l1	5.52803	0.811975	915	928	+	GCGGTCACCGCCTG
MA0499.1	MA0499.1.Myod1	1.69244	0.811968	1707	1719	-	GCCAGCGGCGTTC
MA0135.2	MA0135.2.Lhx3	8.49649	0.811928	138	149	+	GAACTAATCAAT
MA0481.4	MA0481.4.FOXP1	5.17753	0.811861	381	387	-	GTTAATA
MA0136.3	MA0136.3.Elf5	6.69271	0.81179	1449	1460	+	CAGAGGAAATAT
MA0131.3	MA0131.3.HINFP	4.97806	0.811736	808	815	+	CCGCCCGC
MA0131.3	MA0131.3.HINFP	4.97806	0.811736	1606	1613	-	CCGCCCGC
MA0131.3	MA0131.3.HINFP	4.97806	0.811736	1780	1787	-	CCGACCGC
MA0131.3	MA0131.3.HINFP	4.97806	0.811736	2077	2084	-	CCGCCCGC
MA0442.1	MA0442.1.SOX10	4.6688	0.811721	12	17	-	CTTTGA
MA0442.1	MA0442.1.SOX10	4.6688	0.811721	404	409	+	CTTTGC
MA0442.1	MA0442.1.SOX10	4.6688	0.811721	556	561	+	CTTTGC
MA0442.1	MA0442.1.SOX10	4.6688	0.811721	1071	1076	-	CTTTGC
MA0485.2	MA0485.2.HOXC9	2.52942	0.811684	1246	1255	+	GTCATGAAGT
MA0481.4	MA0481.4.FOXP1	5.17037	0.811684	1499	1505	+	GTAAATC
MA0146.1	MA0146.1.Zfx	6.81683	0.811595	963	976	-	CTGAGCCCAGCCTC
MA0508.2	MA0508.2.PRDM1	5.4013	0.811555	1344	1353	-	CAACTGTCAC
MA0145.2	MA0145.2.Tfcp2l1	5.52033	0.811533	915	928	+	GCGGTCACCGCCTG
MA0475.2	MA0475.2.FLI1	2.74245	0.811531	1788	1797	+	GCCGGGAGCG
MA0465.3	MA0465.3.CDX2	5.99382	0.811503	379	386	+	GCTATTAA
MA0471.3	MA0471.3.E2F6	5.5413	0.811487	445	452	-	GGAGTGAA
MA0148.5	MA0148.5.FOXA1	5.95175	0.811481	1052	1059	-	CTAAACAG
MA0461.2	MA0461.2.Atoh1	4.74863	0.811418	1346	1355	-	GACAACTGTC
MA0488.2	MA0488.2.JUN	1.19093	0.811412	275	284	-	AAGATGCAAG
MA0144.2	MA0144.2.STAT3	1.14273	0.811398	782	792	-	TAGACTGAAAG
MA0468.1	MA0468.1.DUX4	0.522006	0.81138	1247	1257	-	CAACTTCATGA
MA0143.4	MA0143.4.SOX2	5.68842	0.811364	288	298	-	AAAAAATGACT
MA0158.1	MA0158.1.HOXA5	4.49902	0.811329	1323	1330	-	CAGAGATG
MA0472.1	MA0472.1.Egr2	6.19454	0.811281	1823	1837	+	CGGCAGCCCCCTCCG
MA0480.1	MA0480.1.Foxo1	4.55271	0.811246	323	333	-	TTTTTTTTTCA
MA0469.1	MA0469.1.E2F3	5.77988	0.811242	473	487	+	CTCCCGTCATTTCTG
MA0124.3	MA0124.3.Nkx3-1	3.66698	0.811166	366	372	+	GCAGTTA
MA0124.3	MA0124.3.Nkx3-1	3.66698	0.811166	374	380	-	GCAGTTA
MA0124.3	MA0124.3.Nkx3-1	3.66698	0.811166	384	390	-	GCAGTTA
MA0498.2	MA0498.2.MEIS1	1.43517	0.811138	1397	1403	-	TTCACGG
MA0474.1	MA0474.1.Erg	3.19646	0.811136	591	601	-	AAAGGAGATGG
MA0161.1	MA0161.1.NFIC	4.05856	0.811134	1678	1683	+	CGGGCA
MA0161.1	MA0161.1.NFIC	4.05856	0.811134	1982	1987	+	CGGGCA
MA0161.1	MA0161.1.NFIC	4.05856	0.811134	2018	2023	-	CGGGCA
MA0147.4	MA0147.4.MYC	5.82264	0.811041	821	828	+	TCACCTGC
MA0141.4	MA0141.4.ESRRB	5.6692	0.810992	68	77	-	ACAAGGGCAC
MA0150.3	MA0150.3.Nfe2l2	7.86601	0.810944	283	293	-	ATGACTCACAA
MA0474.1	MA0474.1.Erg	3.1819	0.810937	744	754	+	ACAGGATAGCA
MA0498.3	MA0498.3.MEIS1	0.879943	0.810854	1005	1009	+	CGCCA
MA0498.3	MA0498.3.MEIS1	0.879943	0.810854	1111	1115	-	CGCCA
MA0498.3	MA0498.3.MEIS1	0.879943	0.810854	1142	1146	-	CGCCA
MA0498.3	MA0498.3.MEIS1	0.879943	0.810854	1716	1720	-	CGCCA
MA0498.3	MA0498.3.MEIS1	0.879943	0.810854	1864	1868	-	CGCCA
MA0498.3	MA0498.3.MEIS1	0.879943	0.810854	1871	1875	-	CGCCA
MA0498.3	MA0498.3.MEIS1	0.879943	0.810854	1931	1935	+	CGCCA
MA0498.3	MA0498.3.MEIS1	0.879943	0.810854	1948	1952	-	CGCCA
MA0498.3	MA0498.3.MEIS1	0.879943	0.810854	2013	2017	+	CGCCA
MA0154.1	MA0154.1.EBF1	6.90407	0.810788	37	46	+	AACAAAGGGA
MA0162.2	MA0162.2.EGR1	2.83976	0.810592	1697	1710	-	GTTCCGCGGCCGCG
MA0148.2	MA0148.2.FOXA1	5.32704	0.810579	24	34	-	AGTTTGCTCGT
MA0136.3	MA0136.3.Elf5	6.62844	0.810559	393	404	-	GACAGGCAGTAA
MA0475.1	MA0475.1.FLI1	4.52942	0.810548	1317	1327	-	AGATGAAGCAG
MA0508.3	MA0508.3.PRDM1	5.97135	0.810531	441	451	+	TTTTTTCACTC
MA0508.3	MA0508.3.PRDM1	5.96921	0.81049	93	103	+	CGCTATCTCGG
MA0500.3	MA0500.3.MYOG	4.47055	0.81049	50	57	-	CCAGCTAT
MA0154.5	MA0154.5.EBF1	8.0008	0.810488	1083	1093	+	TCCCCGGAGGG
MA0506.1	MA0506.1.NRF1	2.70981	0.810453	1717	1727	-	GAGCCCCCGCC
MA0469.1	MA0469.1.E2F3	5.72042	0.810441	1634	1648	+	CTCCGGCCCAGGGAA
MA0156.2	MA0156.2.FEV	4.29603	0.810431	394	403	-	ACAGGCAGTA
MA0131.2	MA0131.2.HINFP	6.78976	0.81035	1801	1812	-	CCCCGTCCGTCC
MA0475.2	MA0475.2.FLI1	2.65555	0.810347	394	403	-	ACAGGCAGTA
MA0471.3	MA0471.3.E2F6	5.48594	0.810339	431	438	-	GGAGAGAA
MA0125.2	MA0125.2.Nobox	4.8385	0.810339	142	147	+	TAATCA
MA0481.1	MA0481.1.FOXP1	8.4871	0.810308	542	556	-	GCAAACAAAACAACA
MA0122.1	MA0122.1.Nkx3-2	5.66736	0.810305	778	786	-	GAAAGTGAA
MA0465.3	MA0465.3.CDX2	5.93904	0.810302	1223	1230	-	GTAATAAG
MA0146.3	MA0146.3.Zfx	5.5134	0.810301	2029	2038	+	TCCCCGGCCG
MA0507.3	MA0507.3.POU2F2	5.30491	0.810298	612	624	-	AGATGCAAATCGT
MA0482.1	MA0482.1.Gata4	2.67693	0.810277	1409	1419	+	CGTCATCTGAA
MA0480.1	MA0480.1.Foxo1	4.4888	0.810271	1535	1545	-	TTCTCTTTTCC
MA0156.3	MA0156.3.FEV	4.82727	0.81016	878	889	-	GAACGGCAGTCG
MA0471.2	MA0471.2.E2F6	6.94135	0.810145	1673	1685	+	GCGCGCGGGCAGC
MA0475.3	MA0475.3.FLI1	2.15898	0.810144	451	459	-	ACTGGAAGG
MA0162.2	MA0162.2.EGR1	2.79692	0.810133	927	940	-	CCGCAGCTCCTGCA
MA0500.3	MA0500.3.MYOG	4.45119	0.810091	50	57	+	ATAGCTGG
MA0481.4	MA0481.4.FOXP1	5.10568	0.810084	122	128	+	CTAAATA
MA0505.1	MA0505.1.Nr5a2	8.03338	0.810065	1176	1190	-	GAAGCCAAGGAGAGC
MA0465.1	MA0465.1.CDX2	3.80184	0.810048	1379	1389	-	AAACTATTAAA
MA0472.1	MA0472.1.Egr2	6.10374	0.81004	1165	1179	-	GAGCTTCCCCCTCCC
MA0474.1	MA0474.1.Erg	3.1137	0.810007	1247	1257	+	TCATGAAGTTG
MA0156.4	MA0156.4.FEV	3.9913	0.809979	395	403	-	ACAGGCAGT
MA0498.2	MA0498.2.MEIS1	1.37961	0.809961	769	775	+	GGGACGG
MA0498.2	MA0498.2.MEIS1	1.37961	0.809961	1800	1806	+	GGGACGG
MA0498.2	MA0498.2.MEIS1	1.37961	0.809961	1952	1958	+	GGGACGG
MA0498.2	MA0498.2.MEIS1	1.37961	0.809961	1967	1973	+	GGGACGG
MA0497.1	MA0497.1.MEF2C	5.7426	0.809956	1193	1207	+	CCAGCAGAAATAAAT
MA0144.2	MA0144.2.STAT3	1.02141	0.809929	225	235	+	CTTACATGAAA
MA0258.2	MA0258.2.ESR2	6.06738	0.809923	1686	1700	+	GGGGCACGAAGCGCG
MA0163.1	MA0163.1.PLAG1	11.0128	0.809911	1630	1643	-	TGGGCCGGAGGGGG
MA0163.1	MA0163.1.PLAG1	11.0128	0.809911	1829	1842	-	GGCGCCGGAGGGGG
MA0471.2	MA0471.2.E2F6	6.92199	0.809788	1808	1820	+	CGGGGAGGGCGGG
MA0136.2	MA0136.2.ELF5	5.14562	0.809778	1531	1541	+	CTACGGAAAAG
MA0162.2	MA0162.2.EGR1	2.76323	0.809772	1717	1730	-	CGGGAGCCCCCGCC
MA0500.1	MA0500.1.Myog	1.16909	0.809688	1093	1103	+	GGCCGGTGTGG
MA0147.1	MA0147.1.Myc	6.30404	0.809651	637	646	+	AGCACCTGCC
MA0143.1	MA0143.1.Sox2	9.87628	0.80957	194	208	+	TCGTTGTCCTGGAAA
MA0146.2	MA0146.2.Zfx	6.70327	0.809555	963	976	-	CTGAGCCCAGCCTC
MA0506.1	MA0506.1.NRF1	2.63645	0.809547	1832	1842	+	CCTCCGGCGCC
MA0131.3	MA0131.3.HINFP	4.87072	0.809472	800	807	-	GCGTCCTT
MA0147.3	MA0147.3.MYC	6.7823	0.809442	636	647	+	CAGCACCTGCCG
MA0493.2	MA0493.2.KLF1	4.03181	0.809426	1145	1153	+	CGGGAGAGG
MA0131.3	MA0131.3.HINFP	4.86821	0.809419	1170	1177	-	GCTTCCCC
MA0146.3	MA0146.3.Zfx	5.46796	0.809395	2062	2071	-	CCCCCGGCCC
MA0158.2	MA0158.2.HOXA5	2.10877	0.809375	1353	1360	+	GTCATTCA
MA0162.1	MA0162.1.Egr1	8.03668	0.809267	1890	1900	+	GGAGGGGGCGG
MA0467.1	MA0467.1.Crx	5.05587	0.809244	1429	1439	+	GGAAAGATTTA
MA0483.1	MA0483.1.Gfi1B	4.48086	0.809231	554	564	-	GAAGCAAAGCA
MA0144.2	MA0144.2.STAT3	0.963529	0.809227	1032	1042	+	CATCAAGTAAA
MA0489.1	MA0489.1.JUN	3.44076	0.809211	1647	1660	+	AAGCGCTGAGCCAC
MA0157.4	MA0157.4.Foxo3	5.34123	0.809189	1453	1459	+	GGAAATA
MA0136.4	MA0136.4.Elf5	5.35993	0.809148	583	590	-	AAGGGAGG
MA0467.2	MA0467.2.Crx	4.41749	0.809092	772	781	+	ACGGATTTCA
MA0157.2	MA0157.2.FOXO3	5.0605	0.809082	1052	1059	-	CTAAACAG
MA0137.4	MA0137.4.STAT1	2.49323	0.809045	1083	1091	-	CTCCGGGGA
MA0161.1	MA0161.1.NFIC	3.99502	0.809006	589	594	-	ATGGAA
MA0161.1	MA0161.1.NFIC	3.99502	0.809006	601	606	-	ATGGAA
MA0469.1	MA0469.1.E2F3	5.61116	0.808967	1725	1739	+	CTCCCGATGGCTCCG
MA0154.5	MA0154.5.EBF1	7.91272	0.808959	1882	1892	+	GGCCCGGGGGA
MA0442.1	MA0442.1.SOX10	4.60516	0.808896	310	315	+	CTTAGT
MA0442.1	MA0442.1.SOX10	4.60516	0.808896	1691	1696	-	CTTCGT
MA0480.1	MA0480.1.Foxo1	4.39856	0.808894	336	346	-	TTTTGTTTTGT
MA0469.1	MA0469.1.E2F3	5.60574	0.808894	466	480	+	CTTCCTCCTCCCGTC
MA0136.1	MA0136.1.ELF5	5.74245	0.808891	450	458	+	TCCTTCCAG
MA0498.2	MA0498.2.MEIS1	1.32866	0.808882	1031	1037	-	TTGATGG
MA0145.1	MA0145.1.Tfcp2l1	5.3148	0.80887	2081	2094	+	GCGGCCTCGGCAAG
MA0481.1	MA0481.1.FOXP1	8.39879	0.808861	1463	1477	+	ATACTGTAAATAATA
MA0500.2	MA0500.2.MYOG	5.37937	0.808853	1864	1875	-	CGCCAGCCGCCA
MA0485.1	MA0485.1.Hoxc9	6.75588	0.808841	1219	1231	-	GGTAATAAGTTAC
MA0471.3	MA0471.3.E2F6	5.41345	0.808836	1676	1683	+	CGCGGGCA
MA0482.1	MA0482.1.Gata4	2.57427	0.808801	293	303	+	TTTTTTCAGCT
MA0143.2	MA0143.2.Sox2	9.77691	0.808763	194	208	+	TCGTTGTCCTGGAAA
MA0122.1	MA0122.1.Nkx3-2	5.62395	0.808685	271	279	-	GCAAGTGAT
MA0145.2	MA0145.2.Tfcp2l1	5.32317	0.808663	2081	2094	+	GCGGCCTCGGCAAG
MA0158.2	MA0158.2.HOXA5	2.0699	0.808652	379	386	+	GCTATTAA
MA0158.2	MA0158.2.HOXA5	2.0699	0.808652	383	390	-	GCAGTTAA
MA0498.2	MA0498.2.MEIS1	1.31767	0.80865	103	109	+	GTGGCAT
MA0161.1	MA0161.1.NFIC	3.98392	0.808634	1655	1660	-	GTGGCT
MA0500.2	MA0500.2.MYOG	5.36776	0.808628	1864	1875	+	TGGCGGCTGGCG
MA0485.3	MA0485.3.HOXC9	2.16066	0.808599	1246	1254	+	GTCATGAAG
MA0474.1	MA0474.1.Erg	3.00946	0.808586	466	476	-	GGAGGAGGAAG
MA0498.2	MA0498.2.MEIS1	1.31337	0.808558	62	68	-	CAGCCAA
MA0498.2	MA0498.2.MEIS1	1.31337	0.808558	708	714	+	CAGCCAA
MA0479.2	MA0479.2.FOXH1	1.98422	0.8085	776	783	+	ATTTCACT
MA0122.3	MA0122.3.Nkx3-2	6.47884	0.80848	652	664	+	TTACCCACTCACA
MA0158.1	MA0158.1.HOXA5	4.41795	0.808473	1597	1604	-	CGGTAACG
MA0146.1	MA0146.1.Zfx	6.6371	0.808465	1812	1825	-	CCGCGCCCGCCCTC
MA0148.1	MA0148.1.FOXA1	5.30605	0.808382	320	330	-	TTTTTTCACTT
MA0148.1	MA0148.1.FOXA1	5.30315	0.808331	24	34	-	AGTTTGCTCGT
MA0136.1	MA0136.1.ELF5	5.72468	0.80831	458	466	+	GTTTTCCTC
MA0146.2	MA0146.2.Zfx	6.62984	0.808277	1812	1825	-	CCGCGCCCGCCCTC
MA0493.3	MA0493.3.KLF1	3.93137	0.808275	1125	1132	-	GGGCTGAG
MA0493.3	MA0493.3.KLF1	3.93137	0.808275	1516	1523	+	GGGCCGAG
MA0493.3	MA0493.3.KLF1	3.93137	0.808275	1634	1641	-	GGCCGGAG
MA0493.3	MA0493.3.KLF1	3.93137	0.808275	1735	1742	-	CGGCGGAG
MA0493.3	MA0493.3.KLF1	3.93137	0.808275	1745	1752	-	CGGCGGAG
MA0493.3	MA0493.3.KLF1	3.93137	0.808275	1983	1990	+	GGGCAGAG
MA0506.1	MA0506.1.NRF1	2.53057	0.808239	1510	1520	-	GGCCCGGCGCG
MA0498.2	MA0498.2.MEIS1	1.29448	0.808158	19	25	+	GTGGCAC
MA0481.3	MA0481.3.FOXP1	5.91373	0.808156	221	231	-	ATGTAAGTATT
MA0464.1	MA0464.1.Bhlhe40	1.84708	0.808129	1127	1137	-	TGCACGGGCTG
MA0147.2	MA0147.2.Myc	2.26895	0.808122	1127	1136	-	GCACGGGCTG
MA0136.2	MA0136.2.ELF5	5.05654	0.808118	40	50	+	AAAGGGATGCA
MA0152.2	MA0152.2.Nfatc2	8.40944	0.80811	1446	1461	+	TAACAGAGGAAATATT
MA0144.3	MA0144.3.STAT3	0.452723	0.808066	1260	1268	-	TTTCTATAA
MA0158.1	MA0158.1.HOXA5	4.40632	0.808064	1435	1442	-	CTTTAAAT
MA0478.1	MA0478.1.FOSL2	2.52181	0.808022	1729	1739	+	CGATGGCTCCG
MA0475.3	MA0475.3.FLI1	2.00246	0.807967	1230	1238	-	ATCGGATGG
MA0143.5	MA0143.5.SOX2	4.49383	0.807824	1214	1220	-	ACAGTAG
MA0464.1	MA0464.1.Bhlhe40	1.82445	0.807823	225	235	+	CTTACATGAAA
MA0496.3	MA0496.3.MAFK	9.95039	0.807822	1240	1254	+	TGCTGAGTCATGAAG
MA0464.2	MA0464.2.BHLHE40	3.60356	0.807765	1658	1667	-	GGCACGCGTG
MA0144.3	MA0144.3.STAT3	0.427469	0.807739	783	791	-	AGACTGAAA
MA0481.1	MA0481.1.FOXP1	8.32809	0.807703	531	545	-	AACAATTAAAAAAAA
MA0506.1	MA0506.1.NRF1	2.48597	0.807688	1697	1707	-	CCGCGGCCGCG
MA0475.3	MA0475.3.FLI1	1.98065	0.807664	1788	1796	+	GCCGGGAGC
MA0148.2	MA0148.2.FOXA1	5.15686	0.80766	320	330	-	TTTTTTCACTT
MA0154.2	MA0154.2.EBF1	-0.015141	0.807609	739	749	-	TCCTGTAGGGG
MA0156.3	MA0156.3.FEV	4.64398	0.807581	393	404	-	GACAGGCAGTAA
MA0504.2	MA0504.2.NR2C2	6.77764	0.80757	1143	1156	+	GGCGGGAGAGGGCT
MA0148.3	MA0148.3.FOXA1	1.45734	0.80752	399	413	+	CCTGTCTTTGCCCAT
MA0472.1	MA0472.1.Egr2	5.9171	0.807489	805	819	+	CGCCCGCCCGCATCG
MA0136.3	MA0136.3.Elf5	6.46739	0.807477	789	800	+	TCTAGGAAGCTA
MA0154.2	MA0154.2.EBF1	-0.0284501	0.807458	315	325	+	TTCCTAAGTGA
MA0442.2	MA0442.2.SOX10	5.3008	0.807442	1311	1321	-	AGCAGAAAGCG
MA0461.3	MA0461.3.Atoh1	4.25438	0.807441	1447	1454	+	AACAGAGG
MA0466.2	MA0466.2.CEBPB	1.66725	0.807423	1254	1263	-	ATAACCCAAC
MA0136.2	MA0136.2.ELF5	5.01632	0.807368	1188	1198	-	TGCTGGAAGAA
MA0143.5	MA0143.5.SOX2	4.47394	0.807355	181	187	+	ACAAGGA
MA0500.2	MA0500.2.MYOG	5.29937	0.807301	867	878	+	GCGCAGCGGTGC
MA0490.1	MA0490.1.JUNB	1.34412	0.807256	1351	1361	+	TTGTCATTCAT
MA0461.3	MA0461.3.Atoh1	4.24488	0.807241	1234	1241	+	CCGATATG
MA0156.1	MA0156.1.FEV	6.53424	0.807235	313	320	-	TAGGAACT
MA0499.2	MA0499.2.MYOD1	6.39858	0.807229	234	246	-	ATTCACCCGTCTT
MA0492.2	MA0492.2.JUND	0.0564325	0.807226	967	977	-	GCTGAGCCCAG
MA0481.4	MA0481.4.FOXP1	4.98881	0.807192	1269	1275	-	ATAAAGA
MA0481.4	MA0481.4.FOXP1	4.98881	0.807192	1280	1286	-	ATAAAGA
MA0162.4	MA0162.4.EGR1	8.43132	0.807187	806	819	+	GCCCGCCCGCATCG
MA0136.4	MA0136.4.Elf5	5.26676	0.807185	587	594	-	ATGGAAGG
MA0137.3	MA0137.3.STAT1	3.42164	0.807171	764	774	+	GTTCAGGGACG
MA0136.4	MA0136.4.Elf5	5.26489	0.807145	1551	1558	-	GGGGAAGA
MA0506.1	MA0506.1.NRF1	2.42928	0.806988	1819	1829	-	GCTGCCGCGCC
MA0154.2	MA0154.2.EBF1	-0.0707051	0.806978	78	88	-	GCCTGCTGAGC
MA0467.1	MA0467.1.Crx	4.91014	0.806965	1012	1022	-	TAGGAGATGAG
MA0158.2	MA0158.2.HOXA5	1.97527	0.806893	141	148	+	CTAATCAA
MA0481.1	MA0481.1.FOXP1	8.27383	0.806814	324	338	+	GAAAAAAAAAAAACA
MA0500.2	MA0500.2.MYOG	5.27256	0.806781	867	878	-	GCACCGCTGCGC
MA0162.1	MA0162.1.Egr1	7.93693	0.806755	1815	1825	+	GGCGGGCGCGG
MA0507.1	MA0507.1.POU2F2	5.18824	0.806743	1544	1556	-	GGAAGATGCATTT
MA0475.3	MA0475.3.FLI1	1.91294	0.806722	459	467	-	AGAGGAAAA
MA0156.4	MA0156.4.FEV	3.77228	0.806718	1450	1458	+	AGAGGAAAT
MA0147.1	MA0147.1.Myc	6.16695	0.806697	1486	1495	-	CCCAAGCGGC
MA0500.1	MA0500.1.Myog	0.945182	0.806688	236	246	+	GACGGGTGAAT
MA0136.4	MA0136.4.Elf5	5.24208	0.806665	313	320	-	TAGGAACT
MA0473.1	MA0473.1.ELF1	3.99567	0.806641	1244	1256	+	GAGTCATGAAGTT
MA0501.2	MA0501.2.MAF::NFE2	6.42352	0.806577	283	293	-	ATGACTCACAA
MA0469.1	MA0469.1.E2F3	5.43147	0.806543	1879	1893	-	CTCCCCCGGGCCGCA
MA0498.2	MA0498.2.MEIS1	1.2163	0.806503	881	887	+	CTGCCGT
MA0488.2	MA0488.2.JUN	0.761887	0.806463	488	497	-	GAGAGGTCAG
MA0508.2	MA0508.2.PRDM1	5.10397	0.806406	888	897	+	TCATTTTCTG
MA0481.3	MA0481.3.FOXP1	5.8333	0.806367	1278	1288	-	TTATAAAGATT
MA0500.3	MA0500.3.MYOG	4.26733	0.806304	619	626	+	GCATCTGA
MA0493.2	MA0493.2.KLF1	3.85627	0.806278	1735	1743	-	ACGGCGGAG
MA0506.1	MA0506.1.NRF1	2.37057	0.806263	805	815	-	GCGGGCGGGCG
MA0471.3	MA0471.3.E2F6	5.28715	0.806217	1787	1794	+	GGCCGGGA
MA0146.2	MA0146.2.Zfx	6.51106	0.80621	2055	2068	+	CGGCGCCGGGCCGG
MA0500.3	MA0500.3.MYOG	4.26276	0.80621	619	626	-	TCAGATGC
MA0164.1	MA0164.1.Nr2e3	6.23971	0.806196	795	801	-	TTAGCTT
MA0132.2	MA0132.2.PDX1	2.08186	0.806146	1300	1307	-	GAGATTAC
MA0496.4	MA0496.4.MAFK	7.99712	0.806108	1242	1251	+	CTGAGTCATG
MA0117.2	MA0117.2.Mafb	6.0061	0.806103	296	307	-	AGACAGCTGAAA
MA0462.1	MA0462.1.BATF::JUN	1.49512	0.806095	1649	1659	+	GCGCTGAGCCA
MA0491.1	MA0491.1.JUND	-0.542323	0.806075	1651	1661	-	CGTGGCTCAGC
MA0117.3	MA0117.3.Mafb	5.91484	0.806067	297	307	-	AGACAGCTGAA
MA0493.2	MA0493.2.KLF1	3.84428	0.806064	1095	1103	+	CCGGTGTGG
MA0146.1	MA0146.1.Zfx	6.49919	0.806063	2055	2068	+	CGGCGCCGGGCCGG
[truncated: 195 more rows]
